# Supplementary material for: Exploring the wound healing, anti-inflammatory, anti-pathogenic and proteomic effects of lactic acid bacteria on keratinocytes
Source: Sci Rep. 2020 Jul 14;10:11572. doi: 10.1038/s41598-020-68483-4 (PMC7360600; doi:10.1038/s41598-020-68483-4)
Supplement: Supplementary file 3 — Supplementary Table 2. [file 41598_2020_68483_MOESM3_ESM.xlsx]

## Sheet: total ID
yourlist:M202002078471C63D39733769F8E060B506551E127AE801Z	Entry	Entry name	Status	Protein names	Gene names	Organism	Length
COMT_HUMAN	P21964	COMT_HUMAN	reviewed	Catechol O-methyltransferase (EC 2.1.1.6)	COMT	Homo sapiens (Human)	271
RL35_HUMAN	P42766	RL35_HUMAN	reviewed	60S ribosomal protein L35 (Large ribosomal subunit protein uL29)	RPL35	Homo sapiens (Human)	123
EHD4_HUMAN	Q9H223	EHD4_HUMAN	reviewed	EH domain-containing protein 4 (Hepatocellular carcinoma-associated protein 10/11) (PAST homolog 4)	EHD4 HCA10 HCA11 PAST4 FKSG7	Homo sapiens (Human)	541
GSTP1_HUMAN	P09211	GSTP1_HUMAN	reviewed	Glutathione S-transferase P (EC 2.5.1.18) (GST class-pi) (GSTP1-1)	GSTP1 FAEES3 GST3	Homo sapiens (Human)	210
MT1M_HUMAN	Q8N339	MT1M_HUMAN	reviewed	Metallothionein-1M (MT-1M) (Metallothionein-IM) (MT-IM)	MT1M MT1K	Homo sapiens (Human)	61
ADHX_HUMAN	P11766	ADHX_HUMAN	reviewed	Alcohol dehydrogenase class-3 (EC 1.1.1.1) (Alcohol dehydrogenase 5) (Alcohol dehydrogenase class chi chain) (Alcohol dehydrogenase class-III) (Glutathione-dependent formaldehyde dehydrogenase) (FALDH) (FDH) (GSH-FDH) (EC 1.1.1.-) (S-(hydroxymethyl)glutathione dehydrogenase) (EC 1.1.1.284)	ADH5 ADHX FDH	Homo sapiens (Human)	374
IF2GL_HUMAN	Q2VIR3	IF2GL_HUMAN	reviewed	Eukaryotic translation initiation factor 2 subunit 3B (Eukaryotic translation initiation factor 2 subunit gamma A) (eIF-2-gamma A) (eIF-2gA)	EIF2S3B	Homo sapiens (Human)	472
MARCS_HUMAN	P29966	MARCS_HUMAN	reviewed	Myristoylated alanine-rich C-kinase substrate (MARCKS) (Protein kinase C substrate, 80 kDa protein, light chain) (80K-L protein) (PKCSL)	MARCKS MACS PRKCSL	Homo sapiens (Human)	332
RLA0L_HUMAN	Q8NHW5	RLA0L_HUMAN	reviewed	60S acidic ribosomal protein P0-like (Large ribosomal subunit protein uL10-like)	RPLP0P6	Homo sapiens (Human)	317
IGHG3_HUMAN	P01860	IGHG3_HUMAN	reviewed	Immunoglobulin heavy constant gamma 3 (HDC) (Heavy chain disease protein) (Ig gamma-3 chain C region)	IGHG3	Homo sapiens (Human)	377
RL18_HUMAN	Q07020	RL18_HUMAN	reviewed	60S ribosomal protein L18 (Large ribosomal subunit protein eL18)	RPL18	Homo sapiens (Human)	188
PHB2_HUMAN	Q99623	PHB2_HUMAN	reviewed	Prohibitin-2 (B-cell receptor-associated protein BAP37) (D-prohibitin) (Repressor of estrogen receptor activity)	PHB2 BAP REA	Homo sapiens (Human)	299
RTCB_HUMAN	Q9Y3I0	RTCB_HUMAN	reviewed	RNA-splicing ligase RtcB homolog (EC 6.5.1.8) (3'-phosphate/5'-hydroxy nucleic acid ligase)	RTCB C22orf28 HSPC117	Homo sapiens (Human)	505
DENR_HUMAN	O43583	DENR_HUMAN	reviewed	Density-regulated protein (DRP) (Protein DRP1) (Smooth muscle cell-associated protein 3) (SMAP-3)	DENR DRP1 H14	Homo sapiens (Human)	198
GANAB_HUMAN	Q14697	GANAB_HUMAN	reviewed	Neutral alpha-glucosidase AB (EC 3.2.1.207) (Alpha-glucosidase 2) (Glucosidase II subunit alpha)	GANAB G2AN KIAA0088	Homo sapiens (Human)	944
LEG7_HUMAN	P47929	LEG7_HUMAN	reviewed	Galectin-7 (Gal-7) (HKL-14) (PI7) (p53-induced gene 1 protein)	LGALS7 PIG1; LGALS7B	Homo sapiens (Human)	136
CSK2B_HUMAN	P67870	CSK2B_HUMAN	reviewed	Casein kinase II subunit beta (CK II beta) (Phosvitin) (Protein G5a)	CSNK2B CK2N G5A	Homo sapiens (Human)	215
GRP75_HUMAN	P38646	GRP75_HUMAN	reviewed	Stress-70 protein, mitochondrial (75 kDa glucose-regulated protein) (GRP-75) (Heat shock 70 kDa protein 9) (Mortalin) (MOT) (Peptide-binding protein 74) (PBP74)	HSPA9 GRP75 HSPA9B mt-HSP70	Homo sapiens (Human)	679
NSUN2_HUMAN	Q08J23	NSUN2_HUMAN	reviewed	RNA cytosine C(5)-methyltransferase NSUN2 (EC 2.1.1.-) (Myc-induced SUN domain-containing protein) (Misu) (NOL1/NOP2/Sun domain family member 2) (Substrate of AIM1/Aurora kinase B) (mRNA cytosine C(5)-methyltransferase) (EC 2.1.1.-) (tRNA cytosine C(5)-methyltransferase) (EC 2.1.1.-) (EC 2.1.1.203) (tRNA methyltransferase 4 homolog) (hTrm4)	NSUN2 SAKI TRM4	Homo sapiens (Human)	767
PKP1_HUMAN	Q13835	PKP1_HUMAN	reviewed	Plakophilin-1 (Band 6 protein) (B6P)	PKP1	Homo sapiens (Human)	747
ASSY_HUMAN	P00966	ASSY_HUMAN	reviewed	Argininosuccinate synthase (EC 6.3.4.5) (Citrulline--aspartate ligase)	ASS1 ASS	Homo sapiens (Human)	412
DYL1_HUMAN	P63167	DYL1_HUMAN	reviewed	Dynein light chain 1, cytoplasmic (8 kDa dynein light chain) (DLC8) (Dynein light chain LC8-type 1) (Protein inhibitor of neuronal nitric oxide synthase) (PIN)	DYNLL1 DLC1 DNCL1 DNCLC1 HDLC1	Homo sapiens (Human)	89
TBA1A_HUMAN	Q71U36	TBA1A_HUMAN	reviewed	Tubulin alpha-1A chain (Alpha-tubulin 3) (Tubulin B-alpha-1) (Tubulin alpha-3 chain) [Cleaved into: Detyrosinated tubulin alpha-1A chain]	TUBA1A TUBA3	Homo sapiens (Human)	451
COHA1_HUMAN	Q9UMD9	COHA1_HUMAN	reviewed	Collagen alpha-1(XVII) chain (180 kDa bullous pemphigoid antigen 2) (Bullous pemphigoid antigen 2) [Cleaved into: 120 kDa linear IgA disease antigen (120 kDa linear IgA dermatosis antigen) (Linear IgA disease antigen 1) (LAD-1); 97 kDa linear IgA disease antigen (97 kDa linear IgA bullous dermatosis antigen) (97 kDa LAD antigen) (97-LAD) (Linear IgA bullous disease antigen of 97 kDa) (LABD97)]	COL17A1 BP180 BPAG2	Homo sapiens (Human)	1497
AAAT_HUMAN	Q15758	AAAT_HUMAN	reviewed	Neutral amino acid transporter B(0) (ATB(0)) (Baboon M7 virus receptor) (RD114/simian type D retrovirus receptor) (Sodium-dependent neutral amino acid transporter type 2) (Solute carrier family 1 member 5)	SLC1A5 ASCT2 M7V1 RDR RDRC	Homo sapiens (Human)	541
GARS_HUMAN	P41250	GARS_HUMAN	reviewed	Glycine--tRNA ligase (EC 6.1.1.14) (Diadenosine tetraphosphate synthetase) (Ap4A synthetase) (EC 2.7.7.-) (Glycyl-tRNA synthetase) (GlyRS) (Glycyl-tRNA synthetase 1)	GARS1 GARS	Homo sapiens (Human)	739
METK2_HUMAN	P31153	METK2_HUMAN	reviewed	S-adenosylmethionine synthase isoform type-2 (AdoMet synthase 2) (EC 2.5.1.6) (Methionine adenosyltransferase 2) (MAT 2) (Methionine adenosyltransferase II) (MAT-II)	MAT2A AMS2 MATA2	Homo sapiens (Human)	395
CO3_HUMAN	P01024	CO3_HUMAN	reviewed	Complement C3 (C3 and PZP-like alpha-2-macroglobulin domain-containing protein 1) [Cleaved into: Complement C3 beta chain; C3-beta-c (C3bc); Complement C3 alpha chain; C3a anaphylatoxin; Acylation stimulating protein (ASP) (C3adesArg); Complement C3b alpha' chain; Complement C3c alpha' chain fragment 1; Complement C3dg fragment; Complement C3g fragment; Complement C3d fragment; Complement C3f fra…	C3 CPAMD1	Homo sapiens (Human)	1663
RL23A_HUMAN	P62750	RL23A_HUMAN	reviewed	60S ribosomal protein L23a (Large ribosomal subunit protein uL23)	RPL23A	Homo sapiens (Human)	156
RS20_HUMAN	P60866	RS20_HUMAN	reviewed	40S ribosomal protein S20 (Small ribosomal subunit protein uS10)	RPS20	Homo sapiens (Human)	119
RL8_HUMAN	P62917	RL8_HUMAN	reviewed	60S ribosomal protein L8 (Large ribosomal subunit protein uL2)	RPL8	Homo sapiens (Human)	257
RL17_HUMAN	P18621	RL17_HUMAN	reviewed	60S ribosomal protein L17 (60S ribosomal protein L23) (Large ribosomal subunit protein uL22) (PD-1)	RPL17	Homo sapiens (Human)	184
RS27_HUMAN	P42677	RS27_HUMAN	reviewed	40S ribosomal protein S27 (Metallopan-stimulin 1) (MPS-1) (Small ribosomal subunit protein eS27)	RPS27 MPS1	Homo sapiens (Human)	84
NID1_HUMAN	P14543	NID1_HUMAN	reviewed	Nidogen-1 (NID-1) (Entactin)	NID1 NID	Homo sapiens (Human)	1247
TXND5_HUMAN	Q8NBS9	TXND5_HUMAN	reviewed	Thioredoxin domain-containing protein 5 (Endoplasmic reticulum resident protein 46) (ER protein 46) (ERp46) (Thioredoxin-like protein p46)	TXNDC5 TLP46 UNQ364/PRO700	Homo sapiens (Human)	432
CALM3_HUMAN	P0DP25	CALM3_HUMAN	reviewed	Calmodulin-3	CALM3 CALML2 CAM3 CAMC CAMIII	Homo sapiens (Human)	149
CADH1_HUMAN	P12830	CADH1_HUMAN	reviewed	Cadherin-1 (CAM 120/80) (Epithelial cadherin) (E-cadherin) (Uvomorulin) (CD antigen CD324) [Cleaved into: E-Cad/CTF1; E-Cad/CTF2; E-Cad/CTF3]	CDH1 CDHE UVO	Homo sapiens (Human)	882
TFG_HUMAN	Q92734	TFG_HUMAN	reviewed	Protein TFG (TRK-fused gene protein)	TFG	Homo sapiens (Human)	400
S27A6_HUMAN	Q9Y2P4	S27A6_HUMAN	reviewed	Long-chain fatty acid transport protein 6 (FATP-6) (Fatty acid transport protein 6) (Fatty-acid-coenzyme A ligase, very long-chain 2) (Solute carrier family 27 member 6) (Very long-chain acyl-CoA synthetase homolog 1) (VLCSH1) (hVLCS-H1)	SLC27A6 ACSVL2 FACVL2 FATP1	Homo sapiens (Human)	619
RAB14_HUMAN	P61106	RAB14_HUMAN	reviewed	Ras-related protein Rab-14	RAB14	Homo sapiens (Human)	215
COX41_HUMAN	P13073	COX41_HUMAN	reviewed	Cytochrome c oxidase subunit 4 isoform 1, mitochondrial (Cytochrome c oxidase polypeptide IV) (Cytochrome c oxidase subunit IV isoform 1) (COX IV-1)	COX4I1 COX4	Homo sapiens (Human)	169
UB2D2_HUMAN	P62837	UB2D2_HUMAN	reviewed	Ubiquitin-conjugating enzyme E2 D2 (EC 2.3.2.23) ((E3-independent) E2 ubiquitin-conjugating enzyme D2) (EC 2.3.2.24) (E2 ubiquitin-conjugating enzyme D2) (Ubiquitin carrier protein D2) (Ubiquitin-conjugating enzyme E2(17)KB 2) (Ubiquitin-conjugating enzyme E2-17 kDa 2) (Ubiquitin-protein ligase D2) (p53-regulated ubiquitin-conjugating enzyme 1)	UBE2D2 PUBC1 UBC4 UBC5B UBCH4 UBCH5B	Homo sapiens (Human)	147
TOM34_HUMAN	Q15785	TOM34_HUMAN	reviewed	Mitochondrial import receptor subunit TOM34 (hTom34) (Translocase of outer membrane 34 kDa subunit)	TOMM34 URCC3	Homo sapiens (Human)	309
UBP5_HUMAN	P45974	UBP5_HUMAN	reviewed	Ubiquitin carboxyl-terminal hydrolase 5 (EC 3.4.19.12) (Deubiquitinating enzyme 5) (Isopeptidase T) (Ubiquitin thioesterase 5) (Ubiquitin-specific-processing protease 5)	USP5 ISOT	Homo sapiens (Human)	858
TCEA1_HUMAN	P23193	TCEA1_HUMAN	reviewed	Transcription elongation factor A protein 1 (Transcription elongation factor S-II protein 1) (Transcription elongation factor TFIIS.o)	TCEA1 GTF2S TFIIS	Homo sapiens (Human)	301
HS71A_HUMAN	P0DMV8	HS71A_HUMAN	reviewed	Heat shock 70 kDa protein 1A (Heat shock 70 kDa protein 1) (HSP70-1) (HSP70.1)	HSPA1A HSP72 HSPA1 HSX70	Homo sapiens (Human)	641
NDRG1_HUMAN	Q92597	NDRG1_HUMAN	reviewed	Protein NDRG1 (Differentiation-related gene 1 protein) (DRG-1) (N-myc downstream-regulated gene 1 protein) (Nickel-specific induction protein Cap43) (Reducing agents and tunicamycin-responsive protein) (RTP) (Rit42)	NDRG1 CAP43 DRG1 RTP	Homo sapiens (Human)	394
BACH_HUMAN	O00154	BACH_HUMAN	reviewed	Cytosolic acyl coenzyme A thioester hydrolase (EC 3.1.2.2) (Acyl-CoA thioesterase 7) (Brain acyl-CoA hydrolase) (BACH) (hBACH) (CTE-IIa) (CTE-II) (Long chain acyl-CoA thioester hydrolase)	ACOT7 BACH	Homo sapiens (Human)	380
PLMN_HUMAN	P00747	PLMN_HUMAN	reviewed	Plasminogen (EC 3.4.21.7) [Cleaved into: Plasmin heavy chain A; Activation peptide; Angiostatin; Plasmin heavy chain A, short form; Plasmin light chain B]	PLG	Homo sapiens (Human)	810
ECI1_HUMAN	P42126	ECI1_HUMAN	reviewed	Enoyl-CoA delta isomerase 1, mitochondrial (EC 5.3.3.8) (3,2-trans-enoyl-CoA isomerase) (Delta(3),Delta(2)-enoyl-CoA isomerase) (D3,D2-enoyl-CoA isomerase) (Dodecenoyl-CoA isomerase)	ECI1 DCI	Homo sapiens (Human)	302
ANGT_HUMAN	P01019	ANGT_HUMAN	reviewed	Angiotensinogen (Serpin A8) [Cleaved into: Angiotensin-1 (Angiotensin 1-10) (Angiotensin I) (Ang I); Angiotensin-2 (Angiotensin 1-8) (Angiotensin II) (Ang II); Angiotensin-3 (Angiotensin 2-8) (Angiotensin III) (Ang III) (Des-Asp[1]-angiotensin II); Angiotensin-4 (Angiotensin 3-8) (Angiotensin IV) (Ang IV); Angiotensin 1-9; Angiotensin 1-7; Angiotensin 1-5; Angiotensin 1-4]	AGT SERPINA8	Homo sapiens (Human)	485
TIM44_HUMAN	O43615	TIM44_HUMAN	reviewed	Mitochondrial import inner membrane translocase subunit TIM44	TIMM44 MIMT44 TIM44	Homo sapiens (Human)	452
RS7_HUMAN	P62081	RS7_HUMAN	reviewed	40S ribosomal protein S7 (Small ribosomal subunit protein eS7)	RPS7	Homo sapiens (Human)	194
SERPH_HUMAN	P50454	SERPH_HUMAN	reviewed	Serpin H1 (47 kDa heat shock protein) (Arsenic-transactivated protein 3) (AsTP3) (Cell proliferation-inducing gene 14 protein) (Collagen-binding protein) (Colligin) (Rheumatoid arthritis-related antigen RA-A47)	SERPINH1 CBP1 CBP2 HSP47 SERPINH2 PIG14	Homo sapiens (Human)	418
ITA2_HUMAN	P17301	ITA2_HUMAN	reviewed	Integrin alpha-2 (CD49 antigen-like family member B) (Collagen receptor) (Platelet membrane glycoprotein Ia) (GPIa) (VLA-2 subunit alpha) (CD antigen CD49b)	ITGA2 CD49B	Homo sapiens (Human)	1181
ARF3_HUMAN	P61204	ARF3_HUMAN	reviewed	ADP-ribosylation factor 3	ARF3	Homo sapiens (Human)	181
RLA0_HUMAN	P05388	RLA0_HUMAN	reviewed	60S acidic ribosomal protein P0 (60S ribosomal protein L10E) (Large ribosomal subunit protein uL10)	RPLP0	Homo sapiens (Human)	317
HDGF_HUMAN	P51858	HDGF_HUMAN	reviewed	Hepatoma-derived growth factor (HDGF) (High mobility group protein 1-like 2) (HMG-1L2)	HDGF HMG1L2	Homo sapiens (Human)	240
BOLA2_HUMAN	Q9H3K6	BOLA2_HUMAN	reviewed	BolA-like protein 2	BOLA2 BOLA2A My016; BOLA2B	Homo sapiens (Human)	86
PAIRB_HUMAN	Q8NC51	PAIRB_HUMAN	reviewed	Plasminogen activator inhibitor 1 RNA-binding protein (PAI1 RNA-binding protein 1) (PAI-RBP1) (SERPINE1 mRNA-binding protein 1)	SERBP1 PAIRBP1 CGI-55	Homo sapiens (Human)	408
RL14_HUMAN	P50914	RL14_HUMAN	reviewed	60S ribosomal protein L14 (CAG-ISL 7) (Large ribosomal subunit protein eL14)	RPL14	Homo sapiens (Human)	215
RL27_HUMAN	P61353	RL27_HUMAN	reviewed	60S ribosomal protein L27 (Large ribosomal subunit protein eL27)	RPL27	Homo sapiens (Human)	136
PADI1_HUMAN	Q9ULC6	PADI1_HUMAN	reviewed	Protein-arginine deiminase type-1 (EC 3.5.3.15) (Peptidylarginine deiminase I) (Protein-arginine deiminase type I)	PADI1 PAD1 PDI1	Homo sapiens (Human)	663
RL32_HUMAN	P62910	RL32_HUMAN	reviewed	60S ribosomal protein L32 (Large ribosomal subunit protein eL32)	RPL32 PP9932	Homo sapiens (Human)	135
PLST_HUMAN	P13797	PLST_HUMAN	reviewed	Plastin-3 (T-plastin)	PLS3	Homo sapiens (Human)	630
ROA3_HUMAN	P51991	ROA3_HUMAN	reviewed	Heterogeneous nuclear ribonucleoprotein A3 (hnRNP A3)	HNRNPA3 HNRPA3	Homo sapiens (Human)	378
PARP1_HUMAN	P09874	PARP1_HUMAN	reviewed	Poly [ADP-ribose] polymerase 1 (PARP-1) (EC 2.4.2.30) (ADP-ribosyltransferase diphtheria toxin-like 1) (ARTD1) (DNA ADP-ribosyltransferase PARP1) (EC 2.4.2.-) (NAD(+) ADP-ribosyltransferase 1) (ADPRT 1) (Poly[ADP-ribose] synthase 1) (Protein poly-ADP-ribosyltransferase PARP1) (EC 2.4.2.-)	PARP1 ADPRT PPOL	Homo sapiens (Human)	1014
SRSF2_HUMAN	Q01130	SRSF2_HUMAN	reviewed	Serine/arginine-rich splicing factor 2 (Protein PR264) (Splicing component, 35 kDa) (Splicing factor SC35) (SC-35) (Splicing factor, arginine/serine-rich 2)	SRSF2 SFRS2	Homo sapiens (Human)	221
TBCA_HUMAN	O75347	TBCA_HUMAN	reviewed	Tubulin-specific chaperone A (TCP1-chaperonin cofactor A) (Tubulin-folding cofactor A) (CFA)	TBCA	Homo sapiens (Human)	108
NSDHL_HUMAN	Q15738	NSDHL_HUMAN	reviewed	Sterol-4-alpha-carboxylate 3-dehydrogenase, decarboxylating (EC 1.1.1.170) (Protein H105e3)	NSDHL H105E3	Homo sapiens (Human)	373
VIGLN_HUMAN	Q00341	VIGLN_HUMAN	reviewed	Vigilin (High density lipoprotein-binding protein) (HDL-binding protein)	HDLBP HBP VGL	Homo sapiens (Human)	1268
RBMX_HUMAN	P38159	RBMX_HUMAN	reviewed	RNA-binding motif protein, X chromosome (Glycoprotein p43) (Heterogeneous nuclear ribonucleoprotein G) (hnRNP G) [Cleaved into: RNA-binding motif protein, X chromosome, N-terminally processed]	RBMX HNRPG RBMXP1	Homo sapiens (Human)	391
CPNE9_HUMAN	Q8IYJ1	CPNE9_HUMAN	reviewed	Copine-9 (Copine IX)	CPNE9	Homo sapiens (Human)	553
S10A2_HUMAN	P29034	S10A2_HUMAN	reviewed	Protein S100-A2 (CAN19) (Protein S-100L) (S100 calcium-binding protein A2)	S100A2 S100L	Homo sapiens (Human)	98
CTND1_HUMAN	O60716	CTND1_HUMAN	reviewed	Catenin delta-1 (Cadherin-associated Src substrate) (CAS) (p120 catenin) (p120(ctn)) (p120(cas))	CTNND1 KIAA0384	Homo sapiens (Human)	968
CO8B_HUMAN	P07358	CO8B_HUMAN	reviewed	Complement component C8 beta chain (Complement component 8 subunit beta)	C8B	Homo sapiens (Human)	591
UN45B_HUMAN	Q8IWX7	UN45B_HUMAN	reviewed	Protein unc-45 homolog B (Unc-45B) (SMUNC45)	UNC45B CMYA4 UNC45	Homo sapiens (Human)	931
CFAH_HUMAN	P08603	CFAH_HUMAN	reviewed	Complement factor H (H factor 1)	CFH HF HF1 HF2	Homo sapiens (Human)	1231
ANX11_HUMAN	P50995	ANX11_HUMAN	reviewed	Annexin A11 (56 kDa autoantigen) (Annexin XI) (Annexin-11) (Calcyclin-associated annexin 50) (CAP-50)	ANXA11 ANX11	Homo sapiens (Human)	505
TCPD_HUMAN	P50991	TCPD_HUMAN	reviewed	T-complex protein 1 subunit delta (TCP-1-delta) (CCT-delta) (Stimulator of TAR RNA-binding)	CCT4 CCTD SRB	Homo sapiens (Human)	539
ALDOC_HUMAN	P09972	ALDOC_HUMAN	reviewed	Fructose-bisphosphate aldolase C (EC 4.1.2.13) (Brain-type aldolase)	ALDOC ALDC	Homo sapiens (Human)	364
PDIA4_HUMAN	P13667	PDIA4_HUMAN	reviewed	Protein disulfide-isomerase A4 (EC 5.3.4.1) (Endoplasmic reticulum resident protein 70) (ER protein 70) (ERp70) (Endoplasmic reticulum resident protein 72) (ER protein 72) (ERp-72) (ERp72)	PDIA4 ERP70 ERP72	Homo sapiens (Human)	645
SET_HUMAN	Q01105	SET_HUMAN	reviewed	Protein SET (HLA-DR-associated protein II) (Inhibitor of granzyme A-activated DNase) (IGAAD) (PHAPII) (Phosphatase 2A inhibitor I2PP2A) (I-2PP2A) (Template-activating factor I) (TAF-I)	SET	Homo sapiens (Human)	290
AFG1L_HUMAN	Q8WV93	AFG1L_HUMAN	reviewed	AFG1-like ATPase (Lactation elevated protein 1) (EC 3.6.-.-) (Protein AFG1 homolog)	AFG1L AFG1 LACE1	Homo sapiens (Human)	481
RS14_HUMAN	P62263	RS14_HUMAN	reviewed	40S ribosomal protein S14 (Small ribosomal subunit protein uS11)	RPS14 PRO2640	Homo sapiens (Human)	151
IGHG2_HUMAN	P01859	IGHG2_HUMAN	reviewed	Immunoglobulin heavy constant gamma 2 (Ig gamma-2 chain C region) (Ig gamma-2 chain C region DOT) (Ig gamma-2 chain C region TIL) (Ig gamma-2 chain C region ZIE)	IGHG2	Homo sapiens (Human)	326
WDR37_HUMAN	Q9Y2I8	WDR37_HUMAN	reviewed	WD repeat-containing protein 37	WDR37 KIAA0982	Homo sapiens (Human)	494
S2538_HUMAN	Q96DW6	S2538_HUMAN	reviewed	Mitochondrial glycine transporter (Mitochondrial glycine transporter GlyC) (Solute carrier family 25 member 38)	SLC25A38	Homo sapiens (Human)	304
LUZP1_HUMAN	Q86V48	LUZP1_HUMAN	reviewed	Leucine zipper protein 1	LUZP1	Homo sapiens (Human)	1076
PPIA_HUMAN	P62937	PPIA_HUMAN	reviewed	Peptidyl-prolyl cis-trans isomerase A (PPIase A) (EC 5.2.1.8) (Cyclophilin A) (Cyclosporin A-binding protein) (Rotamase A) [Cleaved into: Peptidyl-prolyl cis-trans isomerase A, N-terminally processed]	PPIA CYPA	Homo sapiens (Human)	165
RBM8A_HUMAN	Q9Y5S9	RBM8A_HUMAN	reviewed	RNA-binding protein 8A (Binder of OVCA1-1) (BOV-1) (RNA-binding motif protein 8A) (RNA-binding protein Y14) (Ribonucleoprotein RBM8A)	RBM8A RBM8 HSPC114 MDS014	Homo sapiens (Human)	174
PEBP1_HUMAN	P30086	PEBP1_HUMAN	reviewed	Phosphatidylethanolamine-binding protein 1 (PEBP-1) (HCNPpp) (Neuropolypeptide h3) (Prostatic-binding protein) (Raf kinase inhibitor protein) (RKIP) [Cleaved into: Hippocampal cholinergic neurostimulating peptide (HCNP)]	PEBP1 PBP PEBP	Homo sapiens (Human)	187
PUR2_HUMAN	P22102	PUR2_HUMAN	reviewed	Trifunctional purine biosynthetic protein adenosine-3 [Includes: Phosphoribosylamine--glycine ligase (EC 6.3.4.13) (Glycinamide ribonucleotide synthetase) (GARS) (Phosphoribosylglycinamide synthetase); Phosphoribosylformylglycinamidine cyclo-ligase (EC 6.3.3.1) (AIR synthase) (AIRS) (Phosphoribosyl-aminoimidazole synthetase); Phosphoribosylglycinamide formyltransferase (EC 2.1.2.2) (5'-phosphorib…	GART PGFT PRGS	Homo sapiens (Human)	1010
PSME3_HUMAN	P61289	PSME3_HUMAN	reviewed	Proteasome activator complex subunit 3 (11S regulator complex subunit gamma) (REG-gamma) (Activator of multicatalytic protease subunit 3) (Ki nuclear autoantigen) (Proteasome activator 28 subunit gamma) (PA28g) (PA28gamma)	PSME3	Homo sapiens (Human)	254
S10AA_HUMAN	P60903	S10AA_HUMAN	reviewed	Protein S100-A10 (Calpactin I light chain) (Calpactin-1 light chain) (Cellular ligand of annexin II) (S100 calcium-binding protein A10) (p10 protein) (p11)	S100A10 ANX2LG CAL1L CLP11	Homo sapiens (Human)	97
ITA6_HUMAN	P23229	ITA6_HUMAN	reviewed	Integrin alpha-6 (CD49 antigen-like family member F) (VLA-6) (CD antigen CD49f) [Cleaved into: Integrin alpha-6 heavy chain; Integrin alpha-6 light chain; Processed integrin alpha-6 (Alpha6p)]	ITGA6	Homo sapiens (Human)	1130
ATP5I_HUMAN	P56385	ATP5I_HUMAN	reviewed	ATP synthase subunit e, mitochondrial (ATPase subunit e) (ATP synthase membrane subunit e) [Cleaved into: ATP synthase subunit e, mitochondrial, N-terminally processed]	ATP5ME ATP5I ATP5K	Homo sapiens (Human)	69
NACAM_HUMAN	E9PAV3	NACAM_HUMAN	reviewed	Nascent polypeptide-associated complex subunit alpha, muscle-specific form (Alpha-NAC, muscle-specific form) (skNAC)	NACA	Homo sapiens (Human)	2078
ECHB_HUMAN	P55084	ECHB_HUMAN	reviewed	Trifunctional enzyme subunit beta, mitochondrial (TP-beta) [Includes: 3-ketoacyl-CoA thiolase (EC 2.3.1.155) (EC 2.3.1.16) (Acetyl-CoA acyltransferase) (Beta-ketothiolase)]	HADHB MSTP029	Homo sapiens (Human)	474
HPBP1_HUMAN	Q9NZL4	HPBP1_HUMAN	reviewed	Hsp70-binding protein 1 (HspBP1) (Heat shock protein-binding protein 1) (Hsp70-binding protein 2) (HspBP2) (Hsp70-interacting protein 1) (Hsp70-interacting protein 2)	HSPBP1 HSPBP PP1845	Homo sapiens (Human)	359
KIF5C_HUMAN	O60282	KIF5C_HUMAN	reviewed	Kinesin heavy chain isoform 5C (Kinesin heavy chain neuron-specific 2)	KIF5C KIAA0531 NKHC2	Homo sapiens (Human)	957
COTL1_HUMAN	Q14019	COTL1_HUMAN	reviewed	Coactosin-like protein	COTL1 CLP	Homo sapiens (Human)	142
COR1B_HUMAN	Q9BR76	COR1B_HUMAN	reviewed	Coronin-1B (Coronin-2)	CORO1B	Homo sapiens (Human)	489
TBB4A_HUMAN	P04350	TBB4A_HUMAN	reviewed	Tubulin beta-4A chain (Tubulin 5 beta) (Tubulin beta-4 chain)	TUBB4A TUBB4 TUBB5	Homo sapiens (Human)	444
RUXE_HUMAN	P62304	RUXE_HUMAN	reviewed	Small nuclear ribonucleoprotein E (snRNP-E) (Sm protein E) (Sm-E) (SmE)	SNRPE	Homo sapiens (Human)	92
CKAP4_HUMAN	Q07065	CKAP4_HUMAN	reviewed	Cytoskeleton-associated protein 4 (63-kDa cytoskeleton-linking membrane protein) (Climp-63) (p63)	CKAP4	Homo sapiens (Human)	602
PCNT_HUMAN	O95613	PCNT_HUMAN	reviewed	Pericentrin (Kendrin) (Pericentrin-B)	PCNT KIAA0402 PCNT2	Homo sapiens (Human)	3336
TEBP_HUMAN	Q15185	TEBP_HUMAN	reviewed	Prostaglandin E synthase 3 (EC 5.3.99.3) (Cytosolic prostaglandin E2 synthase) (cPGES) (Hsp90 co-chaperone) (Progesterone receptor complex p23) (Telomerase-binding protein p23)	PTGES3 P23 TEBP	Homo sapiens (Human)	160
PSME1_HUMAN	Q06323	PSME1_HUMAN	reviewed	Proteasome activator complex subunit 1 (11S regulator complex subunit alpha) (REG-alpha) (Activator of multicatalytic protease subunit 1) (Interferon gamma up-regulated I-5111 protein) (IGUP I-5111) (Proteasome activator 28 subunit alpha) (PA28a) (PA28alpha)	PSME1 IFI5111	Homo sapiens (Human)	249
RS28_HUMAN	P62857	RS28_HUMAN	reviewed	40S ribosomal protein S28 (Small ribosomal subunit protein eS28)	RPS28	Homo sapiens (Human)	69
KPYM_HUMAN	P14618	KPYM_HUMAN	reviewed	Pyruvate kinase PKM (EC 2.7.1.40) (Cytosolic thyroid hormone-binding protein) (CTHBP) (Opa-interacting protein 3) (OIP-3) (Pyruvate kinase 2/3) (Pyruvate kinase muscle isozyme) (Thyroid hormone-binding protein 1) (THBP1) (Tumor M2-PK) (p58)	PKM OIP3 PK2 PK3 PKM2	Homo sapiens (Human)	531
YBOX1_HUMAN	P67809	YBOX1_HUMAN	reviewed	Y-box-binding protein 1 (YB-1) (CCAAT-binding transcription factor I subunit A) (CBF-A) (DNA-binding protein B) (DBPB) (Enhancer factor I subunit A) (EFI-A) (Nuclease-sensitive element-binding protein 1) (Y-box transcription factor)	YBX1 NSEP1 YB1	Homo sapiens (Human)	324
NUCB1_HUMAN	Q02818	NUCB1_HUMAN	reviewed	Nucleobindin-1 (CALNUC)	NUCB1 NUC	Homo sapiens (Human)	461
COPG2_HUMAN	Q9UBF2	COPG2_HUMAN	reviewed	Coatomer subunit gamma-2 (Gamma-2-coat protein) (Gamma-2-COP)	COPG2	Homo sapiens (Human)	871
AHSA1_HUMAN	O95433	AHSA1_HUMAN	reviewed	Activator of 90 kDa heat shock protein ATPase homolog 1 (AHA1) (p38)	AHSA1 C14orf3 HSPC322	Homo sapiens (Human)	338
ACADV_HUMAN	P49748	ACADV_HUMAN	reviewed	Very long-chain specific acyl-CoA dehydrogenase, mitochondrial (VLCAD) (EC 1.3.8.9)	ACADVL VLCAD	Homo sapiens (Human)	655
G3BP1_HUMAN	Q13283	G3BP1_HUMAN	reviewed	Ras GTPase-activating protein-binding protein 1 (G3BP-1) (EC 3.6.4.12) (EC 3.6.4.13) (ATP-dependent DNA helicase VIII) (hDH VIII) (GAP SH3 domain-binding protein 1)	G3BP1 G3BP	Homo sapiens (Human)	466
SRC8_HUMAN	Q14247	SRC8_HUMAN	reviewed	Src substrate cortactin (Amplaxin) (Oncogene EMS1)	CTTN EMS1	Homo sapiens (Human)	550
TXD12_HUMAN	O95881	TXD12_HUMAN	reviewed	Thioredoxin domain-containing protein 12 (EC 1.8.4.2) (Endoplasmic reticulum resident protein 18) (ER protein 18) (ERp18) (Endoplasmic reticulum resident protein 19) (ER protein 19) (ERp19) (Thioredoxin-like protein p19) (hTLP19)	TXNDC12 TLP19 UNQ713/PRO1376	Homo sapiens (Human)	172
CDC37_HUMAN	Q16543	CDC37_HUMAN	reviewed	Hsp90 co-chaperone Cdc37 (Hsp90 chaperone protein kinase-targeting subunit) (p50Cdc37) [Cleaved into: Hsp90 co-chaperone Cdc37, N-terminally processed]	CDC37 CDC37A	Homo sapiens (Human)	378
CSRP1_HUMAN	P21291	CSRP1_HUMAN	reviewed	Cysteine and glycine-rich protein 1 (Cysteine-rich protein 1) (CRP) (CRP1) (Epididymis luminal protein 141) (HEL-141)	CSRP1 CSRP CYRP	Homo sapiens (Human)	193
PRP19_HUMAN	Q9UMS4	PRP19_HUMAN	reviewed	Pre-mRNA-processing factor 19 (EC 2.3.2.27) (Nuclear matrix protein 200) (PRP19/PSO4 homolog) (hPso4) (RING-type E3 ubiquitin transferase PRP19) (Senescence evasion factor)	PRPF19 NMP200 PRP19 SNEV	Homo sapiens (Human)	504
NSD1_HUMAN	Q96L73	NSD1_HUMAN	reviewed	Histone-lysine N-methyltransferase, H3 lysine-36 and H4 lysine-20 specific (EC 2.1.1.-) (Androgen receptor coactivator 267 kDa protein) (Androgen receptor-associated protein of 267 kDa) (H3-K36-HMTase) (H4-K20-HMTase) (Lysine N-methyltransferase 3B) (Nuclear receptor-binding SET domain-containing protein 1) (NR-binding SET domain-containing protein)	NSD1 ARA267 KMT3B	Homo sapiens (Human)	2696
IGL1_HUMAN	P0DOX8	IGL1_HUMAN	reviewed	Immunoglobulin lambda-1 light chain (Immunoglobulin lambda-1 light chain MCG)		Homo sapiens (Human)	216
ARF6_HUMAN	P62330	ARF6_HUMAN	reviewed	ADP-ribosylation factor 6	ARF6	Homo sapiens (Human)	175
RL18A_HUMAN	Q02543	RL18A_HUMAN	reviewed	60S ribosomal protein L18a (Large ribosomal subunit protein eL20)	RPL18A	Homo sapiens (Human)	176
RAB15_HUMAN	P59190	RAB15_HUMAN	reviewed	Ras-related protein Rab-15	RAB15	Homo sapiens (Human)	212
SCYL2_HUMAN	Q6P3W7	SCYL2_HUMAN	reviewed	SCY1-like protein 2 (Coated vesicle-associated kinase of 104 kDa)	SCYL2 CVAK104 KIAA1360	Homo sapiens (Human)	929
LAP2B_HUMAN	P42167	LAP2B_HUMAN	reviewed	Lamina-associated polypeptide 2, isoforms beta/gamma (Thymopoietin, isoforms beta/gamma) (TP beta/gamma) (Thymopoietin-related peptide isoforms beta/gamma) (TPRP isoforms beta/gamma) [Cleaved into: Thymopoietin (TP) (Splenin); Thymopentin (TP5)]	TMPO LAP2	Homo sapiens (Human)	454
PSA4_HUMAN	P25789	PSA4_HUMAN	reviewed	Proteasome subunit alpha type-4 (EC 3.4.25.1) (Macropain subunit C9) (Multicatalytic endopeptidase complex subunit C9) (Proteasome component C9) (Proteasome subunit L)	PSMA4 HC9 PSC9	Homo sapiens (Human)	261
EIF3A_HUMAN	Q14152	EIF3A_HUMAN	reviewed	Eukaryotic translation initiation factor 3 subunit A (eIF3a) (Eukaryotic translation initiation factor 3 subunit 10) (eIF-3-theta) (eIF3 p167) (eIF3 p180) (eIF3 p185)	EIF3A EIF3S10 KIAA0139	Homo sapiens (Human)	1382
FKBP3_HUMAN	Q00688	FKBP3_HUMAN	reviewed	Peptidyl-prolyl cis-trans isomerase FKBP3 (PPIase FKBP3) (EC 5.2.1.8) (25 kDa FK506-binding protein) (25 kDa FKBP) (FKBP-25) (FK506-binding protein 3) (FKBP-3) (Immunophilin FKBP25) (Rapamycin-selective 25 kDa immunophilin) (Rotamase)	FKBP3 FKBP25	Homo sapiens (Human)	224
K2C6A_HUMAN	P02538	K2C6A_HUMAN	reviewed	Keratin, type II cytoskeletal 6A (Cytokeratin-6A) (CK-6A) (Cytokeratin-6D) (CK-6D) (Keratin-6A) (K6A) (Type-II keratin Kb6) (allergen Hom s 5)	KRT6A K6A KRT6D	Homo sapiens (Human)	564
K1586_HUMAN	Q9HCI6	K1586_HUMAN	reviewed	E3 SUMO-protein ligase KIAA1586 (EC 2.3.2.-) (E3 SUMO-protein transferase KIAA1586)	KIAA1586	Homo sapiens (Human)	787
HBB_HUMAN	P68871	HBB_HUMAN	reviewed	Hemoglobin subunit beta (Beta-globin) (Hemoglobin beta chain) [Cleaved into: LVV-hemorphin-7; Spinorphin]	HBB	Homo sapiens (Human)	147
AK1C3_HUMAN	P42330	AK1C3_HUMAN	reviewed	Aldo-keto reductase family 1 member C3 (EC 1.-.-.-) (17-beta-hydroxysteroid dehydrogenase type 5) (17-beta-HSD 5) (3-alpha-HSD type II, brain) (3-alpha-hydroxysteroid dehydrogenase type 2) (3-alpha-HSD type 2) (EC 1.1.1.357) (Chlordecone reductase homolog HAKRb) (Dihydrodiol dehydrogenase 3) (DD-3) (DD3) (Dihydrodiol dehydrogenase type I) (HA1753) (Indanol dehydrogenase) (EC 1.1.1.112) (Prostagla…	AKR1C3 DDH1 HSD17B5 KIAA0119 PGFS	Homo sapiens (Human)	323
K2C73_HUMAN	Q86Y46	K2C73_HUMAN	reviewed	Keratin, type II cytoskeletal 73 (Cytokeratin-73) (CK-73) (Keratin-73) (K73) (Type II inner root sheath-specific keratin-K6irs3) (Type-II keratin Kb36)	KRT73 K6IRS3 KB36 KRT6IRS3	Homo sapiens (Human)	540
FA83F_HUMAN	Q8NEG4	FA83F_HUMAN	reviewed	Protein FAM83F	FAM83F	Homo sapiens (Human)	500
CNTRL_HUMAN	Q7Z7A1	CNTRL_HUMAN	reviewed	Centriolin (Centrosomal protein 1) (Centrosomal protein of 110 kDa) (Cep110)	CNTRL CEP1 CEP110	Homo sapiens (Human)	2325
BTF3_HUMAN	P20290	BTF3_HUMAN	reviewed	Transcription factor BTF3 (Nascent polypeptide-associated complex subunit beta) (NAC-beta) (RNA polymerase B transcription factor 3)	BTF3 NACB OK/SW-cl.8	Homo sapiens (Human)	206
FKBP4_HUMAN	Q02790	FKBP4_HUMAN	reviewed	Peptidyl-prolyl cis-trans isomerase FKBP4 (PPIase FKBP4) (EC 5.2.1.8) (51 kDa FK506-binding protein) (FKBP51) (52 kDa FK506-binding protein) (52 kDa FKBP) (FKBP-52) (59 kDa immunophilin) (p59) (FK506-binding protein 4) (FKBP-4) (FKBP59) (HSP-binding immunophilin) (HBI) (Immunophilin FKBP52) (Rotamase) [Cleaved into: Peptidyl-prolyl cis-trans isomerase FKBP4, N-terminally processed]	FKBP4 FKBP52	Homo sapiens (Human)	459
SERC_HUMAN	Q9Y617	SERC_HUMAN	reviewed	Phosphoserine aminotransferase (EC 2.6.1.52) (Phosphohydroxythreonine aminotransferase) (PSAT)	PSAT1 PSA	Homo sapiens (Human)	370
ATPD_HUMAN	P30049	ATPD_HUMAN	reviewed	ATP synthase subunit delta, mitochondrial (ATP synthase F1 subunit delta) (F-ATPase delta subunit)	ATP5F1D ATP5D	Homo sapiens (Human)	168
EIF3E_HUMAN	P60228	EIF3E_HUMAN	reviewed	Eukaryotic translation initiation factor 3 subunit E (eIF3e) (Eukaryotic translation initiation factor 3 subunit 6) (Viral integration site protein INT-6 homolog) (eIF-3 p48)	EIF3E EIF3S6 INT6	Homo sapiens (Human)	445
DSCL1_HUMAN	Q8TD84	DSCL1_HUMAN	reviewed	Down syndrome cell adhesion molecule-like protein 1 (Down syndrome cell adhesion molecule 2)	DSCAML1 DSCAM2 KIAA1132	Homo sapiens (Human)	2053
ATPG_HUMAN	P36542	ATPG_HUMAN	reviewed	ATP synthase subunit gamma, mitochondrial (ATP synthase F1 subunit gamma) (F-ATPase gamma subunit)	ATP5F1C ATP5C ATP5C1 ATP5CL1	Homo sapiens (Human)	298
CX6B1_HUMAN	P14854	CX6B1_HUMAN	reviewed	Cytochrome c oxidase subunit 6B1 (Cytochrome c oxidase subunit VIb isoform 1) (COX VIb-1)	COX6B1 COX6B	Homo sapiens (Human)	86
ACTBL_HUMAN	Q562R1	ACTBL_HUMAN	reviewed	Beta-actin-like protein 2 (Kappa-actin)	ACTBL2	Homo sapiens (Human)	376
AT2A3_HUMAN	Q93084	AT2A3_HUMAN	reviewed	Sarcoplasmic/endoplasmic reticulum calcium ATPase 3 (SERCA3) (SR Ca(2+)-ATPase 3) (EC 7.2.2.10) (Calcium pump 3)	ATP2A3	Homo sapiens (Human)	1043
MARE1_HUMAN	Q15691	MARE1_HUMAN	reviewed	Microtubule-associated protein RP/EB family member 1 (APC-binding protein EB1) (End-binding protein 1) (EB1)	MAPRE1	Homo sapiens (Human)	268
SRSF3_HUMAN	P84103	SRSF3_HUMAN	reviewed	Serine/arginine-rich splicing factor 3 (Pre-mRNA-splicing factor SRP20) (Splicing factor, arginine/serine-rich 3)	SRSF3 SFRS3 SRP20	Homo sapiens (Human)	164
ODO1_HUMAN	Q02218	ODO1_HUMAN	reviewed	2-oxoglutarate dehydrogenase, mitochondrial (EC 1.2.4.2) (2-oxoglutarate dehydrogenase complex component E1) (OGDC-E1) (Alpha-ketoglutarate dehydrogenase)	OGDH	Homo sapiens (Human)	1023
ERF3A_HUMAN	P15170	ERF3A_HUMAN	reviewed	Eukaryotic peptide chain release factor GTP-binding subunit ERF3A (Eukaryotic peptide chain release factor subunit 3a) (eRF3a) (G1 to S phase transition protein 1 homolog)	GSPT1 ERF3A	Homo sapiens (Human)	499
IDH3A_HUMAN	P50213	IDH3A_HUMAN	reviewed	Isocitrate dehydrogenase [NAD] subunit alpha, mitochondrial (EC 1.1.1.41) (Isocitric dehydrogenase subunit alpha) (NAD(+)-specific ICDH subunit alpha)	IDH3A	Homo sapiens (Human)	366
RL13A_HUMAN	P40429	RL13A_HUMAN	reviewed	60S ribosomal protein L13a (23 kDa highly basic protein) (Large ribosomal subunit protein uL13)	RPL13A	Homo sapiens (Human)	203
RS27A_HUMAN	P62979	RS27A_HUMAN	reviewed	Ubiquitin-40S ribosomal protein S27a (Ubiquitin carboxyl extension protein 80) [Cleaved into: Ubiquitin; 40S ribosomal protein S27a (Small ribosomal subunit protein eS31)]	RPS27A UBA80 UBCEP1	Homo sapiens (Human)	156
TTL12_HUMAN	Q14166	TTL12_HUMAN	reviewed	Tubulin--tyrosine ligase-like protein 12 (Inactive tubulin--tyrosine ligase-like protein 12)	TTLL12 KIAA0153	Homo sapiens (Human)	644
HBA_HUMAN	P69905	HBA_HUMAN	reviewed	Hemoglobin subunit alpha (Alpha-globin) (Hemoglobin alpha chain)	HBA1; HBA2	Homo sapiens (Human)	142
ADK_HUMAN	P55263	ADK_HUMAN	reviewed	Adenosine kinase (AK) (EC 2.7.1.20) (Adenosine 5'-phosphotransferase)	ADK	Homo sapiens (Human)	362
GRPE1_HUMAN	Q9HAV7	GRPE1_HUMAN	reviewed	GrpE protein homolog 1, mitochondrial (HMGE) (Mt-GrpE#1)	GRPEL1 GREPEL1	Homo sapiens (Human)	217
IF4A3_HUMAN	P38919	IF4A3_HUMAN	reviewed	Eukaryotic initiation factor 4A-III (eIF-4A-III) (eIF4A-III) (EC 3.6.4.13) (ATP-dependent RNA helicase DDX48) (ATP-dependent RNA helicase eIF4A-3) (DEAD box protein 48) (Eukaryotic initiation factor 4A-like NUK-34) (Eukaryotic translation initiation factor 4A isoform 3) (Nuclear matrix protein 265) (NMP 265) (hNMP 265) [Cleaved into: Eukaryotic initiation factor 4A-III, N-terminally processed]	EIF4A3 DDX48 KIAA0111	Homo sapiens (Human)	411
RL3_HUMAN	P39023	RL3_HUMAN	reviewed	60S ribosomal protein L3 (HIV-1 TAR RNA-binding protein B) (TARBP-B) (Large ribosomal subunit protein uL3)	RPL3 OK/SW-cl.32	Homo sapiens (Human)	403
SRP68_HUMAN	Q9UHB9	SRP68_HUMAN	reviewed	Signal recognition particle subunit SRP68 (SRP68) (Signal recognition particle 68 kDa protein)	SRP68	Homo sapiens (Human)	627
U2AF2_HUMAN	P26368	U2AF2_HUMAN	reviewed	Splicing factor U2AF 65 kDa subunit (U2 auxiliary factor 65 kDa subunit) (hU2AF(65)) (hU2AF65) (U2 snRNP auxiliary factor large subunit)	U2AF2 U2AF65	Homo sapiens (Human)	475
HDAC1_HUMAN	Q13547	HDAC1_HUMAN	reviewed	Histone deacetylase 1 (HD1) (EC 3.5.1.98)	HDAC1 RPD3L1	Homo sapiens (Human)	482
ARPC4_HUMAN	P59998	ARPC4_HUMAN	reviewed	Actin-related protein 2/3 complex subunit 4 (Arp2/3 complex 20 kDa subunit) (p20-ARC)	ARPC4 ARC20	Homo sapiens (Human)	168
SAA1_HUMAN	P0DJI8	SAA1_HUMAN	reviewed	Serum amyloid A-1 protein (SAA) [Cleaved into: Amyloid protein A (Amyloid fibril protein AA); Serum amyloid protein A(2-104); Serum amyloid protein A(3-104); Serum amyloid protein A(2-103); Serum amyloid protein A(2-102); Serum amyloid protein A(4-101)]	SAA1	Homo sapiens (Human)	122
DMD_HUMAN	P11532	DMD_HUMAN	reviewed	Dystrophin	DMD	Homo sapiens (Human)	3685
STAT1_HUMAN	P42224	STAT1_HUMAN	reviewed	Signal transducer and activator of transcription 1-alpha/beta (Transcription factor ISGF-3 components p91/p84)	STAT1	Homo sapiens (Human)	750
K2C3_HUMAN	P12035	K2C3_HUMAN	reviewed	Keratin, type II cytoskeletal 3 (65 kDa cytokeratin) (Cytokeratin-3) (CK-3) (Keratin-3) (K3) (Type-II keratin Kb3)	KRT3	Homo sapiens (Human)	628
TFR1_HUMAN	P02786	TFR1_HUMAN	reviewed	Transferrin receptor protein 1 (TR) (TfR) (TfR1) (Trfr) (T9) (p90) (CD antigen CD71) [Cleaved into: Transferrin receptor protein 1, serum form (sTfR)]	TFRC	Homo sapiens (Human)	760
SIAS_HUMAN	Q9NR45	SIAS_HUMAN	reviewed	Sialic acid synthase (N-acetylneuraminate synthase) (EC 2.5.1.56) (N-acetylneuraminate-9-phosphate synthase) (EC 2.5.1.57) (N-acetylneuraminic acid phosphate synthase) (N-acetylneuraminic acid synthase)	NANS SAS	Homo sapiens (Human)	359
APOE_HUMAN	P02649	APOE_HUMAN	reviewed	Apolipoprotein E (Apo-E)	APOE	Homo sapiens (Human)	317
2AAA_HUMAN	P30153	2AAA_HUMAN	reviewed	Serine/threonine-protein phosphatase 2A 65 kDa regulatory subunit A alpha isoform (Medium tumor antigen-associated 61 kDa protein) (PP2A subunit A isoform PR65-alpha) (PP2A subunit A isoform R1-alpha)	PPP2R1A	Homo sapiens (Human)	589
PSB6_HUMAN	P28072	PSB6_HUMAN	reviewed	Proteasome subunit beta type-6 (EC 3.4.25.1) (Macropain delta chain) (Multicatalytic endopeptidase complex delta chain) (Proteasome delta chain) (Proteasome subunit Y)	PSMB6 LMPY Y	Homo sapiens (Human)	239
DHE3_HUMAN	P00367	DHE3_HUMAN	reviewed	Glutamate dehydrogenase 1, mitochondrial (GDH 1) (EC 1.4.1.3)	GLUD1 GLUD	Homo sapiens (Human)	558
SETLP_HUMAN	P0DME0	SETLP_HUMAN	reviewed	Protein SETSIP (SET pseudogene protein 18) (SET similar protein) (Similar to SET translocation protein)	SETSIP SETP18	Homo sapiens (Human)	302
PSMD4_HUMAN	P55036	PSMD4_HUMAN	reviewed	26S proteasome non-ATPase regulatory subunit 4 (26S proteasome regulatory subunit RPN10) (26S proteasome regulatory subunit S5A) (Antisecretory factor 1) (AF) (ASF) (Multiubiquitin chain-binding protein)	PSMD4 MCB1	Homo sapiens (Human)	377
FRIH_HUMAN	P02794	FRIH_HUMAN	reviewed	Ferritin heavy chain (Ferritin H subunit) (EC 1.16.3.1) (Cell proliferation-inducing gene 15 protein) [Cleaved into: Ferritin heavy chain, N-terminally processed]	FTH1 FTH FTHL6 OK/SW-cl.84 PIG15	Homo sapiens (Human)	183
MYOF_HUMAN	Q9NZM1	MYOF_HUMAN	reviewed	Myoferlin (Fer-1-like protein 3)	MYOF FER1L3 KIAA1207	Homo sapiens (Human)	2061
NEBU_HUMAN	P20929	NEBU_HUMAN	reviewed	Nebulin	NEB	Homo sapiens (Human)	6669
EPIPL_HUMAN	P58107	EPIPL_HUMAN	reviewed	Epiplakin (450 kDa epidermal antigen)	EPPK1 EPIPL	Homo sapiens (Human)	5088
IL18_HUMAN	Q14116	IL18_HUMAN	reviewed	Interleukin-18 (IL-18) (Iboctadekin) (Interferon gamma-inducing factor) (IFN-gamma-inducing factor) (Interleukin-1 gamma) (IL-1 gamma)	IL18 IGIF IL1F4	Homo sapiens (Human)	193
B2MG_HUMAN	P61769	B2MG_HUMAN	reviewed	Beta-2-microglobulin [Cleaved into: Beta-2-microglobulin form pI 5.3]	B2M CDABP0092 HDCMA22P	Homo sapiens (Human)	119
PCNA_HUMAN	P12004	PCNA_HUMAN	reviewed	Proliferating cell nuclear antigen (PCNA) (Cyclin)	PCNA	Homo sapiens (Human)	261
CMYA5_HUMAN	Q8N3K9	CMYA5_HUMAN	reviewed	Cardiomyopathy-associated protein 5 (Dystrobrevin-binding protein 2) (Genethonin-3) (Myospryn) (SPRY domain-containing protein 2) (Tripartite motif-containing protein 76)	CMYA5 C5orf10 DTNBP2 SPRYD2 TRIM76	Homo sapiens (Human)	4069
MCM2_HUMAN	P49736	MCM2_HUMAN	reviewed	DNA replication licensing factor MCM2 (EC 3.6.4.12) (Minichromosome maintenance protein 2 homolog) (Nuclear protein BM28)	MCM2 BM28 CCNL1 CDCL1 KIAA0030	Homo sapiens (Human)	904
TMEDA_HUMAN	P49755	TMEDA_HUMAN	reviewed	Transmembrane emp24 domain-containing protein 10 (21 kDa transmembrane-trafficking protein) (S31III125) (S31I125) (Tmp-21-I) (Transmembrane protein Tmp21) (p23) (p24 family protein delta-1) (p24delta1) (p24delta)	TMED10 TMP21	Homo sapiens (Human)	219
EIFCL_HUMAN	B5ME19	EIFCL_HUMAN	reviewed	Eukaryotic translation initiation factor 3 subunit C-like protein	EIF3CL	Homo sapiens (Human)	914
TBB5_HUMAN	P07437	TBB5_HUMAN	reviewed	Tubulin beta chain (Tubulin beta-5 chain)	TUBB TUBB5 OK/SW-cl.56	Homo sapiens (Human)	444
SHQ1_HUMAN	Q6PI26	SHQ1_HUMAN	reviewed	Protein SHQ1 homolog	SHQ1	Homo sapiens (Human)	577
ACON_HUMAN	Q99798	ACON_HUMAN	reviewed	Aconitate hydratase, mitochondrial (Aconitase) (EC 4.2.1.3) (Citrate hydro-lyase)	ACO2	Homo sapiens (Human)	780
RM12_HUMAN	P52815	RM12_HUMAN	reviewed	39S ribosomal protein L12, mitochondrial (L12mt) (MRP-L12) (5c5-2) (Mitochondrial large ribosomal subunit protein bL12m)	MRPL12 MRPL7 RPML12	Homo sapiens (Human)	198
PAXI_HUMAN	P49023	PAXI_HUMAN	reviewed	Paxillin	PXN	Homo sapiens (Human)	591
ITAV_HUMAN	P06756	ITAV_HUMAN	reviewed	Integrin alpha-V (Vitronectin receptor) (Vitronectin receptor subunit alpha) (CD antigen CD51) [Cleaved into: Integrin alpha-V heavy chain; Integrin alpha-V light chain]	ITGAV MSK8 VNRA VTNR	Homo sapiens (Human)	1048
IF16_HUMAN	Q16666	IF16_HUMAN	reviewed	Gamma-interferon-inducible protein 16 (Ifi-16) (Interferon-inducible myeloid differentiation transcriptional activator)	IFI16 IFNGIP1	Homo sapiens (Human)	785
SDHA_HUMAN	P31040	SDHA_HUMAN	reviewed	Succinate dehydrogenase [ubiquinone] flavoprotein subunit, mitochondrial (EC 1.3.5.1) (Flavoprotein subunit of complex II) (Fp)	SDHA SDH2 SDHF	Homo sapiens (Human)	664
AK1C1_HUMAN	Q04828	AK1C1_HUMAN	reviewed	Aldo-keto reductase family 1 member C1 (EC 1.1.1.-) (20-alpha-hydroxysteroid dehydrogenase) (20-alpha-HSD) (EC 1.1.1.149) (Chlordecone reductase homolog HAKRC) (Dihydrodiol dehydrogenase 1/2) (DD1/DD2) (High-affinity hepatic bile acid-binding protein) (HBAB) (Indanol dehydrogenase) (EC 1.1.1.112) (Trans-1,2-dihydrobenzene-1,2-diol dehydrogenase) (EC 1.3.1.20)	AKR1C1 DDH DDH1	Homo sapiens (Human)	323
ADIRF_HUMAN	Q15847	ADIRF_HUMAN	reviewed	Adipogenesis regulatory factor (Adipogenesis factor rich in obesity) (Adipose most abundant gene transcript 2 protein) (Adipose-specific protein 2) (apM-2)	ADIRF AFRO APM2 C10orf116	Homo sapiens (Human)	76
GSTO1_HUMAN	P78417	GSTO1_HUMAN	reviewed	Glutathione S-transferase omega-1 (GSTO-1) (EC 2.5.1.18) (Glutathione S-transferase omega 1-1) (GSTO 1-1) (Glutathione-dependent dehydroascorbate reductase) (EC 1.8.5.1) (Monomethylarsonic acid reductase) (MMA(V) reductase) (EC 1.20.4.2) (S-(Phenacyl)glutathione reductase) (SPG-R)	GSTO1 GSTTLP28	Homo sapiens (Human)	241
AXA81_HUMAN	Q5VT79	AXA81_HUMAN	reviewed	Annexin A8-like protein 1	ANXA8L1 ANXA8L2	Homo sapiens (Human)	327
PDC6I_HUMAN	Q8WUM4	PDC6I_HUMAN	reviewed	Programmed cell death 6-interacting protein (PDCD6-interacting protein) (ALG-2-interacting protein 1) (ALG-2-interacting protein X) (Hp95)	PDCD6IP AIP1 ALIX KIAA1375	Homo sapiens (Human)	868
MYL6B_HUMAN	P14649	MYL6B_HUMAN	reviewed	Myosin light chain 6B (Myosin light chain 1 slow-twitch muscle A isoform) (MLC1sa) (Smooth muscle and nonmuscle myosin light chain alkali 6B)	MYL6B MLC1SA	Homo sapiens (Human)	208
CO4A_HUMAN	P0C0L4	CO4A_HUMAN	reviewed	Complement C4-A (Acidic complement C4) (C3 and PZP-like alpha-2-macroglobulin domain-containing protein 2) [Cleaved into: Complement C4 beta chain; Complement C4-A alpha chain; C4a anaphylatoxin; C4b-A; C4d-A; Complement C4 gamma chain]	C4A CO4 CPAMD2	Homo sapiens (Human)	1744
SRS11_HUMAN	Q05519	SRS11_HUMAN	reviewed	Serine/arginine-rich splicing factor 11 (Arginine-rich 54 kDa nuclear protein) (p54) (Splicing factor, arginine/serine-rich 11)	SRSF11 SFRS11	Homo sapiens (Human)	484
FUBP3_HUMAN	Q96I24	FUBP3_HUMAN	reviewed	Far upstream element-binding protein 3 (FUSE-binding protein 3)	FUBP3 FBP3	Homo sapiens (Human)	572
S10AE_HUMAN	Q9HCY8	S10AE_HUMAN	reviewed	Protein S100-A14 (S100 calcium-binding protein A14) (S114)	S100A14 S100A15	Homo sapiens (Human)	104
PYR1_HUMAN	P27708	PYR1_HUMAN	reviewed	CAD protein [Includes: Glutamine-dependent carbamoyl-phosphate synthase (EC 6.3.5.5); Aspartate carbamoyltransferase (EC 2.1.3.2); Dihydroorotase (EC 3.5.2.3)]	CAD	Homo sapiens (Human)	2225
ODP2_HUMAN	P10515	ODP2_HUMAN	reviewed	Dihydrolipoyllysine-residue acetyltransferase component of pyruvate dehydrogenase complex, mitochondrial (EC 2.3.1.12) (70 kDa mitochondrial autoantigen of primary biliary cirrhosis) (PBC) (Dihydrolipoamide acetyltransferase component of pyruvate dehydrogenase complex) (M2 antigen complex 70 kDa subunit) (Pyruvate dehydrogenase complex component E2) (PDC-E2) (PDCE2)	DLAT DLTA	Homo sapiens (Human)	647
RINI_HUMAN	P13489	RINI_HUMAN	reviewed	Ribonuclease inhibitor (Placental ribonuclease inhibitor) (Placental RNase inhibitor) (Ribonuclease/angiogenin inhibitor 1) (RAI)	RNH1 PRI RNH	Homo sapiens (Human)	461
ESTD_HUMAN	P10768	ESTD_HUMAN	reviewed	S-formylglutathione hydrolase (FGH) (EC 3.1.2.12) (Esterase D) (Methylumbelliferyl-acetate deacetylase) (EC 3.1.1.56)	ESD	Homo sapiens (Human)	282
FER_HUMAN	P16591	FER_HUMAN	reviewed	Tyrosine-protein kinase Fer (EC 2.7.10.2) (Feline encephalitis virus-related kinase FER) (Fujinami poultry sarcoma/Feline sarcoma-related protein Fer) (Proto-oncogene c-Fer) (Tyrosine kinase 3) (p94-Fer)	FER TYK3	Homo sapiens (Human)	822
RL34_HUMAN	P49207	RL34_HUMAN	reviewed	60S ribosomal protein L34 (Large ribosomal subunit protein eL34)	RPL34	Homo sapiens (Human)	117
PPAC_HUMAN	P24666	PPAC_HUMAN	reviewed	Low molecular weight phosphotyrosine protein phosphatase (LMW-PTP) (LMW-PTPase) (EC 3.1.3.48) (Adipocyte acid phosphatase) (Low molecular weight cytosolic acid phosphatase) (EC 3.1.3.2) (Red cell acid phosphatase 1)	ACP1	Homo sapiens (Human)	158
GDIB_HUMAN	P50395	GDIB_HUMAN	reviewed	Rab GDP dissociation inhibitor beta (Rab GDI beta) (Guanosine diphosphate dissociation inhibitor 2) (GDI-2)	GDI2 RABGDIB	Homo sapiens (Human)	445
ZSWM7_HUMAN	Q19AV6	ZSWM7_HUMAN	reviewed	Zinc finger SWIM domain-containing protein 7 (SWIM domain-containing and Srs2-interacting protein 1 homolog) (SWIM-type zinc finger domain-containing protein 7)	ZSWIM7 SWS1	Homo sapiens (Human)	140
HNRL2_HUMAN	Q1KMD3	HNRL2_HUMAN	reviewed	Heterogeneous nuclear ribonucleoprotein U-like protein 2 (Scaffold-attachment factor A2) (SAF-A2)	HNRNPUL2 HNRPUL2	Homo sapiens (Human)	747
NPC2_HUMAN	P61916	NPC2_HUMAN	reviewed	NPC intracellular cholesterol transporter 2 (Epididymal secretory protein E1) (Human epididymis-specific protein 1) (He1) (Niemann-Pick disease type C2 protein)	NPC2 HE1	Homo sapiens (Human)	151
H2B3B_HUMAN	Q8N257	H2B3B_HUMAN	reviewed	Histone H2B type 3-B (H2B type 12)	HIST3H2BB	Homo sapiens (Human)	126
NQO1_HUMAN	P15559	NQO1_HUMAN	reviewed	NAD(P)H dehydrogenase [quinone] 1 (EC 1.6.5.2) (Azoreductase) (DT-diaphorase) (DTD) (Menadione reductase) (NAD(P)H:quinone oxidoreductase 1) (Phylloquinone reductase) (Quinone reductase 1) (QR1)	NQO1 DIA4 NMOR1	Homo sapiens (Human)	274
LSM7_HUMAN	Q9UK45	LSM7_HUMAN	reviewed	U6 snRNA-associated Sm-like protein LSm7	LSM7	Homo sapiens (Human)	103
RS2_HUMAN	P15880	RS2_HUMAN	reviewed	40S ribosomal protein S2 (40S ribosomal protein S4) (Protein LLRep3) (Small ribosomal subunit protein uS5)	RPS2 RPS4	Homo sapiens (Human)	293
EIF3H_HUMAN	O15372	EIF3H_HUMAN	reviewed	Eukaryotic translation initiation factor 3 subunit H (eIF3h) (Eukaryotic translation initiation factor 3 subunit 3) (eIF-3-gamma) (eIF3 p40 subunit)	EIF3H EIF3S3	Homo sapiens (Human)	352
HMGB2_HUMAN	P26583	HMGB2_HUMAN	reviewed	High mobility group protein B2 (High mobility group protein 2) (HMG-2)	HMGB2 HMG2	Homo sapiens (Human)	209
OST48_HUMAN	P39656	OST48_HUMAN	reviewed	Dolichyl-diphosphooligosaccharide--protein glycosyltransferase 48 kDa subunit (DDOST 48 kDa subunit) (Oligosaccharyl transferase 48 kDa subunit)	DDOST KIAA0115 OST48 OK/SW-cl.45	Homo sapiens (Human)	456
UB2V2_HUMAN	Q15819	UB2V2_HUMAN	reviewed	Ubiquitin-conjugating enzyme E2 variant 2 (DDVit 1) (Enterocyte differentiation-associated factor 1) (EDAF-1) (Enterocyte differentiation-promoting factor 1) (EDPF-1) (MMS2 homolog) (Vitamin D3-inducible protein)	UBE2V2 MMS2 UEV2	Homo sapiens (Human)	145
H14_HUMAN	P10412	H14_HUMAN	reviewed	Histone H1.4 (Histone H1b) (Histone H1s-4)	H1-4 H1F4 HIST1H1E	Homo sapiens (Human)	219
K2C79_HUMAN	Q5XKE5	K2C79_HUMAN	reviewed	Keratin, type II cytoskeletal 79 (Cytokeratin-79) (CK-79) (Keratin-6-like) (Keratin-6L) (Keratin-79) (K79) (Type-II keratin Kb38)	KRT79 K6L KB38 KRT6L	Homo sapiens (Human)	535
RAC2_HUMAN	P15153	RAC2_HUMAN	reviewed	Ras-related C3 botulinum toxin substrate 2 (GX) (Small G protein) (p21-Rac2)	RAC2	Homo sapiens (Human)	192
AT2A2_HUMAN	P16615	AT2A2_HUMAN	reviewed	Sarcoplasmic/endoplasmic reticulum calcium ATPase 2 (SERCA2) (SR Ca(2+)-ATPase 2) (EC 7.2.2.10) (Calcium pump 2) (Calcium-transporting ATPase sarcoplasmic reticulum type, slow twitch skeletal muscle isoform) (Endoplasmic reticulum class 1/2 Ca(2+) ATPase)	ATP2A2 ATP2B	Homo sapiens (Human)	1042
GOSR2_HUMAN	O14653	GOSR2_HUMAN	reviewed	Golgi SNAP receptor complex member 2 (27 kDa Golgi SNARE protein) (Membrin)	GOSR2 GS27	Homo sapiens (Human)	212
CATA_HUMAN	P04040	CATA_HUMAN	reviewed	Catalase (EC 1.11.1.6)	CAT	Homo sapiens (Human)	527
PRS6B_HUMAN	P43686	PRS6B_HUMAN	reviewed	26S proteasome regulatory subunit 6B (26S proteasome AAA-ATPase subunit RPT3) (MB67-interacting protein) (MIP224) (Proteasome 26S subunit ATPase 4) (Tat-binding protein 7) (TBP-7)	PSMC4 MIP224 TBP7	Homo sapiens (Human)	418
RS10_HUMAN	P46783	RS10_HUMAN	reviewed	40S ribosomal protein S10 (Small ribosomal subunit protein eS10)	RPS10	Homo sapiens (Human)	165
DEK_HUMAN	P35659	DEK_HUMAN	reviewed	Protein DEK	DEK	Homo sapiens (Human)	375
RS18_HUMAN	P62269	RS18_HUMAN	reviewed	40S ribosomal protein S18 (Ke-3) (Ke3) (Small ribosomal subunit protein uS13)	RPS18 D6S218E	Homo sapiens (Human)	152
IPO7_HUMAN	O95373	IPO7_HUMAN	reviewed	Importin-7 (Imp7) (Ran-binding protein 7) (RanBP7)	IPO7 RANBP7	Homo sapiens (Human)	1038
VINC_HUMAN	P18206	VINC_HUMAN	reviewed	Vinculin (Metavinculin) (MV)	VCL	Homo sapiens (Human)	1134
CRP_HUMAN	P02741	CRP_HUMAN	reviewed	C-reactive protein [Cleaved into: C-reactive protein(1-205)]	CRP PTX1	Homo sapiens (Human)	224
RMXL1_HUMAN	Q96E39	RMXL1_HUMAN	reviewed	RNA binding motif protein, X-linked-like-1 (Heterogeneous nuclear ribonucleoprotein G-like 1)	RBMXL1	Homo sapiens (Human)	390
MCM4_HUMAN	P33991	MCM4_HUMAN	reviewed	DNA replication licensing factor MCM4 (EC 3.6.4.12) (CDC21 homolog) (P1-CDC21)	MCM4 CDC21	Homo sapiens (Human)	863
EIF3K_HUMAN	Q9UBQ5	EIF3K_HUMAN	reviewed	Eukaryotic translation initiation factor 3 subunit K (eIF3k) (Eukaryotic translation initiation factor 3 subunit 12) (Muscle-specific gene M9 protein) (PLAC-24) (eIF-3 p25) (eIF-3 p28)	EIF3K EIF3S12 ARG134 HSPC029 MSTP001 PTD001	Homo sapiens (Human)	218
SC23A_HUMAN	Q15436	SC23A_HUMAN	reviewed	Protein transport protein Sec23A (hSec23A) (SEC23-related protein A)	SEC23A	Homo sapiens (Human)	765
TERA_HUMAN	P55072	TERA_HUMAN	reviewed	Transitional endoplasmic reticulum ATPase (TER ATPase) (EC 3.6.4.6) (15S Mg(2+)-ATPase p97 subunit) (Valosin-containing protein) (VCP)	VCP	Homo sapiens (Human)	806
PLIN4_HUMAN	Q96Q06	PLIN4_HUMAN	reviewed	Perilipin-4 (Adipocyte protein S3-12)	PLIN4 KIAA1881	Homo sapiens (Human)	1357
OLA1_HUMAN	Q9NTK5	OLA1_HUMAN	reviewed	Obg-like ATPase 1 (DNA damage-regulated overexpressed in cancer 45) (DOC45) (GTP-binding protein 9)	OLA1 GTPBP9 PRO2455 PTD004	Homo sapiens (Human)	396
CO9_HUMAN	P02748	CO9_HUMAN	reviewed	Complement component C9 [Cleaved into: Complement component C9a; Complement component C9b]	C9	Homo sapiens (Human)	559
UB2L3_HUMAN	P68036	UB2L3_HUMAN	reviewed	Ubiquitin-conjugating enzyme E2 L3 (EC 2.3.2.23) (E2 ubiquitin-conjugating enzyme L3) (L-UBC) (UbcH7) (Ubiquitin carrier protein L3) (Ubiquitin-conjugating enzyme E2-F1) (Ubiquitin-protein ligase L3)	UBE2L3 UBCE7 UBCH7	Homo sapiens (Human)	154
NAMPT_HUMAN	P43490	NAMPT_HUMAN	reviewed	Nicotinamide phosphoribosyltransferase (NAmPRTase) (Nampt) (EC 2.4.2.12) (Pre-B-cell colony-enhancing factor 1) (Pre-B cell-enhancing factor) (Visfatin)	NAMPT PBEF PBEF1	Homo sapiens (Human)	491
STT3A_HUMAN	P46977	STT3A_HUMAN	reviewed	Dolichyl-diphosphooligosaccharide--protein glycosyltransferase subunit STT3A (Oligosaccharyl transferase subunit STT3A) (STT3-A) (EC 2.4.99.18) (B5) (Integral membrane protein 1) (Transmembrane protein TMC)	STT3A ITM1 TMC	Homo sapiens (Human)	705
PSME2_HUMAN	Q9UL46	PSME2_HUMAN	reviewed	Proteasome activator complex subunit 2 (11S regulator complex subunit beta) (REG-beta) (Activator of multicatalytic protease subunit 2) (Proteasome activator 28 subunit beta) (PA28b) (PA28beta)	PSME2	Homo sapiens (Human)	239
PRS8_HUMAN	P62195	PRS8_HUMAN	reviewed	26S proteasome regulatory subunit 8 (26S proteasome AAA-ATPase subunit RPT6) (Proteasome 26S subunit ATPase 5) (Proteasome subunit p45) (Thyroid hormone receptor-interacting protein 1) (TRIP1) (p45/SUG)	PSMC5 SUG1	Homo sapiens (Human)	406
OAT_HUMAN	P04181	OAT_HUMAN	reviewed	Ornithine aminotransferase, mitochondrial (EC 2.6.1.13) (Ornithine delta-aminotransferase) (Ornithine--oxo-acid aminotransferase) [Cleaved into: Ornithine aminotransferase, hepatic form; Ornithine aminotransferase, renal form]	OAT	Homo sapiens (Human)	439
RS3_HUMAN	P23396	RS3_HUMAN	reviewed	40S ribosomal protein S3 (EC 4.2.99.18) (Small ribosomal subunit protein uS3)	RPS3 OK/SW-cl.26	Homo sapiens (Human)	243
SPB5_HUMAN	P36952	SPB5_HUMAN	reviewed	Serpin B5 (Maspin) (Peptidase inhibitor 5) (PI-5)	SERPINB5 PI5	Homo sapiens (Human)	375
RS30_HUMAN	P62861	RS30_HUMAN	reviewed	40S ribosomal protein S30 (Small ribosomal subunit protein eS30)	FAU	Homo sapiens (Human)	59
H2AX_HUMAN	P16104	H2AX_HUMAN	reviewed	Histone H2AX (H2a/x) (Histone H2A.X)	H2AFX H2AX	Homo sapiens (Human)	143
G3ST4_HUMAN	Q96RP7	G3ST4_HUMAN	reviewed	Galactose-3-O-sulfotransferase 4 (Gal3ST-4) (EC 2.8.2.-) (Beta-galactose-3-O-sulfotransferase 4) (Gal-beta-1,3-GalNAc 3'-sulfotransferase)	GAL3ST4 PP6968	Homo sapiens (Human)	486
TYB10_HUMAN	P63313	TYB10_HUMAN	reviewed	Thymosin beta-10	TMSB10 PTMB10 THYB10	Homo sapiens (Human)	44
PSB1_HUMAN	P20618	PSB1_HUMAN	reviewed	Proteasome subunit beta type-1 (EC 3.4.25.1) (Macropain subunit C5) (Multicatalytic endopeptidase complex subunit C5) (Proteasome component C5) (Proteasome gamma chain)	PSMB1 PSC5	Homo sapiens (Human)	241
SYIC_HUMAN	P41252	SYIC_HUMAN	reviewed	Isoleucine--tRNA ligase, cytoplasmic (EC 6.1.1.5) (Isoleucyl-tRNA synthetase) (IRS) (IleRS)	IARS	Homo sapiens (Human)	1262
S10A9_HUMAN	P06702	S10A9_HUMAN	reviewed	Protein S100-A9 (Calgranulin-B) (Calprotectin L1H subunit) (Leukocyte L1 complex heavy chain) (Migration inhibitory factor-related protein 14) (MRP-14) (p14) (S100 calcium-binding protein A9)	S100A9 CAGB CFAG MRP14	Homo sapiens (Human)	114
CAV1_HUMAN	Q03135	CAV1_HUMAN	reviewed	Caveolin-1	CAV1 CAV	Homo sapiens (Human)	178
TRFL_HUMAN	P02788	TRFL_HUMAN	reviewed	Lactotransferrin (Lactoferrin) (EC 3.4.21.-) (Growth-inhibiting protein 12) (Talalactoferrin) [Cleaved into: Lactoferricin-H (Lfcin-H); Kaliocin-1; Lactoferroxin-A; Lactoferroxin-B; Lactoferroxin-C]	LTF GIG12 LF	Homo sapiens (Human)	710
HSP7C_HUMAN	P11142	HSP7C_HUMAN	reviewed	Heat shock cognate 71 kDa protein (Heat shock 70 kDa protein 8) (Lipopolysaccharide-associated protein 1) (LAP-1) (LPS-associated protein 1)	HSPA8 HSC70 HSP73 HSPA10	Homo sapiens (Human)	646
AK1A1_HUMAN	P14550	AK1A1_HUMAN	reviewed	Aldo-keto reductase family 1 member A1 (EC 1.1.1.2) (EC 1.1.1.372) (EC 1.1.1.54) (Alcohol dehydrogenase [NADP(+)]) (Aldehyde reductase) (Glucuronate reductase) (EC 1.1.1.19) (Glucuronolactone reductase) (EC 1.1.1.20)	AKR1A1 ALDR1 ALR	Homo sapiens (Human)	325
RL23_HUMAN	P62829	RL23_HUMAN	reviewed	60S ribosomal protein L23 (60S ribosomal protein L17) (Large ribosomal subunit protein uL14)	RPL23	Homo sapiens (Human)	140
PRDX6_HUMAN	P30041	PRDX6_HUMAN	reviewed	Peroxiredoxin-6 (EC 1.11.1.15) (1-Cys peroxiredoxin) (1-Cys PRX) (24 kDa protein) (Acidic calcium-independent phospholipase A2) (aiPLA2) (EC 3.1.1.4) (Antioxidant protein 2) (Liver 2D page spot 40) (Non-selenium glutathione peroxidase) (NSGPx) (Red blood cells page spot 12)	PRDX6 AOP2 KIAA0106	Homo sapiens (Human)	224
NP1L1_HUMAN	P55209	NP1L1_HUMAN	reviewed	Nucleosome assembly protein 1-like 1 (NAP-1-related protein) (hNRP)	NAP1L1 NRP	Homo sapiens (Human)	391
DLDH_HUMAN	P09622	DLDH_HUMAN	reviewed	Dihydrolipoyl dehydrogenase, mitochondrial (EC 1.8.1.4) (Dihydrolipoamide dehydrogenase) (Glycine cleavage system L protein)	DLD GCSL LAD PHE3	Homo sapiens (Human)	509
H31T_HUMAN	Q16695	H31T_HUMAN	reviewed	Histone H3.1t (H3/t) (H3t) (H3/g)	HIST3H3 H3FT	Homo sapiens (Human)	136
NUDT5_HUMAN	Q9UKK9	NUDT5_HUMAN	reviewed	ADP-sugar pyrophosphatase (EC 3.6.1.13) (8-oxo-dGDP phosphatase) (EC 3.6.1.58) (Nuclear ATP-synthesis protein NUDIX5) (EC 2.7.7.96) (Nucleoside diphosphate-linked moiety X motif 5) (Nudix motif 5) (hNUDT5) (YSA1H)	NUDT5 NUDIX5 HSPC115	Homo sapiens (Human)	219
AT1A1_HUMAN	P05023	AT1A1_HUMAN	reviewed	Sodium/potassium-transporting ATPase subunit alpha-1 (Na(+)/K(+) ATPase alpha-1 subunit) (EC 7.2.2.13) (Sodium pump subunit alpha-1)	ATP1A1	Homo sapiens (Human)	1023
TBA1C_HUMAN	Q9BQE3	TBA1C_HUMAN	reviewed	Tubulin alpha-1C chain (Alpha-tubulin 6) (Tubulin alpha-6 chain) [Cleaved into: Detyrosinated tubulin alpha-1C chain]	TUBA1C TUBA6	Homo sapiens (Human)	449
IF6_HUMAN	P56537	IF6_HUMAN	reviewed	Eukaryotic translation initiation factor 6 (eIF-6) (B(2)GCN homolog) (B4 integrin interactor) (CAB) (p27(BBP))	EIF6 EIF3A ITGB4BP OK/SW-cl.27	Homo sapiens (Human)	245
O5AC2_HUMAN	Q9NZP5	O5AC2_HUMAN	reviewed	Olfactory receptor 5AC2 (HSA1)	OR5AC2	Homo sapiens (Human)	309
DX39B_HUMAN	Q13838	DX39B_HUMAN	reviewed	Spliceosome RNA helicase DDX39B (EC 3.6.4.13) (56 kDa U2AF65-associated protein) (ATP-dependent RNA helicase p47) (DEAD box protein UAP56) (HLA-B-associated transcript 1 protein)	DDX39B BAT1 UAP56	Homo sapiens (Human)	428
OLFM4_HUMAN	Q6UX06	OLFM4_HUMAN	reviewed	Olfactomedin-4 (OLM4) (Antiapoptotic protein GW112) (G-CSF-stimulated clone 1 protein) (hGC-1) (hOLfD)	OLFM4 GW112 UNQ362/PRO698	Homo sapiens (Human)	510
1B53_HUMAN	P01889	HLAB_HUMAN	reviewed	HLA class I histocompatibility antigen, B alpha chain (Human leukocyte antigen B) (HLA-B)	HLA-B HLAB	Homo sapiens (Human)	362
S35A2_HUMAN	P78381	S35A2_HUMAN	reviewed	UDP-galactose translocator (Solute carrier family 35 member A2) (UDP-galactose transporter) (UDP-Gal-Tr) (UGT)	SLC35A2 UGALT UGT UGTL	Homo sapiens (Human)	396
RL22_HUMAN	P35268	RL22_HUMAN	reviewed	60S ribosomal protein L22 (EBER-associated protein) (EAP) (Epstein-Barr virus small RNA-associated protein) (Heparin-binding protein HBp15) (Large ribosomal subunit protein eL22)	RPL22	Homo sapiens (Human)	128
UBC9_HUMAN	P63279	UBC9_HUMAN	reviewed	SUMO-conjugating enzyme UBC9 (EC 2.3.2.-) (RING-type E3 SUMO transferase UBC9) (SUMO-protein ligase) (Ubiquitin carrier protein 9) (Ubiquitin carrier protein I) (Ubiquitin-conjugating enzyme E2 I) (Ubiquitin-protein ligase I) (p18)	UBE2I UBC9 UBCE9	Homo sapiens (Human)	158
TKT_HUMAN	P29401	TKT_HUMAN	reviewed	Transketolase (TK) (EC 2.2.1.1)	TKT	Homo sapiens (Human)	623
LSM2_HUMAN	Q9Y333	LSM2_HUMAN	reviewed	U6 snRNA-associated Sm-like protein LSm2 (Protein G7b) (Small nuclear ribonuclear protein D homolog) (snRNP core Sm-like protein Sm-x5)	LSM2 C6orf28 G7B	Homo sapiens (Human)	95
RCN1_HUMAN	Q15293	RCN1_HUMAN	reviewed	Reticulocalbin-1	RCN1 RCN	Homo sapiens (Human)	331
MIC60_HUMAN	Q16891	MIC60_HUMAN	reviewed	MICOS complex subunit MIC60 (Cell proliferation-inducing gene 4/52 protein) (Mitochondrial inner membrane protein) (Mitofilin) (p87/89)	IMMT HMP MIC60 MINOS2 PIG4 PIG52	Homo sapiens (Human)	758
ARPC3_HUMAN	O15145	ARPC3_HUMAN	reviewed	Actin-related protein 2/3 complex subunit 3 (Arp2/3 complex 21 kDa subunit) (p21-ARC)	ARPC3 ARC21	Homo sapiens (Human)	178
MEX3A_HUMAN	A1L020	MEX3A_HUMAN	reviewed	RNA-binding protein MEX3A (RING finger and KH domain-containing protein 4)	MEX3A RKHD4	Homo sapiens (Human)	520
6PGL_HUMAN	O95336	6PGL_HUMAN	reviewed	6-phosphogluconolactonase (6PGL) (EC 3.1.1.31)	PGLS	Homo sapiens (Human)	258
ACTC_HUMAN	P68032	ACTC_HUMAN	reviewed	Actin, alpha cardiac muscle 1 (Alpha-cardiac actin) [Cleaved into: Actin, alpha cardiac muscle 1, intermediate form]	ACTC1 ACTC	Homo sapiens (Human)	377
MT1X_HUMAN	P80297	MT1X_HUMAN	reviewed	Metallothionein-1X (MT-1X) (Metallothionein-IX) (MT-IX)	MT1X	Homo sapiens (Human)	61
IGG1_HUMAN	P0DOX5	IGG1_HUMAN	reviewed	Immunoglobulin gamma-1 heavy chain (Immunoglobulin gamma-1 heavy chain NIE)		Homo sapiens (Human)	449
AATC_HUMAN	P17174	AATC_HUMAN	reviewed	Aspartate aminotransferase, cytoplasmic (cAspAT) (EC 2.6.1.1) (EC 2.6.1.3) (Cysteine aminotransferase, cytoplasmic) (Cysteine transaminase, cytoplasmic) (cCAT) (Glutamate oxaloacetate transaminase 1) (Transaminase A)	GOT1	Homo sapiens (Human)	413
COPB_HUMAN	P53618	COPB_HUMAN	reviewed	Coatomer subunit beta (Beta-coat protein) (Beta-COP)	COPB1 COPB MSTP026	Homo sapiens (Human)	953
PSMD5_HUMAN	Q16401	PSMD5_HUMAN	reviewed	26S proteasome non-ATPase regulatory subunit 5 (26S protease subunit S5 basic) (26S proteasome subunit S5B)	PSMD5 KIAA0072	Homo sapiens (Human)	504
TPM1_HUMAN	P09493	TPM1_HUMAN	reviewed	Tropomyosin alpha-1 chain (Alpha-tropomyosin) (Tropomyosin-1)	TPM1 C15orf13 TMSA	Homo sapiens (Human)	284
NUTM1_HUMAN	Q86Y26	NUTM1_HUMAN	reviewed	NUT family member 1 (Nuclear protein in testis)	NUTM1 C15orf55 NUT	Homo sapiens (Human)	1132
DBNL_HUMAN	Q9UJU6	DBNL_HUMAN	reviewed	Drebrin-like protein (Cervical SH3P7) (Cervical mucin-associated protein) (Drebrin-F) (HPK1-interacting protein of 55 kDa) (HIP-55) (SH3 domain-containing protein 7)	DBNL CMAP SH3P7 PP5423	Homo sapiens (Human)	430
PDLI1_HUMAN	O00151	PDLI1_HUMAN	reviewed	PDZ and LIM domain protein 1 (C-terminal LIM domain protein 1) (Elfin) (LIM domain protein CLP-36)	PDLIM1 CLIM1 CLP36	Homo sapiens (Human)	329
ATPA_HUMAN	P25705	ATPA_HUMAN	reviewed	ATP synthase subunit alpha, mitochondrial (ATP synthase F1 subunit alpha)	ATP5F1A ATP5A ATP5A1 ATP5AL2 ATPM	Homo sapiens (Human)	553
EVPL_HUMAN	Q92817	EVPL_HUMAN	reviewed	Envoplakin (210 kDa cornified envelope precursor protein) (210 kDa paraneoplastic pemphigus antigen) (p210)	EVPL	Homo sapiens (Human)	2033
VDAC3_HUMAN	Q9Y277	VDAC3_HUMAN	reviewed	Voltage-dependent anion-selective channel protein 3 (VDAC-3) (hVDAC3) (Outer mitochondrial membrane protein porin 3)	VDAC3	Homo sapiens (Human)	283
PSB9_HUMAN	P28065	PSB9_HUMAN	reviewed	Proteasome subunit beta type-9 (EC 3.4.25.1) (Low molecular mass protein 2) (Macropain chain 7) (Multicatalytic endopeptidase complex chain 7) (Proteasome chain 7) (Proteasome subunit beta-1i) (Really interesting new gene 12 protein)	PSMB9 LMP2 PSMB6i RING12	Homo sapiens (Human)	219
SYHC_HUMAN	P12081	SYHC_HUMAN	reviewed	Histidine--tRNA ligase, cytoplasmic (EC 6.1.1.21) (Histidyl-tRNA synthetase) (HisRS)	HARS HRS	Homo sapiens (Human)	509
PTGDS_HUMAN	P41222	PTGDS_HUMAN	reviewed	Prostaglandin-H2 D-isomerase (EC 5.3.99.2) (Beta-trace protein) (Cerebrin-28) (Glutathione-independent PGD synthase) (Lipocalin-type prostaglandin-D synthase) (Prostaglandin-D2 synthase) (PGD2 synthase) (PGDS) (PGDS2)	PTGDS PDS	Homo sapiens (Human)	190
F10A1_HUMAN	P50502	F10A1_HUMAN	reviewed	Hsc70-interacting protein (Hip) (Aging-associated protein 2) (Progesterone receptor-associated p48 protein) (Protein FAM10A1) (Putative tumor suppressor ST13) (Renal carcinoma antigen NY-REN-33) (Suppression of tumorigenicity 13 protein)	ST13 AAG2 FAM10A1 HIP SNC6	Homo sapiens (Human)	369
RAB10_HUMAN	P61026	RAB10_HUMAN	reviewed	Ras-related protein Rab-10	RAB10	Homo sapiens (Human)	200
RL35A_HUMAN	P18077	RL35A_HUMAN	reviewed	60S ribosomal protein L35a (Cell growth-inhibiting gene 33 protein) (Large ribosomal subunit protein eL33)	RPL35A GIG33	Homo sapiens (Human)	110
ACOT2_HUMAN	P49753	ACOT2_HUMAN	reviewed	Acyl-coenzyme A thioesterase 2, mitochondrial (Acyl-CoA thioesterase 2) (EC 3.1.2.2) (Acyl-coenzyme A thioester hydrolase 2a) (CTE-Ia) (Long-chain acyl-CoA thioesterase 2) (ZAP128)	ACOT2 PTE2 PTE2A	Homo sapiens (Human)	483
FUS_HUMAN	P35637	FUS_HUMAN	reviewed	RNA-binding protein FUS (75 kDa DNA-pairing protein) (Oncogene FUS) (Oncogene TLS) (POMp75) (Translocated in liposarcoma protein)	FUS TLS	Homo sapiens (Human)	526
HEM6_HUMAN	P36551	HEM6_HUMAN	reviewed	Oxygen-dependent coproporphyrinogen-III oxidase, mitochondrial (COX) (Coprogen oxidase) (Coproporphyrinogenase) (EC 1.3.3.3)	CPOX CPO CPX	Homo sapiens (Human)	454
ABCAA_HUMAN	Q8WWZ4	ABCAA_HUMAN	reviewed	ATP-binding cassette sub-family A member 10	ABCA10	Homo sapiens (Human)	1543
K2C7_HUMAN	P08729	K2C7_HUMAN	reviewed	Keratin, type II cytoskeletal 7 (Cytokeratin-7) (CK-7) (Keratin-7) (K7) (Sarcolectin) (Type-II keratin Kb7)	KRT7 SCL	Homo sapiens (Human)	469
STML2_HUMAN	Q9UJZ1	STML2_HUMAN	reviewed	Stomatin-like protein 2, mitochondrial (SLP-2) (EPB72-like protein 2) (Paraprotein target 7) (Paratarg-7)	STOML2 SLP2 HSPC108	Homo sapiens (Human)	356
ACTN4_HUMAN	O43707	ACTN4_HUMAN	reviewed	Alpha-actinin-4 (Non-muscle alpha-actinin 4)	ACTN4	Homo sapiens (Human)	911
QCR1_HUMAN	P31930	QCR1_HUMAN	reviewed	Cytochrome b-c1 complex subunit 1, mitochondrial (Complex III subunit 1) (Core protein I) (Ubiquinol-cytochrome-c reductase complex core protein 1)	UQCRC1	Homo sapiens (Human)	480
RSSA_HUMAN	P08865	RSSA_HUMAN	reviewed	40S ribosomal protein SA (37 kDa laminin receptor precursor) (37LRP) (37/67 kDa laminin receptor) (LRP/LR) (67 kDa laminin receptor) (67LR) (Colon carcinoma laminin-binding protein) (Laminin receptor 1) (LamR) (Laminin-binding protein precursor p40) (LBP/p40) (Multidrug resistance-associated protein MGr1-Ag) (NEM/1CHD4) (Small ribosomal subunit protein uS2)	RPSA LAMBR LAMR1	Homo sapiens (Human)	295
PDIA6_HUMAN	Q15084	PDIA6_HUMAN	reviewed	Protein disulfide-isomerase A6 (EC 5.3.4.1) (Endoplasmic reticulum protein 5) (ER protein 5) (ERp5) (Protein disulfide isomerase P5) (Thioredoxin domain-containing protein 7)	PDIA6 ERP5 P5 TXNDC7	Homo sapiens (Human)	440
EIF3J_HUMAN	O75822	EIF3J_HUMAN	reviewed	Eukaryotic translation initiation factor 3 subunit J (eIF3j) (Eukaryotic translation initiation factor 3 subunit 1) (eIF-3-alpha) (eIF3 p35)	EIF3J EIF3S1 PRO0391	Homo sapiens (Human)	258
EF1G_HUMAN	P26641	EF1G_HUMAN	reviewed	Elongation factor 1-gamma (EF-1-gamma) (eEF-1B gamma)	EEF1G EF1G PRO1608	Homo sapiens (Human)	437
H2AZ_HUMAN	P0C0S5	H2AZ_HUMAN	reviewed	Histone H2A.Z (H2A/z)	H2AZ1 H2AFZ H2AZ	Homo sapiens (Human)	128
PRPS3_HUMAN	P21108	PRPS3_HUMAN	reviewed	Ribose-phosphate pyrophosphokinase 3 (EC 2.7.6.1) (Phosphoribosyl pyrophosphate synthase 1-like 1) (PRPS1-like 1) (Phosphoribosyl pyrophosphate synthase III) (PRS-III)	PRPS1L1 PRPS3 PRPSL	Homo sapiens (Human)	318
TOM70_HUMAN	O94826	TOM70_HUMAN	reviewed	Mitochondrial import receptor subunit TOM70 (Mitochondrial precursor proteins import receptor) (Translocase of outer membrane 70 kDa subunit) (Translocase of outer mitochondrial membrane protein 70)	TOMM70 KIAA0719 TOM70 TOMM70A	Homo sapiens (Human)	608
GRP78_HUMAN	P11021	BIP_HUMAN	reviewed	Endoplasmic reticulum chaperone BiP (EC 3.6.4.10) (78 kDa glucose-regulated protein) (GRP-78) (Binding-immunoglobulin protein) (BiP) (Heat shock protein 70 family protein 5) (HSP70 family protein 5) (Heat shock protein family A member 5) (Immunoglobulin heavy chain-binding protein)	HSPA5 GRP78	Homo sapiens (Human)	654
SYNC_HUMAN	O43776	SYNC_HUMAN	reviewed	Asparagine--tRNA ligase, cytoplasmic (EC 6.1.1.22) (Asparaginyl-tRNA synthetase) (AsnRS) (Asparaginyl-tRNA synthetase 1)	NARS1 NARS NRS	Homo sapiens (Human)	548
CC136_HUMAN	Q96JN2	CC136_HUMAN	reviewed	Coiled-coil domain-containing protein 136 (Nasopharyngeal carcinoma-associated gene 6 protein)	CCDC136 KIAA1793 NAG6	Homo sapiens (Human)	1154
KMT2D_HUMAN	O14686	KMT2D_HUMAN	reviewed	Histone-lysine N-methyltransferase 2D (Lysine N-methyltransferase 2D) (EC 2.1.1.354) (ALL1-related protein) (Myeloid/lymphoid or mixed-lineage leukemia protein 2)	KMT2D ALR MLL2 MLL4	Homo sapiens (Human)	5537
HSP74_HUMAN	P34932	HSP74_HUMAN	reviewed	Heat shock 70 kDa protein 4 (HSP70RY) (Heat shock 70-related protein APG-2)	HSPA4 APG2	Homo sapiens (Human)	840
SORCN_HUMAN	P30626	SORCN_HUMAN	reviewed	Sorcin (22 kDa protein) (CP-22) (CP22) (V19)	SRI	Homo sapiens (Human)	198
PBDC1_HUMAN	Q9BVG4	PBDC1_HUMAN	reviewed	Protein PBDC1 (Polysaccharide biosynthesis domain-containing protein 1)	PBDC1 CXorf26	Homo sapiens (Human)	233
TBA1B_HUMAN	P68363	TBA1B_HUMAN	reviewed	Tubulin alpha-1B chain (Alpha-tubulin ubiquitous) (Tubulin K-alpha-1) (Tubulin alpha-ubiquitous chain) [Cleaved into: Detyrosinated tubulin alpha-1B chain]	TUBA1B	Homo sapiens (Human)	451
PARK7_HUMAN	Q99497	PARK7_HUMAN	reviewed	Protein/nucleic acid deglycase DJ-1 (EC 3.1.2.-) (EC 3.5.1.-) (EC 3.5.1.124) (Maillard deglycase) (Oncogene DJ1) (Parkinson disease protein 7) (Parkinsonism-associated deglycase) (Protein DJ-1) (DJ-1)	PARK7	Homo sapiens (Human)	189
TCPA_HUMAN	P17987	TCPA_HUMAN	reviewed	T-complex protein 1 subunit alpha (TCP-1-alpha) (CCT-alpha)	TCP1 CCT1 CCTA	Homo sapiens (Human)	556
TOM7_HUMAN	Q9P0U1	TOM7_HUMAN	reviewed	Mitochondrial import receptor subunit TOM7 homolog (Translocase of outer membrane 7 kDa subunit homolog)	TOMM7 TOM7 TOMM07 AD-014	Homo sapiens (Human)	55
PLEC_HUMAN	Q15149	PLEC_HUMAN	reviewed	Plectin (PCN) (PLTN) (Hemidesmosomal protein 1) (HD1) (Plectin-1)	PLEC PLEC1	Homo sapiens (Human)	4684
TCPW_HUMAN	Q92526	TCPW_HUMAN	reviewed	T-complex protein 1 subunit zeta-2 (TCP-1-zeta-2) (CCT-zeta-2) (CCT-zeta-like) (TCP-1-zeta-like) (Testis-specific Tcp20) (Testis-specific protein TSA303)	CCT6B	Homo sapiens (Human)	530
FINC_HUMAN	P02751	FINC_HUMAN	reviewed	Fibronectin (FN) (Cold-insoluble globulin) (CIG) [Cleaved into: Anastellin; Ugl-Y1; Ugl-Y2; Ugl-Y3]	FN1 FN	Homo sapiens (Human)	2477
TPM3_HUMAN	P06753	TPM3_HUMAN	reviewed	Tropomyosin alpha-3 chain (Gamma-tropomyosin) (Tropomyosin-3) (Tropomyosin-5) (hTM5)	TPM3	Homo sapiens (Human)	285
RAB7A_HUMAN	P51149	RAB7A_HUMAN	reviewed	Ras-related protein Rab-7a	RAB7A RAB7	Homo sapiens (Human)	207
CNDP2_HUMAN	Q96KP4	CNDP2_HUMAN	reviewed	Cytosolic non-specific dipeptidase (EC 3.4.13.18) (CNDP dipeptidase 2) (Carnosine dipeptidase II) (Epididymis secretory protein Li 13) (Glutamate carboxypeptidase-like protein 1) (Peptidase A)	CNDP2 CN2 CPGL HEL-S-13 PEPA	Homo sapiens (Human)	475
PSPC1_HUMAN	Q8WXF1	PSPC1_HUMAN	reviewed	Paraspeckle component 1 (Paraspeckle protein 1)	PSPC1 PSP1	Homo sapiens (Human)	523
LAMB1_HUMAN	P07942	LAMB1_HUMAN	reviewed	Laminin subunit beta-1 (Laminin B1 chain) (Laminin-1 subunit beta) (Laminin-10 subunit beta) (Laminin-12 subunit beta) (Laminin-2 subunit beta) (Laminin-6 subunit beta) (Laminin-8 subunit beta)	LAMB1	Homo sapiens (Human)	1786
SRSF1_HUMAN	Q07955	SRSF1_HUMAN	reviewed	Serine/arginine-rich splicing factor 1 (Alternative-splicing factor 1) (ASF-1) (Splicing factor, arginine/serine-rich 1) (pre-mRNA-splicing factor SF2, P33 subunit)	SRSF1 ASF SF2 SF2P33 SFRS1 OK/SW-cl.3	Homo sapiens (Human)	248
EZRI_HUMAN	P15311	EZRI_HUMAN	reviewed	Ezrin (Cytovillin) (Villin-2) (p81)	EZR VIL2	Homo sapiens (Human)	586
XPP1_HUMAN	Q9NQW7	XPP1_HUMAN	reviewed	Xaa-Pro aminopeptidase 1 (EC 3.4.11.9) (Aminoacylproline aminopeptidase) (Cytosolic aminopeptidase P) (Soluble aminopeptidase P) (sAmp) (X-Pro aminopeptidase 1) (X-prolyl aminopeptidase 1, soluble)	XPNPEP1 XPNPEPL XPNPEPL1	Homo sapiens (Human)	623
PYGL_HUMAN	P06737	PYGL_HUMAN	reviewed	Glycogen phosphorylase, liver form (EC 2.4.1.1)	PYGL	Homo sapiens (Human)	847
RS27L_HUMAN	Q71UM5	RS27L_HUMAN	reviewed	40S ribosomal protein S27-like (Small ribosomal subunit protein eS27-like)	RPS27L	Homo sapiens (Human)	84
K1C13_HUMAN	P13646	K1C13_HUMAN	reviewed	Keratin, type I cytoskeletal 13 (Cytokeratin-13) (CK-13) (Keratin-13) (K13)	KRT13	Homo sapiens (Human)	458
RANG_HUMAN	P43487	RANG_HUMAN	reviewed	Ran-specific GTPase-activating protein (Ran-binding protein 1) (RanBP1)	RANBP1	Homo sapiens (Human)	201
TCPQ_HUMAN	P50990	TCPQ_HUMAN	reviewed	T-complex protein 1 subunit theta (TCP-1-theta) (CCT-theta) (Chaperonin containing T-complex polypeptide 1 subunit 8) (Renal carcinoma antigen NY-REN-15)	CCT8 C21orf112 CCTQ KIAA0002	Homo sapiens (Human)	548
NCHL1_HUMAN	O00533	NCHL1_HUMAN	reviewed	Neural cell adhesion molecule L1-like protein (Close homolog of L1) [Cleaved into: Processed neural cell adhesion molecule L1-like protein]	CHL1 CALL	Homo sapiens (Human)	1208
QCR2_HUMAN	P22695	QCR2_HUMAN	reviewed	Cytochrome b-c1 complex subunit 2, mitochondrial (Complex III subunit 2) (Core protein II) (Ubiquinol-cytochrome-c reductase complex core protein 2)	UQCRC2	Homo sapiens (Human)	453
PHB_HUMAN	P35232	PHB_HUMAN	reviewed	Prohibitin	PHB	Homo sapiens (Human)	272
ARI4A_HUMAN	P29374	ARI4A_HUMAN	reviewed	AT-rich interactive domain-containing protein 4A (ARID domain-containing protein 4A) (Retinoblastoma-binding protein 1) (RBBP-1)	ARID4A RBBP1 RBP1	Homo sapiens (Human)	1257
AMBP_HUMAN	P02760	AMBP_HUMAN	reviewed	Protein AMBP [Cleaved into: Alpha-1-microglobulin (Protein HC) (Alpha-1 microglycoprotein) (Complex-forming glycoprotein heterogeneous in charge); Inter-alpha-trypsin inhibitor light chain (ITI-LC) (Bikunin) (EDC1) (HI-30) (Uronic-acid-rich protein); Trypstatin]	AMBP HCP ITIL	Homo sapiens (Human)	352
S10AG_HUMAN	Q96FQ6	S10AG_HUMAN	reviewed	Protein S100-A16 (Aging-associated gene 13 protein) (Protein S100-F) (S100 calcium-binding protein A16)	S100A16 S100F AAG13	Homo sapiens (Human)	103
SRP14_HUMAN	P37108	SRP14_HUMAN	reviewed	Signal recognition particle 14 kDa protein (SRP14) (18 kDa Alu RNA-binding protein)	SRP14	Homo sapiens (Human)	136
PYGB_HUMAN	P11216	PYGB_HUMAN	reviewed	Glycogen phosphorylase, brain form (EC 2.4.1.1)	PYGB	Homo sapiens (Human)	843
CAPG_HUMAN	P40121	CAPG_HUMAN	reviewed	Macrophage-capping protein (Actin regulatory protein CAP-G)	CAPG AFCP MCP	Homo sapiens (Human)	348
TSN_HUMAN	Q15631	TSN_HUMAN	reviewed	Translin (EC 3.1.-.-) (Component 3 of promoter of RISC) (C3PO)	TSN	Homo sapiens (Human)	228
PLP2_HUMAN	Q04941	PLP2_HUMAN	reviewed	Proteolipid protein 2 (Differentiation-dependent protein A4) (Intestinal membrane A4 protein)	PLP2 A4	Homo sapiens (Human)	152
SF3B3_HUMAN	Q15393	SF3B3_HUMAN	reviewed	Splicing factor 3B subunit 3 (Pre-mRNA-splicing factor SF3b 130 kDa subunit) (SF3b130) (STAF130) (Spliceosome-associated protein 130) (SAP 130)	SF3B3 KIAA0017 SAP130	Homo sapiens (Human)	1217
RL28_HUMAN	P46779	RL28_HUMAN	reviewed	60S ribosomal protein L28 (Large ribosomal subunit protein eL28)	RPL28	Homo sapiens (Human)	137
SPR1A_HUMAN	P35321	SPR1A_HUMAN	reviewed	Cornifin-A (19 kDa pancornulin) (SPRK) (Small proline-rich protein IA) (SPR-IA)	SPRR1A	Homo sapiens (Human)	89
ODO2_HUMAN	P36957	ODO2_HUMAN	reviewed	Dihydrolipoyllysine-residue succinyltransferase component of 2-oxoglutarate dehydrogenase complex, mitochondrial (EC 2.3.1.61) (2-oxoglutarate dehydrogenase complex component E2) (OGDC-E2) (Dihydrolipoamide succinyltransferase component of 2-oxoglutarate dehydrogenase complex) (E2K)	DLST DLTS	Homo sapiens (Human)	453
KNTC1_HUMAN	P50748	KNTC1_HUMAN	reviewed	Kinetochore-associated protein 1 (Rough deal homolog) (HsROD) (Rod) (hRod)	KNTC1 KIAA0166	Homo sapiens (Human)	2209
ZA2G_HUMAN	P25311	ZA2G_HUMAN	reviewed	Zinc-alpha-2-glycoprotein (Zn-alpha-2-GP) (Zn-alpha-2-glycoprotein)	AZGP1 ZAG ZNGP1	Homo sapiens (Human)	298
PRDX2_HUMAN	P32119	PRDX2_HUMAN	reviewed	Peroxiredoxin-2 (EC 1.11.1.15) (Natural killer cell-enhancing factor B) (NKEF-B) (PRP) (Thiol-specific antioxidant protein) (TSA) (Thioredoxin peroxidase 1) (Thioredoxin-dependent peroxide reductase 1)	PRDX2 NKEFB TDPX1	Homo sapiens (Human)	198
ERO1A_HUMAN	Q96HE7	ERO1A_HUMAN	reviewed	ERO1-like protein alpha (ERO1-L) (ERO1-L-alpha) (EC 1.8.4.-) (Endoplasmic oxidoreductin-1-like protein) (Endoplasmic reticulum oxidoreductase alpha) (Oxidoreductin-1-L-alpha)	ERO1A ERO1L UNQ434/PRO865	Homo sapiens (Human)	468
IF2B_HUMAN	P20042	IF2B_HUMAN	reviewed	Eukaryotic translation initiation factor 2 subunit 2 (Eukaryotic translation initiation factor 2 subunit beta) (eIF-2-beta)	EIF2S2 EIF2B	Homo sapiens (Human)	333
UCHL3_HUMAN	P15374	UCHL3_HUMAN	reviewed	Ubiquitin carboxyl-terminal hydrolase isozyme L3 (UCH-L3) (EC 3.4.19.12) (Ubiquitin thioesterase L3)	UCHL3	Homo sapiens (Human)	230
FBLN3_HUMAN	Q12805	FBLN3_HUMAN	reviewed	EGF-containing fibulin-like extracellular matrix protein 1 (Extracellular protein S1-5) (Fibrillin-like protein) (Fibulin-3) (FIBL-3)	EFEMP1 FBLN3 FBNL	Homo sapiens (Human)	493
PRS4_HUMAN	P62191	PRS4_HUMAN	reviewed	26S proteasome regulatory subunit 4 (P26s4) (26S proteasome AAA-ATPase subunit RPT2) (Proteasome 26S subunit ATPase 1)	PSMC1	Homo sapiens (Human)	440
IF4A1_HUMAN	P60842	IF4A1_HUMAN	reviewed	Eukaryotic initiation factor 4A-I (eIF-4A-I) (eIF4A-I) (EC 3.6.4.13) (ATP-dependent RNA helicase eIF4A-1)	EIF4A1 DDX2A EIF4A	Homo sapiens (Human)	406
GLU2B_HUMAN	P14314	GLU2B_HUMAN	reviewed	Glucosidase 2 subunit beta (80K-H protein) (Glucosidase II subunit beta) (Protein kinase C substrate 60.1 kDa protein heavy chain) (PKCSH)	PRKCSH G19P1	Homo sapiens (Human)	528
TOM20_HUMAN	Q15388	TOM20_HUMAN	reviewed	Mitochondrial import receptor subunit TOM20 homolog (Mitochondrial 20 kDa outer membrane protein) (Outer mitochondrial membrane receptor Tom20)	TOMM20 KIAA0016	Homo sapiens (Human)	145
GLSK_HUMAN	O94925	GLSK_HUMAN	reviewed	Glutaminase kidney isoform, mitochondrial (GLS) (EC 3.5.1.2) (K-glutaminase) (L-glutamine amidohydrolase) [Cleaved into: Glutaminase kidney isoform, mitochondrial 68 kDa chain; Glutaminase kidney isoform, mitochondrial 65 kDa chain]	GLS GLS1 KIAA0838	Homo sapiens (Human)	669
H2B1L_HUMAN	Q99880	H2B1L_HUMAN	reviewed	Histone H2B type 1-L (Histone H2B.c) (H2B/c)	H2BC13 H2BFC HIST1H2BL	Homo sapiens (Human)	126
ARPC5_HUMAN	O15511	ARPC5_HUMAN	reviewed	Actin-related protein 2/3 complex subunit 5 (Arp2/3 complex 16 kDa subunit) (p16-ARC)	ARPC5 ARC16	Homo sapiens (Human)	151
EFHD2_HUMAN	Q96C19	EFHD2_HUMAN	reviewed	EF-hand domain-containing protein D2 (Swiprosin-1)	EFHD2 SWS1	Homo sapiens (Human)	240
PTPA_HUMAN	Q15257	PTPA_HUMAN	reviewed	Serine/threonine-protein phosphatase 2A activator (EC 5.2.1.8) (PP2A, subunit B', PR53 isoform) (Phosphotyrosyl phosphatase activator) (PTPA) (Serine/threonine-protein phosphatase 2A regulatory subunit 4) (Serine/threonine-protein phosphatase 2A regulatory subunit B')	PTPA PPP2R4	Homo sapiens (Human)	358
MYH9_HUMAN	P35579	MYH9_HUMAN	reviewed	Myosin-9 (Cellular myosin heavy chain, type A) (Myosin heavy chain 9) (Myosin heavy chain, non-muscle IIa) (Non-muscle myosin heavy chain A) (NMMHC-A) (Non-muscle myosin heavy chain IIa) (NMMHC II-a) (NMMHC-IIA)	MYH9	Homo sapiens (Human)	1960
EIF3I_HUMAN	Q13347	EIF3I_HUMAN	reviewed	Eukaryotic translation initiation factor 3 subunit I (eIF3i) (Eukaryotic translation initiation factor 3 subunit 2) (TGF-beta receptor-interacting protein 1) (TRIP-1) (eIF-3-beta) (eIF3 p36)	EIF3I EIF3S2 TRIP1	Homo sapiens (Human)	325
TIM13_HUMAN	Q9Y5L4	TIM13_HUMAN	reviewed	Mitochondrial import inner membrane translocase subunit Tim13	TIMM13 TIM13B TIMM13A TIMM13B	Homo sapiens (Human)	95
UMPS_HUMAN	P11172	UMPS_HUMAN	reviewed	Uridine 5'-monophosphate synthase (UMP synthase) [Includes: Orotate phosphoribosyltransferase (OPRT) (OPRTase) (EC 2.4.2.10); Orotidine 5'-phosphate decarboxylase (ODC) (EC 4.1.1.23) (OMPdecase)]	UMPS OK/SW-cl.21	Homo sapiens (Human)	480
EIF3B_HUMAN	P55884	EIF3B_HUMAN	reviewed	Eukaryotic translation initiation factor 3 subunit B (eIF3b) (Eukaryotic translation initiation factor 3 subunit 9) (Prt1 homolog) (hPrt1) (eIF-3-eta) (eIF3 p110) (eIF3 p116)	EIF3B EIF3S9	Homo sapiens (Human)	814
XRCC6_HUMAN	P12956	XRCC6_HUMAN	reviewed	X-ray repair cross-complementing protein 6 (EC 3.6.4.-) (EC 4.2.99.-) (5'-deoxyribose-5-phosphate lyase Ku70) (5'-dRP lyase Ku70) (70 kDa subunit of Ku antigen) (ATP-dependent DNA helicase 2 subunit 1) (ATP-dependent DNA helicase II 70 kDa subunit) (CTC box-binding factor 75 kDa subunit) (CTC75) (CTCBF) (DNA repair protein XRCC6) (Lupus Ku autoantigen protein p70) (Ku70) (Thyroid-lupus autoantige…	XRCC6 G22P1	Homo sapiens (Human)	609
PP1B_HUMAN	P62140	PP1B_HUMAN	reviewed	Serine/threonine-protein phosphatase PP1-beta catalytic subunit (PP-1B) (PPP1CD) (EC 3.1.3.16) (EC 3.1.3.53)	PPP1CB	Homo sapiens (Human)	327
ROAA_HUMAN	Q99729	ROAA_HUMAN	reviewed	Heterogeneous nuclear ribonucleoprotein A/B (hnRNP A/B) (APOBEC1-binding protein 1) (ABBP-1)	HNRNPAB ABBP1 HNRPAB	Homo sapiens (Human)	332
CERU_HUMAN	P00450	CERU_HUMAN	reviewed	Ceruloplasmin (EC 1.16.3.1) (Ferroxidase)	CP	Homo sapiens (Human)	1065
ANXA2_HUMAN	P07355	ANXA2_HUMAN	reviewed	Annexin A2 (Annexin II) (Annexin-2) (Calpactin I heavy chain) (Calpactin-1 heavy chain) (Chromobindin-8) (Lipocortin II) (Placental anticoagulant protein IV) (PAP-IV) (Protein I) (p36)	ANXA2 ANX2 ANX2L4 CAL1H LPC2D	Homo sapiens (Human)	339
HPRT_HUMAN	P00492	HPRT_HUMAN	reviewed	Hypoxanthine-guanine phosphoribosyltransferase (HGPRT) (HGPRTase) (EC 2.4.2.8)	HPRT1 HPRT	Homo sapiens (Human)	218
SAFB1_HUMAN	Q15424	SAFB1_HUMAN	reviewed	Scaffold attachment factor B1 (SAF-B) (SAF-B1) (HSP27 estrogen response element-TATA box-binding protein) (HSP27 ERE-TATA-binding protein)	SAFB HAP HET SAFB1	Homo sapiens (Human)	915
RS17_HUMAN	P08708	RS17_HUMAN	reviewed	40S ribosomal protein S17 (Small ribosomal subunit protein eS17)	RPS17 RPS17L	Homo sapiens (Human)	135
IF4G1_HUMAN	Q04637	IF4G1_HUMAN	reviewed	Eukaryotic translation initiation factor 4 gamma 1 (eIF-4-gamma 1) (eIF-4G 1) (eIF-4G1) (p220)	EIF4G1 EIF4F EIF4G EIF4GI	Homo sapiens (Human)	1599
K2C8_HUMAN	P05787	K2C8_HUMAN	reviewed	Keratin, type II cytoskeletal 8 (Cytokeratin-8) (CK-8) (Keratin-8) (K8) (Type-II keratin Kb8)	KRT8 CYK8	Homo sapiens (Human)	483
IQGA1_HUMAN	P46940	IQGA1_HUMAN	reviewed	Ras GTPase-activating-like protein IQGAP1 (p195)	IQGAP1 KIAA0051	Homo sapiens (Human)	1657
PSD13_HUMAN	Q9UNM6	PSD13_HUMAN	reviewed	26S proteasome non-ATPase regulatory subunit 13 (26S proteasome regulatory subunit RPN9) (26S proteasome regulatory subunit S11) (26S proteasome regulatory subunit p40.5)	PSMD13	Homo sapiens (Human)	376
EIF3C_HUMAN	Q99613	EIF3C_HUMAN	reviewed	Eukaryotic translation initiation factor 3 subunit C (eIF3c) (Eukaryotic translation initiation factor 3 subunit 8) (eIF3 p110)	EIF3C EIF3S8	Homo sapiens (Human)	913
PA2G4_HUMAN	Q9UQ80	PA2G4_HUMAN	reviewed	Proliferation-associated protein 2G4 (Cell cycle protein p38-2G4 homolog) (hG4-1) (ErbB3-binding protein 1)	PA2G4 EBP1	Homo sapiens (Human)	394
RBBP4_HUMAN	Q09028	RBBP4_HUMAN	reviewed	Histone-binding protein RBBP4 (Chromatin assembly factor 1 subunit C) (CAF-1 subunit C) (Chromatin assembly factor I p48 subunit) (CAF-I 48 kDa subunit) (CAF-I p48) (Nucleosome-remodeling factor subunit RBAP48) (Retinoblastoma-binding protein 4) (RBBP-4) (Retinoblastoma-binding protein p48)	RBBP4 RBAP48	Homo sapiens (Human)	425
LEG1_HUMAN	P09382	LEG1_HUMAN	reviewed	Galectin-1 (Gal-1) (14 kDa laminin-binding protein) (HLBP14) (14 kDa lectin) (Beta-galactoside-binding lectin L-14-I) (Galaptin) (HBL) (HPL) (Lactose-binding lectin 1) (Lectin galactoside-binding soluble 1) (Putative MAPK-activating protein PM12) (S-Lac lectin 1)	LGALS1	Homo sapiens (Human)	135
CH10_HUMAN	P61604	CH10_HUMAN	reviewed	10 kDa heat shock protein, mitochondrial (Hsp10) (10 kDa chaperonin) (Chaperonin 10) (CPN10) (Early-pregnancy factor) (EPF)	HSPE1	Homo sapiens (Human)	102
NDK8_HUMAN	O60361	NDK8_HUMAN	reviewed	Putative nucleoside diphosphate kinase (NDK) (NDP kinase) (EC 2.7.4.6)	NME2P1	Homo sapiens (Human)	137
ACSL3_HUMAN	O95573	ACSL3_HUMAN	reviewed	Long-chain-fatty-acid--CoA ligase 3 (EC 6.2.1.3) (Arachidonate--CoA ligase) (EC 6.2.1.15) (Long-chain acyl-CoA synthetase 3) (LACS 3)	ACSL3 ACS3 FACL3 LACS3	Homo sapiens (Human)	720
NDUA4_HUMAN	O00483	NDUA4_HUMAN	reviewed	Cytochrome c oxidase subunit NDUFA4 (Complex I-MLRQ) (CI-MLRQ) (NADH-ubiquinone oxidoreductase MLRQ subunit)	NDUFA4	Homo sapiens (Human)	81
ALDH2_HUMAN	P05091	ALDH2_HUMAN	reviewed	Aldehyde dehydrogenase, mitochondrial (EC 1.2.1.3) (ALDH class 2) (ALDH-E2) (ALDHI)	ALDH2 ALDM	Homo sapiens (Human)	517
COPG1_HUMAN	Q9Y678	COPG1_HUMAN	reviewed	Coatomer subunit gamma-1 (Gamma-1-coat protein) (Gamma-1-COP)	COPG1 COPG	Homo sapiens (Human)	874
CISY_HUMAN	O75390	CISY_HUMAN	reviewed	Citrate synthase, mitochondrial (EC 2.3.3.1) (Citrate (Si)-synthase)	CS	Homo sapiens (Human)	466
PPIG_HUMAN	Q13427	PPIG_HUMAN	reviewed	Peptidyl-prolyl cis-trans isomerase G (PPIase G) (Peptidyl-prolyl isomerase G) (EC 5.2.1.8) (CASP10) (Clk-associating RS-cyclophilin) (CARS-Cyp) (CARS-cyclophilin) (SR-cyclophilin) (SR-cyp) (SRcyp) (Cyclophilin G) (Rotamase G)	PPIG	Homo sapiens (Human)	754
CLCA_HUMAN	P09496	CLCA_HUMAN	reviewed	Clathrin light chain A (Lca)	CLTA	Homo sapiens (Human)	248
IGHA1_HUMAN	P01876	IGHA1_HUMAN	reviewed	Immunoglobulin heavy constant alpha 1 (Ig alpha-1 chain C region) (Ig alpha-1 chain C region BUR) (Ig alpha-1 chain C region TRO)	IGHA1	Homo sapiens (Human)	353
LEG3_HUMAN	P17931	LEG3_HUMAN	reviewed	Galectin-3 (Gal-3) (35 kDa lectin) (Carbohydrate-binding protein 35) (CBP 35) (Galactose-specific lectin 3) (Galactoside-binding protein) (GALBP) (IgE-binding protein) (L-31) (Laminin-binding protein) (Lectin L-29) (Mac-2 antigen)	LGALS3 MAC2	Homo sapiens (Human)	250
CATB_HUMAN	P07858	CATB_HUMAN	reviewed	Cathepsin B (EC 3.4.22.1) (APP secretase) (APPS) (Cathepsin B1) [Cleaved into: Cathepsin B light chain; Cathepsin B heavy chain]	CTSB CPSB	Homo sapiens (Human)	339
ECHA_HUMAN	P40939	ECHA_HUMAN	reviewed	Trifunctional enzyme subunit alpha, mitochondrial (78 kDa gastrin-binding protein) (Monolysocardiolipin acyltransferase) (EC 2.3.1.-) (TP-alpha) [Includes: Long-chain enoyl-CoA hydratase (EC 4.2.1.17); Long chain 3-hydroxyacyl-CoA dehydrogenase (EC 1.1.1.211)]	HADHA HADH	Homo sapiens (Human)	763
PSD11_HUMAN	O00231	PSD11_HUMAN	reviewed	26S proteasome non-ATPase regulatory subunit 11 (26S proteasome regulatory subunit RPN6) (26S proteasome regulatory subunit S9) (26S proteasome regulatory subunit p44.5)	PSMD11	Homo sapiens (Human)	422
HEMO_HUMAN	P02790	HEMO_HUMAN	reviewed	Hemopexin (Beta-1B-glycoprotein)	HPX	Homo sapiens (Human)	462
HBD_HUMAN	P02042	HBD_HUMAN	reviewed	Hemoglobin subunit delta (Delta-globin) (Hemoglobin delta chain)	HBD	Homo sapiens (Human)	147
G3P_HUMAN	P04406	G3P_HUMAN	reviewed	Glyceraldehyde-3-phosphate dehydrogenase (GAPDH) (EC 1.2.1.12) (Peptidyl-cysteine S-nitrosylase GAPDH) (EC 2.6.99.-)	GAPDH GAPD CDABP0047 OK/SW-cl.12	Homo sapiens (Human)	335
AN32B_HUMAN	Q92688	AN32B_HUMAN	reviewed	Acidic leucine-rich nuclear phosphoprotein 32 family member B (Acidic protein rich in leucines) (Putative HLA-DR-associated protein I-2) (PHAPI2) (Silver-stainable protein SSP29)	ANP32B APRIL PHAPI2	Homo sapiens (Human)	251
SRSF4_HUMAN	Q08170	SRSF4_HUMAN	reviewed	Serine/arginine-rich splicing factor 4 (Pre-mRNA-splicing factor SRP75) (SRP001LB) (Splicing factor, arginine/serine-rich 4)	SRSF4 SFRS4 SRP75	Homo sapiens (Human)	494
HUWE1_HUMAN	Q7Z6Z7	HUWE1_HUMAN	reviewed	E3 ubiquitin-protein ligase HUWE1 (EC 2.3.2.26) (ARF-binding protein 1) (ARF-BP1) (HECT, UBA and WWE domain-containing protein 1) (HECT-type E3 ubiquitin transferase HUWE1) (Homologous to E6AP carboxyl terminus homologous protein 9) (HectH9) (Large structure of UREB1) (LASU1) (Mcl-1 ubiquitin ligase E3) (Mule) (Upstream regulatory element-binding protein 1) (URE-B1) (URE-binding protein 1)	HUWE1 KIAA0312 KIAA1578 UREB1 HSPC272	Homo sapiens (Human)	4374
CD47_HUMAN	Q08722	CD47_HUMAN	reviewed	Leukocyte surface antigen CD47 (Antigenic surface determinant protein OA3) (Integrin-associated protein) (IAP) (Protein MER6) (CD antigen CD47)	CD47 MER6	Homo sapiens (Human)	323
XRCC5_HUMAN	P13010	XRCC5_HUMAN	reviewed	X-ray repair cross-complementing protein 5 (EC 3.6.4.-) (86 kDa subunit of Ku antigen) (ATP-dependent DNA helicase 2 subunit 2) (ATP-dependent DNA helicase II 80 kDa subunit) (CTC box-binding factor 85 kDa subunit) (CTC85) (CTCBF) (DNA repair protein XRCC5) (Ku80) (Ku86) (Lupus Ku autoantigen protein p86) (Nuclear factor IV) (Thyroid-lupus autoantigen) (TLAA) (X-ray repair complementing defective…	XRCC5 G22P2	Homo sapiens (Human)	732
HNRPK_HUMAN	P61978	HNRPK_HUMAN	reviewed	Heterogeneous nuclear ribonucleoprotein K (hnRNP K) (Transformation up-regulated nuclear protein) (TUNP)	HNRNPK HNRPK	Homo sapiens (Human)	463
1433E_HUMAN	P62258	1433E_HUMAN	reviewed	14-3-3 protein epsilon (14-3-3E)	YWHAE	Homo sapiens (Human)	255
1433B_HUMAN	P31946	1433B_HUMAN	reviewed	14-3-3 protein beta/alpha (Protein 1054) (Protein kinase C inhibitor protein 1) (KCIP-1) [Cleaved into: 14-3-3 protein beta/alpha, N-terminally processed]	YWHAB	Homo sapiens (Human)	246
A2MG_HUMAN	P01023	A2MG_HUMAN	reviewed	Alpha-2-macroglobulin (Alpha-2-M) (C3 and PZP-like alpha-2-macroglobulin domain-containing protein 5)	A2M CPAMD5 FWP007	Homo sapiens (Human)	1474
GLP2R_HUMAN	O95838	GLP2R_HUMAN	reviewed	Glucagon-like peptide 2 receptor (GLP-2 receptor) (GLP-2-R) (GLP-2R)	GLP2R	Homo sapiens (Human)	553
LMNA_HUMAN	P02545	LMNA_HUMAN	reviewed	Prelamin-A/C [Cleaved into: Lamin-A/C (70 kDa lamin) (Renal carcinoma antigen NY-REN-32)]	LMNA LMN1	Homo sapiens (Human)	664
ERP44_HUMAN	Q9BS26	ERP44_HUMAN	reviewed	Endoplasmic reticulum resident protein 44 (ER protein 44) (ERp44) (Thioredoxin domain-containing protein 4)	ERP44 KIAA0573 TXNDC4 UNQ532/PRO1075	Homo sapiens (Human)	406
RL12_HUMAN	P30050	RL12_HUMAN	reviewed	60S ribosomal protein L12 (Large ribosomal subunit protein uL11)	RPL12	Homo sapiens (Human)	165
ZEP2_HUMAN	P31629	ZEP2_HUMAN	reviewed	Transcription factor HIVEP2 (Human immunodeficiency virus type I enhancer-binding protein 2) (HIV-EP2) (MHC-binding protein 2) (MBP-2)	HIVEP2	Homo sapiens (Human)	2446
RL15_HUMAN	P61313	RL15_HUMAN	reviewed	60S ribosomal protein L15 (Large ribosomal subunit protein eL15)	RPL15 EC45 TCBAP0781	Homo sapiens (Human)	204
RUVB2_HUMAN	Q9Y230	RUVB2_HUMAN	reviewed	RuvB-like 2 (EC 3.6.4.12) (48 kDa TATA box-binding protein-interacting protein) (48 kDa TBP-interacting protein) (51 kDa erythrocyte cytosolic protein) (ECP-51) (INO80 complex subunit J) (Repressing pontin 52) (Reptin 52) (TIP49b) (TIP60-associated protein 54-beta) (TAP54-beta)	RUVBL2 INO80J TIP48 TIP49B CGI-46	Homo sapiens (Human)	463
PRS6A_HUMAN	P17980	PRS6A_HUMAN	reviewed	26S proteasome regulatory subunit 6A (26S proteasome AAA-ATPase subunit RPT5) (Proteasome 26S subunit ATPase 3) (Proteasome subunit P50) (Tat-binding protein 1) (TBP-1)	PSMC3 TBP1	Homo sapiens (Human)	439
DDX5_HUMAN	P17844	DDX5_HUMAN	reviewed	Probable ATP-dependent RNA helicase DDX5 (EC 3.6.4.13) (DEAD box protein 5) (RNA helicase p68)	DDX5 G17P1 HELR HLR1	Homo sapiens (Human)	614
CYTB_HUMAN	P04080	CYTB_HUMAN	reviewed	Cystatin-B (CPI-B) (Liver thiol proteinase inhibitor) (Stefin-B)	CSTB CST6 STFB	Homo sapiens (Human)	98
K1C19_HUMAN	P08727	K1C19_HUMAN	reviewed	Keratin, type I cytoskeletal 19 (Cytokeratin-19) (CK-19) (Keratin-19) (K19)	KRT19	Homo sapiens (Human)	400
TOP2A_HUMAN	P11388	TOP2A_HUMAN	reviewed	DNA topoisomerase 2-alpha (EC 5.6.2.2) (DNA topoisomerase II, alpha isozyme)	TOP2A TOP2	Homo sapiens (Human)	1531
EIF3D_HUMAN	O15371	EIF3D_HUMAN	reviewed	Eukaryotic translation initiation factor 3 subunit D (eIF3d) (Eukaryotic translation initiation factor 3 subunit 7) (eIF-3-zeta) (eIF3 p66)	EIF3D EIF3S7	Homo sapiens (Human)	548
ELAV1_HUMAN	Q15717	ELAV1_HUMAN	reviewed	ELAV-like protein 1 (Hu-antigen R) (HuR)	ELAVL1 HUR	Homo sapiens (Human)	326
HNRLL_HUMAN	Q8WVV9	HNRLL_HUMAN	reviewed	Heterogeneous nuclear ribonucleoprotein L-like (hnRNPLL) (Stromal RNA-regulating factor)	HNRNPLL HNRPLL SRRF BLOCK24	Homo sapiens (Human)	542
AL1A3_HUMAN	P47895	AL1A3_HUMAN	reviewed	Aldehyde dehydrogenase family 1 member A3 (EC 1.2.1.36) (Aldehyde dehydrogenase 6) (Retinaldehyde dehydrogenase 3) (RALDH-3) (RalDH3)	ALDH1A3 ALDH6	Homo sapiens (Human)	512
MYL6_HUMAN	P60660	MYL6_HUMAN	reviewed	Myosin light polypeptide 6 (17 kDa myosin light chain) (LC17) (Myosin light chain 3) (MLC-3) (Myosin light chain alkali 3) (Myosin light chain A3) (Smooth muscle and nonmuscle myosin light chain alkali 6)	MYL6	Homo sapiens (Human)	151
TBB6_HUMAN	Q9BUF5	TBB6_HUMAN	reviewed	Tubulin beta-6 chain (Tubulin beta class V)	TUBB6	Homo sapiens (Human)	446
GDIR2_HUMAN	P52566	GDIR2_HUMAN	reviewed	Rho GDP-dissociation inhibitor 2 (Rho GDI 2) (Ly-GDI) (Rho-GDI beta)	ARHGDIB GDIA2 GDID4 RAP1GN1	Homo sapiens (Human)	201
C1QA_HUMAN	P02745	C1QA_HUMAN	reviewed	Complement C1q subcomponent subunit A	C1QA	Homo sapiens (Human)	245
MOES_HUMAN	P26038	MOES_HUMAN	reviewed	Moesin (Membrane-organizing extension spike protein)	MSN	Homo sapiens (Human)	577
APMAP_HUMAN	Q9HDC9	APMAP_HUMAN	reviewed	Adipocyte plasma membrane-associated protein (Protein BSCv)	APMAP C20orf3 UNQ1869/PRO4305	Homo sapiens (Human)	416
PGK1_HUMAN	P00558	PGK1_HUMAN	reviewed	Phosphoglycerate kinase 1 (EC 2.7.2.3) (Cell migration-inducing gene 10 protein) (Primer recognition protein 2) (PRP 2)	PGK1 PGKA MIG10 OK/SW-cl.110	Homo sapiens (Human)	417
FUBP1_HUMAN	Q96AE4	FUBP1_HUMAN	reviewed	Far upstream element-binding protein 1 (FBP) (FUSE-binding protein 1) (DNA helicase V) (hDH V)	FUBP1	Homo sapiens (Human)	644
RL26_HUMAN	P61254	RL26_HUMAN	reviewed	60S ribosomal protein L26 (Large ribosomal subunit protein uL24)	RPL26	Homo sapiens (Human)	145
SRSF9_HUMAN	Q13242	SRSF9_HUMAN	reviewed	Serine/arginine-rich splicing factor 9 (Pre-mRNA-splicing factor SRp30C) (Splicing factor, arginine/serine-rich 9)	SRSF9 SFRS9 SRP30C	Homo sapiens (Human)	221
CCSE2_HUMAN	Q9H7U1	CCSE2_HUMAN	reviewed	Serine-rich coiled-coil domain-containing protein 2 (Coiled-coil serine-rich protein 2) (Protein GCAP14 homolog)	CCSER2 FAM190B KIAA1128 NPD012	Homo sapiens (Human)	834
PUR6_HUMAN	P22234	PUR6_HUMAN	reviewed	Multifunctional protein ADE2 [Includes: Phosphoribosylaminoimidazole-succinocarboxamide synthase (EC 6.3.2.6) (SAICAR synthetase); Phosphoribosylaminoimidazole carboxylase (EC 4.1.1.21) (AIR carboxylase) (AIRC)]	PAICS ADE2 AIRC PAIS	Homo sapiens (Human)	425
DHX15_HUMAN	O43143	DHX15_HUMAN	reviewed	Pre-mRNA-splicing factor ATP-dependent RNA helicase DHX15 (EC 3.6.4.13) (ATP-dependent RNA helicase #46) (DEAH box protein 15)	DHX15 DBP1 DDX15	Homo sapiens (Human)	795
ENOA_HUMAN	P06733	ENOA_HUMAN	reviewed	Alpha-enolase (EC 4.2.1.11) (2-phospho-D-glycerate hydro-lyase) (C-myc promoter-binding protein) (Enolase 1) (MBP-1) (MPB-1) (Non-neural enolase) (NNE) (Phosphopyruvate hydratase) (Plasminogen-binding protein)	ENO1 ENO1L1 MBPB1 MPB1	Homo sapiens (Human)	434
SRP09_HUMAN	P49458	SRP09_HUMAN	reviewed	Signal recognition particle 9 kDa protein (SRP9)	SRP9	Homo sapiens (Human)	86
RL24_HUMAN	P83731	RL24_HUMAN	reviewed	60S ribosomal protein L24 (60S ribosomal protein L30) (Large ribosomal subunit protein eL24)	RPL24	Homo sapiens (Human)	157
CBX5_HUMAN	P45973	CBX5_HUMAN	reviewed	Chromobox protein homolog 5 (Antigen p25) (Heterochromatin protein 1 homolog alpha) (HP1 alpha)	CBX5 HP1A	Homo sapiens (Human)	191
K1C10_HUMAN	P13645	K1C10_HUMAN	reviewed	Keratin, type I cytoskeletal 10 (Cytokeratin-10) (CK-10) (Keratin-10) (K10)	KRT10 KPP	Homo sapiens (Human)	584
IDE_HUMAN	P14735	IDE_HUMAN	reviewed	Insulin-degrading enzyme (EC 3.4.24.56) (Abeta-degrading protease) (Insulin protease) (Insulinase) (Insulysin)	IDE	Homo sapiens (Human)	1019
RL7A_HUMAN	P62424	RL7A_HUMAN	reviewed	60S ribosomal protein L7a (Large ribosomal subunit protein eL8) (PLA-X polypeptide) (Surfeit locus protein 3)	RPL7A SURF-3 SURF3	Homo sapiens (Human)	266
FABP4_HUMAN	P15090	FABP4_HUMAN	reviewed	Fatty acid-binding protein, adipocyte (Adipocyte lipid-binding protein) (ALBP) (Adipocyte-type fatty acid-binding protein) (A-FABP) (AFABP) (Fatty acid-binding protein 4)	FABP4	Homo sapiens (Human)	132
1433G_HUMAN	P61981	1433G_HUMAN	reviewed	14-3-3 protein gamma (Protein kinase C inhibitor protein 1) (KCIP-1) [Cleaved into: 14-3-3 protein gamma, N-terminally processed]	YWHAG	Homo sapiens (Human)	247
RUVB1_HUMAN	Q9Y265	RUVB1_HUMAN	reviewed	RuvB-like 1 (EC 3.6.4.12) (49 kDa TATA box-binding protein-interacting protein) (49 kDa TBP-interacting protein) (54 kDa erythrocyte cytosolic protein) (ECP-54) (INO80 complex subunit H) (Nuclear matrix protein 238) (NMP 238) (Pontin 52) (TIP49a) (TIP60-associated protein 54-alpha) (TAP54-alpha)	RUVBL1 INO80H NMP238 TIP49 TIP49A	Homo sapiens (Human)	456
CC71L_HUMAN	Q8N9Z2	CC71L_HUMAN	reviewed	Coiled-coil domain-containing protein 71L	CCDC71L C7orf74	Homo sapiens (Human)	235
FPPS_HUMAN	P14324	FPPS_HUMAN	reviewed	Farnesyl pyrophosphate synthase (FPP synthase) (FPS) (EC 2.5.1.10) ((2E,6E)-farnesyl diphosphate synthase) (Dimethylallyltranstransferase) (EC 2.5.1.1) (Farnesyl diphosphate synthase) (Geranyltranstransferase)	FDPS FPS KIAA1293	Homo sapiens (Human)	419
WDR1_HUMAN	O75083	WDR1_HUMAN	reviewed	WD repeat-containing protein 1 (Actin-interacting protein 1) (AIP1) (NORI-1)	WDR1	Homo sapiens (Human)	606
DNJC9_HUMAN	Q8WXX5	DNJC9_HUMAN	reviewed	DnaJ homolog subfamily C member 9 (HDJC9) (DnaJ protein SB73)	DNAJC9	Homo sapiens (Human)	260
H32_HUMAN	Q71DI3	H32_HUMAN	reviewed	Histone H3.2 (Histone H3/m) (Histone H3/o)	HIST2H3A; HIST2H3C H3F2 H3FM; HIST2H3D	Homo sapiens (Human)	136
TPD54_HUMAN	O43399	TPD54_HUMAN	reviewed	Tumor protein D54 (hD54) (Tumor protein D52-like 2)	TPD52L2	Homo sapiens (Human)	206
RL36A_HUMAN	P83881	RL36A_HUMAN	reviewed	60S ribosomal protein L36a (60S ribosomal protein L44) (Cell growth-inhibiting gene 15 protein) (Cell migration-inducing gene 6 protein) (Large ribosomal subunit protein eL42)	RPL36A RPL44 GIG15 MIG6	Homo sapiens (Human)	106
ILF3_HUMAN	Q12906	ILF3_HUMAN	reviewed	Interleukin enhancer-binding factor 3 (Double-stranded RNA-binding protein 76) (DRBP76) (M-phase phosphoprotein 4) (MPP4) (Nuclear factor associated with dsRNA) (NFAR) (Nuclear factor of activated T-cells 90 kDa) (NF-AT-90) (Translational control protein 80) (TCP80)	ILF3 DRBF MPHOSPH4 NF90	Homo sapiens (Human)	894
IF2G_HUMAN	P41091	IF2G_HUMAN	reviewed	Eukaryotic translation initiation factor 2 subunit 3 (Eukaryotic translation initiation factor 2 subunit gamma X) (eIF-2-gamma X) (eIF-2gX)	EIF2S3 EIF2G	Homo sapiens (Human)	472
BZW2_HUMAN	Q9Y6E2	BZW2_HUMAN	reviewed	Basic leucine zipper and W2 domain-containing protein 2	BZW2 HSPC028 MSTP017	Homo sapiens (Human)	419
HS90A_HUMAN	P07900	HS90A_HUMAN	reviewed	Heat shock protein HSP 90-alpha (Heat shock 86 kDa) (HSP 86) (HSP86) (Lipopolysaccharide-associated protein 2) (LAP-2) (LPS-associated protein 2) (Renal carcinoma antigen NY-REN-38)	HSP90AA1 HSP90A HSPC1 HSPCA	Homo sapiens (Human)	732
CD59_HUMAN	P13987	CD59_HUMAN	reviewed	CD59 glycoprotein (1F5 antigen) (20 kDa homologous restriction factor) (HRF-20) (HRF20) (MAC-inhibitory protein) (MAC-IP) (MEM43 antigen) (Membrane attack complex inhibition factor) (MACIF) (Membrane inhibitor of reactive lysis) (MIRL) (Protectin) (CD antigen CD59)	CD59 MIC11 MIN1 MIN2 MIN3 MSK21	Homo sapiens (Human)	128
SLIRP_HUMAN	Q9GZT3	SLIRP_HUMAN	reviewed	SRA stem-loop-interacting RNA-binding protein, mitochondrial	SLIRP C14orf156 DC23 DC50 PD04872	Homo sapiens (Human)	109
CLCB_HUMAN	P09497	CLCB_HUMAN	reviewed	Clathrin light chain B (Lcb)	CLTB	Homo sapiens (Human)	229
PNO1_HUMAN	Q9NRX1	PNO1_HUMAN	reviewed	RNA-binding protein PNO1	PNO1	Homo sapiens (Human)	252
CLH1_HUMAN	Q00610	CLH1_HUMAN	reviewed	Clathrin heavy chain 1 (Clathrin heavy chain on chromosome 17) (CLH-17)	CLTC CLH17 CLTCL2 KIAA0034	Homo sapiens (Human)	1675
1433Z_HUMAN	P63104	1433Z_HUMAN	reviewed	14-3-3 protein zeta/delta (Protein kinase C inhibitor protein 1) (KCIP-1)	YWHAZ	Homo sapiens (Human)	245
DSG3_HUMAN	P32926	DSG3_HUMAN	reviewed	Desmoglein-3 (130 kDa pemphigus vulgaris antigen) (PVA) (Cadherin family member 6)	DSG3 CDHF6	Homo sapiens (Human)	999
NUDC_HUMAN	Q9Y266	NUDC_HUMAN	reviewed	Nuclear migration protein nudC (Nuclear distribution protein C homolog)	NUDC	Homo sapiens (Human)	331
EIF3F_HUMAN	O00303	EIF3F_HUMAN	reviewed	Eukaryotic translation initiation factor 3 subunit F (eIF3f) (Deubiquitinating enzyme eIF3f) (EC 3.4.19.12) (Eukaryotic translation initiation factor 3 subunit 5) (eIF-3-epsilon) (eIF3 p47)	EIF3F EIF3S5	Homo sapiens (Human)	357
K1C16_HUMAN	P08779	K1C16_HUMAN	reviewed	Keratin, type I cytoskeletal 16 (Cytokeratin-16) (CK-16) (Keratin-16) (K16)	KRT16 KRT16A	Homo sapiens (Human)	473
LDHB_HUMAN	P07195	LDHB_HUMAN	reviewed	L-lactate dehydrogenase B chain (LDH-B) (EC 1.1.1.27) (LDH heart subunit) (LDH-H) (Renal carcinoma antigen NY-REN-46)	LDHB	Homo sapiens (Human)	334
HS71B_HUMAN	P0DMV9	HS71B_HUMAN	reviewed	Heat shock 70 kDa protein 1B (Heat shock 70 kDa protein 2) (HSP70-2) (HSP70.2)	HSPA1B HSP72	Homo sapiens (Human)	641
HNRPQ_HUMAN	O60506	HNRPQ_HUMAN	reviewed	Heterogeneous nuclear ribonucleoprotein Q (hnRNP Q) (Glycine- and tyrosine-rich RNA-binding protein) (GRY-RBP) (NS1-associated protein 1) (Synaptotagmin-binding, cytoplasmic RNA-interacting protein)	SYNCRIP HNRPQ NSAP1	Homo sapiens (Human)	623
FEN1_HUMAN	P39748	FEN1_HUMAN	reviewed	Flap endonuclease 1 (FEN-1) (EC 3.1.-.-) (DNase IV) (Flap structure-specific endonuclease 1) (Maturation factor 1) (MF1) (hFEN-1)	FEN1 RAD2	Homo sapiens (Human)	380
RL6_HUMAN	Q02878	RL6_HUMAN	reviewed	60S ribosomal protein L6 (Large ribosomal subunit protein eL6) (Neoplasm-related protein C140) (Tax-responsive enhancer element-binding protein 107) (TaxREB107)	RPL6 TXREB1	Homo sapiens (Human)	288
RL26L_HUMAN	Q9UNX3	RL26L_HUMAN	reviewed	60S ribosomal protein L26-like 1 (Large ribosomal subunit protein uL24-like 1)	RPL26L1 RPL26P1	Homo sapiens (Human)	145
SYTC_HUMAN	P26639	SYTC_HUMAN	reviewed	Threonine--tRNA ligase 1, cytoplasmic (EC 6.1.1.3) (Threonyl-tRNA synthetase) (ThrRS) (Threonyl-tRNA synthetase 1)	TARS1 TARS	Homo sapiens (Human)	723
MAL2_HUMAN	Q969L2	MAL2_HUMAN	reviewed	Protein MAL2	MAL2	Homo sapiens (Human)	176
RAI3_HUMAN	Q8NFJ5	RAI3_HUMAN	reviewed	Retinoic acid-induced protein 3 (G-protein coupled receptor family C group 5 member A) (Phorbol ester induced gene 1) (PEIG-1) (Retinoic acid-induced gene 1 protein) (RAIG-1)	GPRC5A GPCR5A RAI3 RAIG1	Homo sapiens (Human)	357
ADT2_HUMAN	P05141	ADT2_HUMAN	reviewed	ADP/ATP translocase 2 (ADP,ATP carrier protein 2) (ADP,ATP carrier protein, fibroblast isoform) (Adenine nucleotide translocator 2) (ANT 2) (Solute carrier family 25 member 5) [Cleaved into: ADP/ATP translocase 2, N-terminally processed]	SLC25A5 ANT2	Homo sapiens (Human)	298
APOA2_HUMAN	P02652	APOA2_HUMAN	reviewed	Apolipoprotein A-II (Apo-AII) (ApoA-II) (Apolipoprotein A2) [Cleaved into: Proapolipoprotein A-II (ProapoA-II); Truncated apolipoprotein A-II (Apolipoprotein A-II(1-76))]	APOA2	Homo sapiens (Human)	100
MATR3_HUMAN	P43243	MATR3_HUMAN	reviewed	Matrin-3	MATR3 KIAA0723	Homo sapiens (Human)	847
DHX9_HUMAN	Q08211	DHX9_HUMAN	reviewed	ATP-dependent RNA helicase A (EC 3.6.4.13) (DEAH box protein 9) (DExH-box helicase 9) (Leukophysin) (LKP) (Nuclear DNA helicase II) (NDH II) (RNA helicase A)	DHX9 DDX9 LKP NDH2	Homo sapiens (Human)	1270
MSH5_HUMAN	O43196	MSH5_HUMAN	reviewed	MutS protein homolog 5 (hMSH5)	MSH5	Homo sapiens (Human)	834
H2A1B_HUMAN	P04908	H2A1B_HUMAN	reviewed	Histone H2A type 1-B/E (Histone H2A.2) (Histone H2A/a) (Histone H2A/m)	H2AC4 H2AFM HIST1H2AB; H2AC8 H2AFA HIST1H2AE	Homo sapiens (Human)	130
PEA15_HUMAN	Q15121	PEA15_HUMAN	reviewed	Astrocytic phosphoprotein PEA-15 (15 kDa phosphoprotein enriched in astrocytes) (Phosphoprotein enriched in diabetes) (PED)	PEA15	Homo sapiens (Human)	130
HCD2_HUMAN	Q99714	HCD2_HUMAN	reviewed	3-hydroxyacyl-CoA dehydrogenase type-2 (EC 1.1.1.35) (17-beta-hydroxysteroid dehydrogenase 10) (17-beta-HSD 10) (EC 1.1.1.51) (2-methyl-3-hydroxybutyryl-CoA dehydrogenase) (MHBD) (3-hydroxy-2-methylbutyryl-CoA dehydrogenase) (EC 1.1.1.178) (3-hydroxyacyl-CoA dehydrogenase type II) (Endoplasmic reticulum-associated amyloid beta-peptide-binding protein) (Mitochondrial ribonuclease P protein 2) (Mit…	HSD17B10 ERAB HADH2 MRPP2 SCHAD SDR5C1 XH98G2	Homo sapiens (Human)	261
DYL2_HUMAN	Q96FJ2	DYL2_HUMAN	reviewed	Dynein light chain 2, cytoplasmic (8 kDa dynein light chain b) (DLC8b) (Dynein light chain LC8-type 2)	DYNLL2 DLC2	Homo sapiens (Human)	89
RAC1_HUMAN	P63000	RAC1_HUMAN	reviewed	Ras-related C3 botulinum toxin substrate 1 (EC 3.6.5.2) (Cell migration-inducing gene 5 protein) (Ras-like protein TC25) (p21-Rac1)	RAC1 TC25 MIG5	Homo sapiens (Human)	192
RA1L2_HUMAN	Q32P51	RA1L2_HUMAN	reviewed	Heterogeneous nuclear ribonucleoprotein A1-like 2 (hnRNP A1-like 2) (hnRNP core protein A1-like 2)	HNRNPA1L2 HNRNPA1L	Homo sapiens (Human)	320
IGK_HUMAN	P0DOX7	IGK_HUMAN	reviewed	Immunoglobulin kappa light chain (Immunoglobulin kappa light chain EU)		Homo sapiens (Human)	214
CAH2_HUMAN	P00918	CAH2_HUMAN	reviewed	Carbonic anhydrase 2 (EC 4.2.1.1) (Carbonate dehydratase II) (Carbonic anhydrase C) (CAC) (Carbonic anhydrase II) (CA-II)	CA2	Homo sapiens (Human)	260
DNJB1_HUMAN	P25685	DNJB1_HUMAN	reviewed	DnaJ homolog subfamily B member 1 (DnaJ protein homolog 1) (Heat shock 40 kDa protein 1) (HSP40) (Heat shock protein 40) (Human DnaJ protein 1) (hDj-1)	DNAJB1 DNAJ1 HDJ1 HSPF1	Homo sapiens (Human)	340
COX5A_HUMAN	P20674	COX5A_HUMAN	reviewed	Cytochrome c oxidase subunit 5A, mitochondrial (Cytochrome c oxidase polypeptide Va)	COX5A	Homo sapiens (Human)	150
KV401_HUMAN	P06312	KV401_HUMAN	reviewed	Immunoglobulin kappa variable 4-1 (Ig kappa chain V-IV region B17) (Ig kappa chain V-IV region JI) (Ig kappa chain V-IV region Len) (Ig kappa chain V-IV region STH)	IGKV4-1	Homo sapiens (Human)	121
IF4B_HUMAN	P23588	IF4B_HUMAN	reviewed	Eukaryotic translation initiation factor 4B (eIF-4B)	EIF4B	Homo sapiens (Human)	611
C1S_HUMAN	P09871	C1S_HUMAN	reviewed	Complement C1s subcomponent (EC 3.4.21.42) (C1 esterase) (Complement component 1 subcomponent s) [Cleaved into: Complement C1s subcomponent heavy chain; Complement C1s subcomponent light chain]	C1S	Homo sapiens (Human)	688
K2C1_HUMAN	P04264	K2C1_HUMAN	reviewed	Keratin, type II cytoskeletal 1 (67 kDa cytokeratin) (Cytokeratin-1) (CK-1) (Hair alpha protein) (Keratin-1) (K1) (Type-II keratin Kb1)	KRT1 KRTA	Homo sapiens (Human)	644
H4_HUMAN	P62805	H4_HUMAN	reviewed	Histone H4	H4C1 H4/A H4FA HIST1H4A; H4C2 H4/I H4FI HIST1H4B; H4C3 H4/G H4FG HIST1H4C; H4C4 H4/B H4FB HIST1H4D; H4C5 H4/J H4FJ HIST1H4E; H4C6 H4/C H4FC HIST1H4F; H4C8 H4/H H4FH HIST1H4H; H4C9 H4/M H4FM HIST1H4I; H4C11 H4/E H4FE HIST1H4J; H4C12 H4/D H4FD HIST1H4K; H4C13 H4/K H4FK HIST1H4L; H4C14 H4/N H4F2 H4FN HIST2H4 HIST2H4A; H4C15 H4/O H4FO HIST2H4B; H4-16 HIST4H4	Homo sapiens (Human)	103
CPIN1_HUMAN	Q6FI81	CPIN1_HUMAN	reviewed	Anamorsin (Cytokine-induced apoptosis inhibitor 1) (Fe-S cluster assembly protein DRE2 homolog)	CIAPIN1 CUA001 PRO0915	Homo sapiens (Human)	312
SNUT2_HUMAN	Q53GS9	SNUT2_HUMAN	reviewed	U4/U6.U5 tri-snRNP-associated protein 2 (Inactive ubiquitin-specific peptidase 39) (SAD1 homolog) (U4/U6.U5 tri-snRNP-associated 65 kDa protein) (65K)	USP39 CGI-21 HSPC332 PRO2855	Homo sapiens (Human)	565
SSRP1_HUMAN	Q08945	SSRP1_HUMAN	reviewed	FACT complex subunit SSRP1 (Chromatin-specific transcription elongation factor 80 kDa subunit) (Facilitates chromatin transcription complex 80 kDa subunit) (FACT 80 kDa subunit) (FACTp80) (Facilitates chromatin transcription complex subunit SSRP1) (Recombination signal sequence recognition protein 1) (Structure-specific recognition protein 1) (hSSRP1) (T160)	SSRP1 FACT80	Homo sapiens (Human)	709
C1QBP_HUMAN	Q07021	C1QBP_HUMAN	reviewed	Complement component 1 Q subcomponent-binding protein, mitochondrial (ASF/SF2-associated protein p32) (Glycoprotein gC1qBP) (C1qBP) (Hyaluronan-binding protein 1) (Mitochondrial matrix protein p32) (gC1q-R protein) (p33) (SF2AP32)	C1QBP GC1QBP HABP1 SF2P32	Homo sapiens (Human)	282
IF2B2_HUMAN	Q9Y6M1	IF2B2_HUMAN	reviewed	Insulin-like growth factor 2 mRNA-binding protein 2 (IGF2 mRNA-binding protein 2) (IMP-2) (Hepatocellular carcinoma autoantigen p62) (IGF-II mRNA-binding protein 2) (VICKZ family member 2)	IGF2BP2 IMP2 VICKZ2	Homo sapiens (Human)	599
TCPH_HUMAN	Q99832	TCPH_HUMAN	reviewed	T-complex protein 1 subunit eta (TCP-1-eta) (CCT-eta) (HIV-1 Nef-interacting protein) [Cleaved into: T-complex protein 1 subunit eta, N-terminally processed]	CCT7 CCTH NIP7-1	Homo sapiens (Human)	543
UBP14_HUMAN	P54578	UBP14_HUMAN	reviewed	Ubiquitin carboxyl-terminal hydrolase 14 (EC 3.4.19.12) (Deubiquitinating enzyme 14) (Ubiquitin thioesterase 14) (Ubiquitin-specific-processing protease 14)	USP14 TGT	Homo sapiens (Human)	494
SF3A3_HUMAN	Q12874	SF3A3_HUMAN	reviewed	Splicing factor 3A subunit 3 (SF3a60) (Spliceosome-associated protein 61) (SAP 61)	SF3A3 SAP61	Homo sapiens (Human)	501
UBQL4_HUMAN	Q9NRR5	UBQL4_HUMAN	reviewed	Ubiquilin-4 (Ataxin-1 interacting ubiquitin-like protein) (A1Up) (Ataxin-1 ubiquitin-like-interacting protein A1U) (Connexin43-interacting protein of 75 kDa) (CIP75)	UBQLN4 C1orf6 CIP75 UBIN	Homo sapiens (Human)	601
G6PI_HUMAN	P06744	G6PI_HUMAN	reviewed	Glucose-6-phosphate isomerase (GPI) (EC 5.3.1.9) (Autocrine motility factor) (AMF) (Neuroleukin) (NLK) (Phosphoglucose isomerase) (PGI) (Phosphohexose isomerase) (PHI) (Sperm antigen 36) (SA-36)	GPI	Homo sapiens (Human)	558
G6PD_HUMAN	P11413	G6PD_HUMAN	reviewed	Glucose-6-phosphate 1-dehydrogenase (G6PD) (EC 1.1.1.49)	G6PD	Homo sapiens (Human)	515
H13_HUMAN	P16402	H13_HUMAN	reviewed	Histone H1.3 (Histone H1c) (Histone H1s-2)	H1-3 H1F3 HIST1H1D	Homo sapiens (Human)	221
ADCY9_HUMAN	O60503	ADCY9_HUMAN	reviewed	Adenylate cyclase type 9 (EC 4.6.1.1) (ATP pyrophosphate-lyase 9) (Adenylate cyclase type IX) (ACIX) (Adenylyl cyclase 9) (AC9)	ADCY9 KIAA0520	Homo sapiens (Human)	1353
PML_HUMAN	P29590	PML_HUMAN	reviewed	Protein PML (Promyelocytic leukemia protein) (RING finger protein 71) (Tripartite motif-containing protein 19)	PML MYL PP8675 RNF71 TRIM19	Homo sapiens (Human)	882
PSA7_HUMAN	O14818	PSA7_HUMAN	reviewed	Proteasome subunit alpha type-7 (EC 3.4.25.1) (Proteasome subunit RC6-1) (Proteasome subunit XAPC7)	PSMA7 HSPC	Homo sapiens (Human)	248
CX7A2_HUMAN	P14406	CX7A2_HUMAN	reviewed	Cytochrome c oxidase subunit 7A2, mitochondrial (Cytochrome c oxidase subunit VIIa-liver/heart) (Cytochrome c oxidase subunit VIIa-L) (Cytochrome c oxidase subunit VIIaL)	COX7A2 COX7AL	Homo sapiens (Human)	83
PSA3_HUMAN	P25788	PSA3_HUMAN	reviewed	Proteasome subunit alpha type-3 (EC 3.4.25.1) (Macropain subunit C8) (Multicatalytic endopeptidase complex subunit C8) (Proteasome component C8)	PSMA3 HC8 PSC8	Homo sapiens (Human)	255
GBB1_HUMAN	P62873	GBB1_HUMAN	reviewed	Guanine nucleotide-binding protein G(I)/G(S)/G(T) subunit beta-1 (Transducin beta chain 1)	GNB1	Homo sapiens (Human)	340
KBTB3_HUMAN	Q8NAB2	KBTB3_HUMAN	reviewed	Kelch repeat and BTB domain-containing protein 3 (BTB and kelch domain-containing protein 3)	KBTBD3 BKLHD3	Homo sapiens (Human)	612
IPO5_HUMAN	O00410	IPO5_HUMAN	reviewed	Importin-5 (Imp5) (Importin subunit beta-3) (Karyopherin beta-3) (Ran-binding protein 5) (RanBP5)	IPO5 KPNB3 RANBP5	Homo sapiens (Human)	1097
TB182_HUMAN	Q9C0C2	TB182_HUMAN	reviewed	182 kDa tankyrase-1-binding protein	TNKS1BP1 KIAA1741 TAB182	Homo sapiens (Human)	1729
HAP28_HUMAN	Q13442	HAP28_HUMAN	reviewed	28 kDa heat- and acid-stable phosphoprotein (PDGF-associated protein) (PAP) (PDGFA-associated protein 1) (PAP1)	PDAP1 HASPP28	Homo sapiens (Human)	181
ST134_HUMAN	Q8IZP2	ST134_HUMAN	reviewed	Putative protein FAM10A4 (Suppression of tumorigenicity 13 pseudogene 4)	ST13P4 FAM10A4	Homo sapiens (Human)	240
ANM1_HUMAN	Q99873	ANM1_HUMAN	reviewed	Protein arginine N-methyltransferase 1 (EC 2.1.1.319) (Histone-arginine N-methyltransferase PRMT1) (Interferon receptor 1-bound protein 4)	PRMT1 HMT2 HRMT1L2 IR1B4	Homo sapiens (Human)	371
IMDH2_HUMAN	P12268	IMDH2_HUMAN	reviewed	Inosine-5'-monophosphate dehydrogenase 2 (IMP dehydrogenase 2) (IMPD 2) (IMPDH 2) (EC 1.1.1.205) (IMPDH-II)	IMPDH2 IMPD2	Homo sapiens (Human)	514
PTBP1_HUMAN	P26599	PTBP1_HUMAN	reviewed	Polypyrimidine tract-binding protein 1 (PTB) (57 kDa RNA-binding protein PPTB-1) (Heterogeneous nuclear ribonucleoprotein I) (hnRNP I)	PTBP1 PTB	Homo sapiens (Human)	531
EF1B_HUMAN	P24534	EF1B_HUMAN	reviewed	Elongation factor 1-beta (EF-1-beta)	EEF1B2 EEF1B EF1B	Homo sapiens (Human)	225
ANXA3_HUMAN	P12429	ANXA3_HUMAN	reviewed	Annexin A3 (35-alpha calcimedin) (Annexin III) (Annexin-3) (Inositol 1,2-cyclic phosphate 2-phosphohydrolase) (Lipocortin III) (Placental anticoagulant protein III) (PAP-III)	ANXA3 ANX3	Homo sapiens (Human)	323
PGES2_HUMAN	Q9H7Z7	PGES2_HUMAN	reviewed	Prostaglandin E synthase 2 (Membrane-associated prostaglandin E synthase-2) (mPGE synthase-2) (Microsomal prostaglandin E synthase 2) (mPGES-2) (Prostaglandin-H(2) E-isomerase) (EC 5.3.99.3) [Cleaved into: Prostaglandin E synthase 2 truncated form]	PTGES2 C9orf15 PGES2	Homo sapiens (Human)	377
HNRPF_HUMAN	P52597	HNRPF_HUMAN	reviewed	Heterogeneous nuclear ribonucleoprotein F (hnRNP F) (Nucleolin-like protein mcs94-1) [Cleaved into: Heterogeneous nuclear ribonucleoprotein F, N-terminally processed]	HNRNPF HNRPF	Homo sapiens (Human)	415
LYPA1_HUMAN	O75608	LYPA1_HUMAN	reviewed	Acyl-protein thioesterase 1 (APT-1) (hAPT1) (EC 3.1.2.-) (Lysophospholipase 1) (Lysophospholipase I) (LPL-I) (LysoPLA I)	LYPLA1 APT1 LPL1	Homo sapiens (Human)	230
NAR4_HUMAN	Q93070	NAR4_HUMAN	reviewed	Ecto-ADP-ribosyltransferase 4 (EC 2.4.2.31) (ADP-ribosyltransferase C2 and C3 toxin-like 4) (ARTC4) (Dombrock blood group carrier molecule) (Mono(ADP-ribosyl)transferase 4) (NAD(P)(+)--arginine ADP-ribosyltransferase 4) (CD antigen CD297)	ART4 DO DOK1	Homo sapiens (Human)	314
ECHM_HUMAN	P30084	ECHM_HUMAN	reviewed	Enoyl-CoA hydratase, mitochondrial (EC 4.2.1.17) (Enoyl-CoA hydratase 1) (Short-chain enoyl-CoA hydratase) (SCEH)	ECHS1	Homo sapiens (Human)	290
SPR2A_HUMAN	P35326	SPR2A_HUMAN	reviewed	Small proline-rich protein 2A (SPR-2A) (2-1)	SPRR2A	Homo sapiens (Human)	72
H2B1D_HUMAN	P58876	H2B1D_HUMAN	reviewed	Histone H2B type 1-D (HIRA-interacting protein 2) (Histone H2B.1 B) (Histone H2B.b) (H2B/b)	HIST1H2BD H2BFB HIRIP2	Homo sapiens (Human)	126
A1AG1_HUMAN	P02763	A1AG1_HUMAN	reviewed	Alpha-1-acid glycoprotein 1 (AGP 1) (Orosomucoid-1) (OMD 1)	ORM1 AGP1	Homo sapiens (Human)	201
PPIB_HUMAN	P23284	PPIB_HUMAN	reviewed	Peptidyl-prolyl cis-trans isomerase B (PPIase B) (EC 5.2.1.8) (CYP-S1) (Cyclophilin B) (Rotamase B) (S-cyclophilin) (SCYLP)	PPIB CYPB	Homo sapiens (Human)	216
TCPB_HUMAN	P78371	TCPB_HUMAN	reviewed	T-complex protein 1 subunit beta (TCP-1-beta) (CCT-beta)	CCT2 99D8.1 CCTB	Homo sapiens (Human)	535
PP6R2_HUMAN	O75170	PP6R2_HUMAN	reviewed	Serine/threonine-protein phosphatase 6 regulatory subunit 2 (SAPS domain family member 2)	PPP6R2 KIAA0685 PP6R2 SAPS2	Homo sapiens (Human)	966
RL11_HUMAN	P62913	RL11_HUMAN	reviewed	60S ribosomal protein L11 (CLL-associated antigen KW-12) (Large ribosomal subunit protein uL5)	RPL11	Homo sapiens (Human)	178
ACTG_HUMAN	P63261	ACTG_HUMAN	reviewed	Actin, cytoplasmic 2 (Gamma-actin) [Cleaved into: Actin, cytoplasmic 2, N-terminally processed]	ACTG1 ACTG	Homo sapiens (Human)	375
SPR1B_HUMAN	P22528	SPR1B_HUMAN	reviewed	Cornifin-B (14.9 kDa pancornulin) (Small proline-rich protein IB) (SPR-IB)	SPRR1B	Homo sapiens (Human)	89
4F2_HUMAN	P08195	4F2_HUMAN	reviewed	4F2 cell-surface antigen heavy chain (4F2hc) (4F2 heavy chain antigen) (Lymphocyte activation antigen 4F2 large subunit) (Solute carrier family 3 member 2) (CD antigen CD98)	SLC3A2 MDU1	Homo sapiens (Human)	630
TCPG_HUMAN	P49368	TCPG_HUMAN	reviewed	T-complex protein 1 subunit gamma (TCP-1-gamma) (CCT-gamma) (hTRiC5)	CCT3 CCTG TRIC5	Homo sapiens (Human)	545
AIFM1_HUMAN	O95831	AIFM1_HUMAN	reviewed	Apoptosis-inducing factor 1, mitochondrial (EC 1.1.1.-) (Programmed cell death protein 8)	AIFM1 AIF PDCD8	Homo sapiens (Human)	613
COX2_HUMAN	P00403	COX2_HUMAN	reviewed	Cytochrome c oxidase subunit 2 (Cytochrome c oxidase polypeptide II)	MT-CO2 COII COX2 COXII MTCO2	Homo sapiens (Human)	227
LMNB2_HUMAN	Q03252	LMNB2_HUMAN	reviewed	Lamin-B2	LMNB2 LMN2	Homo sapiens (Human)	620
LAMP2_HUMAN	P13473	LAMP2_HUMAN	reviewed	Lysosome-associated membrane glycoprotein 2 (LAMP-2) (Lysosome-associated membrane protein 2) (CD107 antigen-like family member B) (LGP-96) (CD antigen CD107b)	LAMP2	Homo sapiens (Human)	410
ITIH3_HUMAN	Q06033	ITIH3_HUMAN	reviewed	Inter-alpha-trypsin inhibitor heavy chain H3 (ITI heavy chain H3) (ITI-HC3) (Inter-alpha-inhibitor heavy chain 3) (Serum-derived hyaluronan-associated protein) (SHAP)	ITIH3	Homo sapiens (Human)	890
CFAI_HUMAN	P05156	CFAI_HUMAN	reviewed	Complement factor I (EC 3.4.21.45) (C3B/C4B inactivator) [Cleaved into: Complement factor I heavy chain; Complement factor I light chain]	CFI IF	Homo sapiens (Human)	583
CPNS1_HUMAN	P04632	CPNS1_HUMAN	reviewed	Calpain small subunit 1 (CSS1) (Calcium-activated neutral proteinase small subunit) (CANP small subunit) (Calcium-dependent protease small subunit) (CDPS) (Calcium-dependent protease small subunit 1) (Calpain regulatory subunit)	CAPNS1 CAPN4 CAPNS	Homo sapiens (Human)	268
BCAM_HUMAN	P50895	BCAM_HUMAN	reviewed	Basal cell adhesion molecule (Auberger B antigen) (B-CAM cell surface glycoprotein) (F8/G253 antigen) (Lutheran antigen) (Lutheran blood group glycoprotein) (CD antigen CD239)	BCAM LU MSK19	Homo sapiens (Human)	628
KINH_HUMAN	P33176	KINH_HUMAN	reviewed	Kinesin-1 heavy chain (Conventional kinesin heavy chain) (Ubiquitous kinesin heavy chain) (UKHC)	KIF5B KNS KNS1	Homo sapiens (Human)	963
SPR2E_HUMAN	P22531	SPR2E_HUMAN	reviewed	Small proline-rich protein 2E (SPR-2E) (Small proline-rich protein II) (SPR-II)	SPRR2E	Homo sapiens (Human)	72
TPM4_HUMAN	P67936	TPM4_HUMAN	reviewed	Tropomyosin alpha-4 chain (TM30p1) (Tropomyosin-4)	TPM4	Homo sapiens (Human)	248
TMOD3_HUMAN	Q9NYL9	TMOD3_HUMAN	reviewed	Tropomodulin-3 (Ubiquitous tropomodulin) (U-Tmod)	TMOD3	Homo sapiens (Human)	352
6PGD_HUMAN	P52209	6PGD_HUMAN	reviewed	6-phosphogluconate dehydrogenase, decarboxylating (EC 1.1.1.44)	PGD PGDH	Homo sapiens (Human)	483
IDHC_HUMAN	O75874	IDHC_HUMAN	reviewed	Isocitrate dehydrogenase [NADP] cytoplasmic (IDH) (EC 1.1.1.42) (Cytosolic NADP-isocitrate dehydrogenase) (IDP) (NADP(+)-specific ICDH) (Oxalosuccinate decarboxylase)	IDH1 PICD	Homo sapiens (Human)	414
SSRA_HUMAN	P43307	SSRA_HUMAN	reviewed	Translocon-associated protein subunit alpha (TRAP-alpha) (Signal sequence receptor subunit alpha) (SSR-alpha)	SSR1 TRAPA PSEC0262	Homo sapiens (Human)	286
HP1B3_HUMAN	Q5SSJ5	HP1B3_HUMAN	reviewed	Heterochromatin protein 1-binding protein 3 (Protein HP1-BP74)	HP1BP3	Homo sapiens (Human)	553
CAZA1_HUMAN	P52907	CAZA1_HUMAN	reviewed	F-actin-capping protein subunit alpha-1 (CapZ alpha-1)	CAPZA1	Homo sapiens (Human)	286
THRB_HUMAN	P00734	THRB_HUMAN	reviewed	Prothrombin (EC 3.4.21.5) (Coagulation factor II) [Cleaved into: Activation peptide fragment 1; Activation peptide fragment 2; Thrombin light chain; Thrombin heavy chain]	F2	Homo sapiens (Human)	622
ACBP_HUMAN	P07108	ACBP_HUMAN	reviewed	Acyl-CoA-binding protein (ACBP) (Diazepam-binding inhibitor) (DBI) (Endozepine) (EP)	DBI	Homo sapiens (Human)	87
PRP8_HUMAN	Q6P2Q9	PRP8_HUMAN	reviewed	Pre-mRNA-processing-splicing factor 8 (220 kDa U5 snRNP-specific protein) (PRP8 homolog) (Splicing factor Prp8) (p220)	PRPF8 PRPC8	Homo sapiens (Human)	2335
MGN2_HUMAN	Q96A72	MGN2_HUMAN	reviewed	Protein mago nashi homolog 2	MAGOHB MAGOH2	Homo sapiens (Human)	148
CBR1_HUMAN	P16152	CBR1_HUMAN	reviewed	Carbonyl reductase [NADPH] 1 (EC 1.1.1.184) (15-hydroxyprostaglandin dehydrogenase [NADP(+)]) (EC 1.1.1.197) (NADPH-dependent carbonyl reductase 1) (Prostaglandin 9-ketoreductase) (Prostaglandin-E(2) 9-reductase) (EC 1.1.1.189) (Short chain dehydrogenase/reductase family 21C member 1)	CBR1 CBR CRN SDR21C1	Homo sapiens (Human)	277
NOP2_HUMAN	P46087	NOP2_HUMAN	reviewed	Probable 28S rRNA (cytosine(4447)-C(5))-methyltransferase (EC 2.1.1.-) (Nucleolar protein 1) (Nucleolar protein 2 homolog) (Proliferating-cell nucleolar antigen p120) (Proliferation-associated nucleolar protein p120)	NOP2 NOL1 NSUN1	Homo sapiens (Human)	812
NDKA_HUMAN	P15531	NDKA_HUMAN	reviewed	Nucleoside diphosphate kinase A (NDK A) (NDP kinase A) (EC 2.7.4.6) (Granzyme A-activated DNase) (GAAD) (Metastasis inhibition factor nm23) (NM23-H1) (Tumor metastatic process-associated protein)	NME1 NDPKA NM23	Homo sapiens (Human)	152
BASI_HUMAN	P35613	BASI_HUMAN	reviewed	Basigin (5F7) (Collagenase stimulatory factor) (Extracellular matrix metalloproteinase inducer) (EMMPRIN) (Leukocyte activation antigen M6) (OK blood group antigen) (Tumor cell-derived collagenase stimulatory factor) (TCSF) (CD antigen CD147)	BSG UNQ6505/PRO21383	Homo sapiens (Human)	385
PP2AB_HUMAN	P62714	PP2AB_HUMAN	reviewed	Serine/threonine-protein phosphatase 2A catalytic subunit beta isoform (PP2A-beta) (EC 3.1.3.16)	PPP2CB	Homo sapiens (Human)	309
HGB1A_HUMAN	B2RPK0	HGB1A_HUMAN	reviewed	Putative high mobility group protein B1-like 1 (High mobility group protein B1 pseudogene 1) (Putative high mobility group protein 1-like 1) (HMG-1L1)	HMGB1P1 HMG1L1 HMGB1L1	Homo sapiens (Human)	211
ANXA5_HUMAN	P08758	ANXA5_HUMAN	reviewed	Annexin A5 (Anchorin CII) (Annexin V) (Annexin-5) (Calphobindin I) (CBP-I) (Endonexin II) (Lipocortin V) (Placental anticoagulant protein 4) (PP4) (Placental anticoagulant protein I) (PAP-I) (Thromboplastin inhibitor) (Vascular anticoagulant-alpha) (VAC-alpha)	ANXA5 ANX5 ENX2 PP4	Homo sapiens (Human)	320
EIF3L_HUMAN	Q9Y262	EIF3L_HUMAN	reviewed	Eukaryotic translation initiation factor 3 subunit L (eIF3l) (Eukaryotic translation initiation factor 3 subunit 6-interacting protein) (Eukaryotic translation initiation factor 3 subunit E-interacting protein)	EIF3L EIF3EIP EIF3S6IP HSPC021 HSPC025 MSTP005	Homo sapiens (Human)	564
POTEF_HUMAN	A5A3E0	POTEF_HUMAN	reviewed	POTE ankyrin domain family member F (ANKRD26-like family C member 1B) (Chimeric POTE-actin protein)	POTEF A26C1B	Homo sapiens (Human)	1075
KAD2_HUMAN	P54819	KAD2_HUMAN	reviewed	Adenylate kinase 2, mitochondrial (AK 2) (EC 2.7.4.3) (ATP-AMP transphosphorylase 2) (ATP:AMP phosphotransferase) (Adenylate monophosphate kinase) [Cleaved into: Adenylate kinase 2, mitochondrial, N-terminally processed]	AK2 ADK2	Homo sapiens (Human)	239
C4BPA_HUMAN	P04003	C4BPA_HUMAN	reviewed	C4b-binding protein alpha chain (C4bp) (Proline-rich protein) (PRP)	C4BPA C4BP	Homo sapiens (Human)	597
PR40A_HUMAN	O75400	PR40A_HUMAN	reviewed	Pre-mRNA-processing factor 40 homolog A (Fas ligand-associated factor 1) (Formin-binding protein 11) (Formin-binding protein 3) (Huntingtin yeast partner A) (Huntingtin-interacting protein 10) (HIP-10) (Huntingtin-interacting protein A) (Renal carcinoma antigen NY-REN-6)	PRPF40A FBP11 FLAF1 FNBP3 HIP10 HYPA HSPC225	Homo sapiens (Human)	957
CAP1_HUMAN	Q01518	CAP1_HUMAN	reviewed	Adenylyl cyclase-associated protein 1 (CAP 1)	CAP1 CAP	Homo sapiens (Human)	475
GELS_HUMAN	P06396	GELS_HUMAN	reviewed	Gelsolin (AGEL) (Actin-depolymerizing factor) (ADF) (Brevin)	GSN	Homo sapiens (Human)	782
UACA_HUMAN	Q9BZF9	UACA_HUMAN	reviewed	Uveal autoantigen with coiled-coil domains and ankyrin repeats	UACA KIAA1561	Homo sapiens (Human)	1416
S10AB_HUMAN	P31949	S10AB_HUMAN	reviewed	Protein S100-A11 (Calgizzarin) (Metastatic lymph node gene 70 protein) (MLN 70) (Protein S100-C) (S100 calcium-binding protein A11) [Cleaved into: Protein S100-A11, N-terminally processed]	S100A11 MLN70 S100C	Homo sapiens (Human)	105
UROM_HUMAN	P07911	UROM_HUMAN	reviewed	Uromodulin (Tamm-Horsfall urinary glycoprotein) (THP) [Cleaved into: Uromodulin, secreted form]	UMOD	Homo sapiens (Human)	640
LAMP1_HUMAN	P11279	LAMP1_HUMAN	reviewed	Lysosome-associated membrane glycoprotein 1 (LAMP-1) (Lysosome-associated membrane protein 1) (CD107 antigen-like family member A) (CD antigen CD107a)	LAMP1	Homo sapiens (Human)	417
SATT_HUMAN	P43007	SATT_HUMAN	reviewed	Neutral amino acid transporter A (Alanine/serine/cysteine/threonine transporter 1) (ASCT-1) (SATT) (Solute carrier family 1 member 4)	SLC1A4 ASCT1 SATT	Homo sapiens (Human)	532
SODC_HUMAN	P00441	SODC_HUMAN	reviewed	Superoxide dismutase [Cu-Zn] (EC 1.15.1.1) (Superoxide dismutase 1) (hSod1)	SOD1	Homo sapiens (Human)	154
TCPZ_HUMAN	P40227	TCPZ_HUMAN	reviewed	T-complex protein 1 subunit zeta (TCP-1-zeta) (Acute morphine dependence-related protein 2) (CCT-zeta-1) (HTR3) (Tcp20)	CCT6A CCT6 CCTZ	Homo sapiens (Human)	531
RS29_HUMAN	P62273	RS29_HUMAN	reviewed	40S ribosomal protein S29 (Small ribosomal subunit protein uS14)	RPS29	Homo sapiens (Human)	56
RS11_HUMAN	P62280	RS11_HUMAN	reviewed	40S ribosomal protein S11 (Small ribosomal subunit protein uS17)	RPS11	Homo sapiens (Human)	158
TSP1_HUMAN	P07996	TSP1_HUMAN	reviewed	Thrombospondin-1 (Glycoprotein G)	THBS1 TSP TSP1	Homo sapiens (Human)	1170
TPT1L_HUMAN	Q56UQ5	TPT1L_HUMAN	reviewed	TPT1-like protein		Homo sapiens (Human)	140
UFM1_HUMAN	P61960	UFM1_HUMAN	reviewed	Ubiquitin-fold modifier 1	UFM1 C13orf20 BM-002	Homo sapiens (Human)	85
EGFR_HUMAN	P00533	EGFR_HUMAN	reviewed	Epidermal growth factor receptor (EC 2.7.10.1) (Proto-oncogene c-ErbB-1) (Receptor tyrosine-protein kinase erbB-1)	EGFR ERBB ERBB1 HER1	Homo sapiens (Human)	1210
MDHM_HUMAN	P40926	MDHM_HUMAN	reviewed	Malate dehydrogenase, mitochondrial (EC 1.1.1.37)	MDH2	Homo sapiens (Human)	338
CNN2_HUMAN	Q99439	CNN2_HUMAN	reviewed	Calponin-2 (Calponin H2, smooth muscle) (Neutral calponin)	CNN2	Homo sapiens (Human)	309
H2A1A_HUMAN	Q96QV6	H2A1A_HUMAN	reviewed	Histone H2A type 1-A (Histone H2A/r)	HIST1H2AA H2AFR	Homo sapiens (Human)	131
RET4_HUMAN	P02753	RET4_HUMAN	reviewed	Retinol-binding protein 4 (Plasma retinol-binding protein) (PRBP) (RBP) [Cleaved into: Plasma retinol-binding protein(1-182); Plasma retinol-binding protein(1-181); Plasma retinol-binding protein(1-179); Plasma retinol-binding protein(1-176)]	RBP4 PRO2222	Homo sapiens (Human)	201
H2BFS_HUMAN	P57053	H2BFS_HUMAN	reviewed	Histone H2B type F-S (Histone H2B.s) (H2B/s)	H2BFS	Homo sapiens (Human)	126
DIAP1_HUMAN	O60610	DIAP1_HUMAN	reviewed	Protein diaphanous homolog 1 (Diaphanous-related formin-1) (DRF1)	DIAPH1 DIAP1	Homo sapiens (Human)	1272
SMD2_HUMAN	P62316	SMD2_HUMAN	reviewed	Small nuclear ribonucleoprotein Sm D2 (Sm-D2) (snRNP core protein D2)	SNRPD2 SNRPD1	Homo sapiens (Human)	118
SPTCS_HUMAN	Q96JI7	SPTCS_HUMAN	reviewed	Spatacsin (Colorectal carcinoma-associated protein) (Spastic paraplegia 11 protein)	SPG11 KIAA1840	Homo sapiens (Human)	2443
NEMO_HUMAN	Q9Y6K9	NEMO_HUMAN	reviewed	NF-kappa-B essential modulator (NEMO) (FIP-3) (IkB kinase-associated protein 1) (IKKAP1) (Inhibitor of nuclear factor kappa-B kinase subunit gamma) (I-kappa-B kinase subunit gamma) (IKK-gamma) (IKKG) (IkB kinase subunit gamma) (NF-kappa-B essential modifier)	IKBKG FIP3 NEMO	Homo sapiens (Human)	419
CG050_HUMAN	Q9BRJ6	CG050_HUMAN	reviewed	Uncharacterized protein C7orf50	C7orf50 FP15621	Homo sapiens (Human)	194
ESYT2_HUMAN	A0FGR8	ESYT2_HUMAN	reviewed	Extended synaptotagmin-2 (E-Syt2) (Chr2Syt)	ESYT2 FAM62B KIAA1228	Homo sapiens (Human)	921
TYPH_HUMAN	P19971	TYPH_HUMAN	reviewed	Thymidine phosphorylase (TP) (EC 2.4.2.4) (Gliostatin) (Platelet-derived endothelial cell growth factor) (PD-ECGF) (TdRPase)	TYMP ECGF1	Homo sapiens (Human)	482
LRC59_HUMAN	Q96AG4	LRC59_HUMAN	reviewed	Leucine-rich repeat-containing protein 59 (Ribosome-binding protein p34) (p34) [Cleaved into: Leucine-rich repeat-containing protein 59, N-terminally processed]	LRRC59 PRO1855	Homo sapiens (Human)	307
ANXA7_HUMAN	P20073	ANXA7_HUMAN	reviewed	Annexin A7 (Annexin VII) (Annexin-7) (Synexin)	ANXA7 ANX7 SNX OK/SW-cl.95	Homo sapiens (Human)	488
RHG01_HUMAN	Q07960	RHG01_HUMAN	reviewed	Rho GTPase-activating protein 1 (CDC42 GTPase-activating protein) (GTPase-activating protein rhoGAP) (Rho-related small GTPase protein activator) (Rho-type GTPase-activating protein 1) (p50-RhoGAP)	ARHGAP1 CDC42GAP RHOGAP1	Homo sapiens (Human)	439
RS26_HUMAN	P62854	RS26_HUMAN	reviewed	40S ribosomal protein S26 (Small ribosomal subunit protein eS26)	RPS26	Homo sapiens (Human)	115
RBP56_HUMAN	Q92804	RBP56_HUMAN	reviewed	TATA-binding protein-associated factor 2N (68 kDa TATA-binding protein-associated factor) (TAF(II)68) (TAFII68) (RNA-binding protein 56)	TAF15 RBP56 TAF2N	Homo sapiens (Human)	592
QCR6_HUMAN	P07919	QCR6_HUMAN	reviewed	Cytochrome b-c1 complex subunit 6, mitochondrial (Complex III subunit 6) (Complex III subunit VIII) (Cytochrome c1 non-heme 11 kDa protein) (Mitochondrial hinge protein) (Ubiquinol-cytochrome c reductase complex 11 kDa protein)	UQCRH	Homo sapiens (Human)	91
IGHM_HUMAN	P01871	IGHM_HUMAN	reviewed	Immunoglobulin heavy constant mu (Ig mu chain C region) (Ig mu chain C region BOT) (Ig mu chain C region GAL) (Ig mu chain C region OU)	IGHM	Homo sapiens (Human)	453
RHOA_HUMAN	P61586	RHOA_HUMAN	reviewed	Transforming protein RhoA (EC 3.6.5.2) (Rho cDNA clone 12) (h12)	RHOA ARH12 ARHA RHO12	Homo sapiens (Human)	193
ADT3_HUMAN	P12236	ADT3_HUMAN	reviewed	ADP/ATP translocase 3 (ADP,ATP carrier protein 3) (ADP,ATP carrier protein, isoform T2) (ANT 2) (Adenine nucleotide translocator 3) (ANT 3) (Solute carrier family 25 member 6) [Cleaved into: ADP/ATP translocase 3, N-terminally processed]	SLC25A6 ANT3 CDABP0051	Homo sapiens (Human)	298
MORC1_HUMAN	Q86VD1	MORC1_HUMAN	reviewed	MORC family CW-type zinc finger protein 1 (Cancer/testis antigen 33) (CT33)	MORC1 MORC	Homo sapiens (Human)	984
CYBP_HUMAN	Q9HB71	CYBP_HUMAN	reviewed	Calcyclin-binding protein (CacyBP) (hCacyBP) (S100A6-binding protein) (Siah-interacting protein)	CACYBP S100A6BP SIP PNAS-107	Homo sapiens (Human)	228
PKHG3_HUMAN	A1L390	PKHG3_HUMAN	reviewed	Pleckstrin homology domain-containing family G member 3 (PH domain-containing family G member 3)	PLEKHG3 KIAA0599	Homo sapiens (Human)	1219
GCN1_HUMAN	Q92616	GCN1_HUMAN	reviewed	eIF-2-alpha kinase activator GCN1 (GCN1 eIF-2-alpha kinase activator homolog) (GCN1-like protein 1) (General control of amino-acid synthesis 1-like protein 1) (Translational activator GCN1) (HsGCN1)	GCN1 GCN1L1 KIAA0219	Homo sapiens (Human)	2671
LAP2A_HUMAN	P42166	LAP2A_HUMAN	reviewed	Lamina-associated polypeptide 2, isoform alpha (Thymopoietin isoform alpha) (TP alpha) (Thymopoietin-related peptide isoform alpha) (TPRP isoform alpha) [Cleaved into: Thymopoietin (TP) (Splenin); Thymopentin (TP5)]	TMPO LAP2	Homo sapiens (Human)	694
LIMA1_HUMAN	Q9UHB6	LIMA1_HUMAN	reviewed	LIM domain and actin-binding protein 1 (Epithelial protein lost in neoplasm)	LIMA1 EPLIN SREBP3 PP624	Homo sapiens (Human)	759
MOS_HUMAN	P00540	MOS_HUMAN	reviewed	Proto-oncogene serine/threonine-protein kinase mos (EC 2.7.11.1) (Oocyte maturation factor mos) (Proto-oncogene c-Mos)	MOS	Homo sapiens (Human)	346
CTNA1_HUMAN	P35221	CTNA1_HUMAN	reviewed	Catenin alpha-1 (Alpha E-catenin) (Cadherin-associated protein) (Renal carcinoma antigen NY-REN-13)	CTNNA1	Homo sapiens (Human)	906
PGAM1_HUMAN	P18669	PGAM1_HUMAN	reviewed	Phosphoglycerate mutase 1 (EC 5.4.2.11) (EC 5.4.2.4) (BPG-dependent PGAM 1) (Phosphoglycerate mutase isozyme B) (PGAM-B)	PGAM1 PGAMA CDABP0006	Homo sapiens (Human)	254
CHMP5_HUMAN	Q9NZZ3	CHMP5_HUMAN	reviewed	Charged multivesicular body protein 5 (Chromatin-modifying protein 5) (SNF7 domain-containing protein 2) (Vacuolar protein sorting-associated protein 60) (Vps60) (hVps60)	CHMP5 C9orf83 SNF7DC2 CGI-34 HSPC177 PNAS-114 PNAS-2	Homo sapiens (Human)	219
SERA_HUMAN	O43175	SERA_HUMAN	reviewed	D-3-phosphoglycerate dehydrogenase (3-PGDH) (EC 1.1.1.95) (2-oxoglutarate reductase) (EC 1.1.1.399) (Malate dehydrogenase) (EC 1.1.1.37)	PHGDH PGDH3	Homo sapiens (Human)	533
SODM_HUMAN	P04179	SODM_HUMAN	reviewed	Superoxide dismutase [Mn], mitochondrial (EC 1.15.1.1)	SOD2	Homo sapiens (Human)	222
VISL1_HUMAN	P62760	VISL1_HUMAN	reviewed	Visinin-like protein 1 (VILIP) (VLP-1) (Hippocalcin-like protein 3) (HLP3)	VSNL1 VISL1	Homo sapiens (Human)	191
ALBU_HUMAN	P02768	ALBU_HUMAN	reviewed	Serum albumin	ALB GIG20 GIG42 PRO0903 PRO1708 PRO2044 PRO2619 PRO2675 UNQ696/PRO1341	Homo sapiens (Human)	609
SRSF6_HUMAN	Q13247	SRSF6_HUMAN	reviewed	Serine/arginine-rich splicing factor 6 (Pre-mRNA-splicing factor SRP55) (Splicing factor, arginine/serine-rich 6)	SRSF6 SFRS6 SRP55	Homo sapiens (Human)	344
RL27A_HUMAN	P46776	RL27A_HUMAN	reviewed	60S ribosomal protein L27a (Large ribosomal subunit protein uL15)	RPL27A	Homo sapiens (Human)	148
ARC1B_HUMAN	O15143	ARC1B_HUMAN	reviewed	Actin-related protein 2/3 complex subunit 1B (Arp2/3 complex 41 kDa subunit) (p41-ARC)	ARPC1B ARC41	Homo sapiens (Human)	372
SPB6_HUMAN	P35237	SPB6_HUMAN	reviewed	Serpin B6 (Cytoplasmic antiproteinase) (CAP) (Peptidase inhibitor 6) (PI-6) (Placental thrombin inhibitor)	SERPINB6 PI6 PTI	Homo sapiens (Human)	376
MT2_HUMAN	P02795	MT2_HUMAN	reviewed	Metallothionein-2 (MT-2) (Metallothionein-2A) (Metallothionein-II) (MT-II)	MT2A CES1 MT2	Homo sapiens (Human)	61
DNM1L_HUMAN	O00429	DNM1L_HUMAN	reviewed	Dynamin-1-like protein (EC 3.6.5.5) (Dnm1p/Vps1p-like protein) (DVLP) (Dynamin family member proline-rich carboxyl-terminal domain less) (Dymple) (Dynamin-like protein) (Dynamin-like protein 4) (Dynamin-like protein IV) (HdynIV) (Dynamin-related protein 1)	DNM1L DLP1 DRP1	Homo sapiens (Human)	736
SAHH_HUMAN	P23526	SAHH_HUMAN	reviewed	Adenosylhomocysteinase (AdoHcyase) (EC 3.3.1.1) (S-adenosyl-L-homocysteine hydrolase)	AHCY SAHH	Homo sapiens (Human)	432
HNRH2_HUMAN	P55795	HNRH2_HUMAN	reviewed	Heterogeneous nuclear ribonucleoprotein H2 (hnRNP H2) (FTP-3) (Heterogeneous nuclear ribonucleoprotein H') (hnRNP H') [Cleaved into: Heterogeneous nuclear ribonucleoprotein H2, N-terminally processed]	HNRNPH2 FTP3 HNRPH2	Homo sapiens (Human)	449
IGLC1_HUMAN	P0CG04	IGLC1_HUMAN	reviewed	Immunoglobulin lambda constant 1 (Ig lambda chain C region MGC) (Ig lambda-1 chain C region)	IGLC1	Homo sapiens (Human)	106
TYB4_HUMAN	P62328	TYB4_HUMAN	reviewed	Thymosin beta-4 (T beta-4) (Fx) [Cleaved into: Hematopoietic system regulatory peptide (Seraspenide)]	TMSB4X TB4X THYB4 TMSB4	Homo sapiens (Human)	44
CE042_HUMAN	Q9H799	CPLN1_HUMAN	reviewed	Ciliogenesis and planar polarity effector 1 (Protein JBTS17)	CPLANE1 C5orf42 JBTS17	Homo sapiens (Human)	3197
KI67_HUMAN	P46013	KI67_HUMAN	reviewed	Proliferation marker protein Ki-67 (Antigen identified by monoclonal antibody Ki-67) (Antigen KI-67) (Antigen Ki67)	MKI67	Homo sapiens (Human)	3256
SEPT6_HUMAN	Q14141	SEPT6_HUMAN	reviewed	Septin-6	SEPTIN6 KIAA0128 SEP2 SEPT6	Homo sapiens (Human)	434
CPNS2_HUMAN	Q96L46	CPNS2_HUMAN	reviewed	Calpain small subunit 2 (CSS2) (Calcium-dependent protease small subunit 2)	CAPNS2	Homo sapiens (Human)	248
AK1C2_HUMAN	P52895	AK1C2_HUMAN	reviewed	Aldo-keto reductase family 1 member C2 (EC 1.-.-.-) (3-alpha-HSD3) (Chlordecone reductase homolog HAKRD) (Dihydrodiol dehydrogenase 2) (DD-2) (DD2) (Dihydrodiol dehydrogenase/bile acid-binding protein) (DD/BABP) (Trans-1,2-dihydrobenzene-1,2-diol dehydrogenase) (EC 1.3.1.20) (Type III 3-alpha-hydroxysteroid dehydrogenase) (EC 1.1.1.357)	AKR1C2 DDH2	Homo sapiens (Human)	323
PA1B2_HUMAN	P68402	PA1B2_HUMAN	reviewed	Platelet-activating factor acetylhydrolase IB subunit beta (EC 3.1.1.47) (PAF acetylhydrolase 30 kDa subunit) (PAF-AH 30 kDa subunit) (PAF-AH subunit beta) (PAFAH subunit beta)	PAFAH1B2 PAFAHB	Homo sapiens (Human)	229
DCBD1_HUMAN	Q8N8Z6	DCBD1_HUMAN	reviewed	Discoidin, CUB and LCCL domain-containing protein 1	DCBLD1	Homo sapiens (Human)	715
BAP31_HUMAN	P51572	BAP31_HUMAN	reviewed	B-cell receptor-associated protein 31 (BCR-associated protein 31) (Bap31) (6C6-AG tumor-associated antigen) (Protein CDM) (p28)	BCAP31 BAP31 DXS1357E	Homo sapiens (Human)	246
FERM1_HUMAN	Q9BQL6	FERM1_HUMAN	reviewed	Fermitin family homolog 1 (Kindlerin) (Kindlin syndrome protein) (Kindlin-1) (Unc-112-related protein 1)	FERMT1 C20orf42 KIND1 URP1	Homo sapiens (Human)	677
DUT_HUMAN	P33316	DUT_HUMAN	reviewed	Deoxyuridine 5'-triphosphate nucleotidohydrolase, mitochondrial (dUTPase) (EC 3.6.1.23) (dUTP pyrophosphatase)	DUT	Homo sapiens (Human)	252
SRP54_HUMAN	P61011	SRP54_HUMAN	reviewed	Signal recognition particle 54 kDa protein (SRP54)	SRP54	Homo sapiens (Human)	504
MOB1B_HUMAN	Q7L9L4	MOB1B_HUMAN	reviewed	MOB kinase activator 1B (Mob1 homolog 1A) (Mob1A) (Mob1B) (Mps one binder kinase activator-like 1A)	MOB1B MOB4A MOBKL1A	Homo sapiens (Human)	216
GFPT2_HUMAN	O94808	GFPT2_HUMAN	reviewed	Glutamine--fructose-6-phosphate aminotransferase [isomerizing] 2 (EC 2.6.1.16) (D-fructose-6-phosphate amidotransferase 2) (Glutamine:fructose-6-phosphate amidotransferase 2) (GFAT 2) (GFAT2) (Hexosephosphate aminotransferase 2)	GFPT2	Homo sapiens (Human)	682
TACD2_HUMAN	P09758	TACD2_HUMAN	reviewed	Tumor-associated calcium signal transducer 2 (Cell surface glycoprotein Trop-2) (Membrane component chromosome 1 surface marker 1) (Pancreatic carcinoma marker protein GA733-1)	TACSTD2 GA733-1 M1S1 TROP2	Homo sapiens (Human)	323
RAB5C_HUMAN	P51148	RAB5C_HUMAN	reviewed	Ras-related protein Rab-5C (L1880) (RAB5L)	RAB5C RABL	Homo sapiens (Human)	216
RAB1B_HUMAN	Q9H0U4	RAB1B_HUMAN	reviewed	Ras-related protein Rab-1B	RAB1B	Homo sapiens (Human)	201
TXD17_HUMAN	Q9BRA2	TXD17_HUMAN	reviewed	Thioredoxin domain-containing protein 17 (14 kDa thioredoxin-related protein) (TRP14) (Protein 42-9-9) (Thioredoxin-like protein 5)	TXNDC17 TXNL5	Homo sapiens (Human)	123
VTDB_HUMAN	P02774	VTDB_HUMAN	reviewed	Vitamin D-binding protein (DBP) (VDB) (Gc protein-derived macrophage activating factor) (Gc-MAF) (GcMAF) (Gc-globulin) (Group-specific component) (Gc) (Vitamin D-binding protein-macrophage activating factor) (DBP-maf)	GC	Homo sapiens (Human)	474
ROA2_HUMAN	P22626	ROA2_HUMAN	reviewed	Heterogeneous nuclear ribonucleoproteins A2/B1 (hnRNP A2/B1)	HNRNPA2B1 HNRPA2B1	Homo sapiens (Human)	353
RU2B_HUMAN	P08579	RU2B_HUMAN	reviewed	U2 small nuclear ribonucleoprotein B'' (U2 snRNP B'')	SNRPB2	Homo sapiens (Human)	225
ERLN1_HUMAN	O75477	ERLN1_HUMAN	reviewed	Erlin-1 (Endoplasmic reticulum lipid raft-associated protein 1) (Protein KE04) (Stomatin-prohibitin-flotillin-HflC/K domain-containing protein 1) (SPFH domain-containing protein 1)	ERLIN1 C10orf69 KE04 KEO4 SPFH1	Homo sapiens (Human)	348
RS12_HUMAN	P25398	RS12_HUMAN	reviewed	40S ribosomal protein S12 (Small ribosomal subunit protein eS12)	RPS12	Homo sapiens (Human)	132
XRN2_HUMAN	Q9H0D6	XRN2_HUMAN	reviewed	5'-3' exoribonuclease 2 (EC 3.1.13.-) (DHM1-like protein) (DHP protein)	XRN2	Homo sapiens (Human)	950
RAN_HUMAN	P62826	RAN_HUMAN	reviewed	GTP-binding nuclear protein Ran (Androgen receptor-associated protein 24) (GTPase Ran) (Ras-like protein TC4) (Ras-related nuclear protein)	RAN ARA24 OK/SW-cl.81	Homo sapiens (Human)	216
AT5F1_HUMAN	P24539	AT5F1_HUMAN	reviewed	ATP synthase F(0) complex subunit B1, mitochondrial (ATP synthase peripheral stalk-membrane subunit b) (ATP synthase proton-transporting mitochondrial F(0) complex subunit B1) (ATP synthase subunit b) (ATPase subunit b)	ATP5PB ATP5F1	Homo sapiens (Human)	256
PLAK_HUMAN	P14923	PLAK_HUMAN	reviewed	Junction plakoglobin (Catenin gamma) (Desmoplakin III) (Desmoplakin-3)	JUP CTNNG DP3	Homo sapiens (Human)	745
ARF4_HUMAN	P18085	ARF4_HUMAN	reviewed	ADP-ribosylation factor 4	ARF4 ARF2	Homo sapiens (Human)	180
RS16_HUMAN	P62249	RS16_HUMAN	reviewed	40S ribosomal protein S16 (Small ribosomal subunit protein uS9)	RPS16	Homo sapiens (Human)	146
FLNA_HUMAN	P21333	FLNA_HUMAN	reviewed	Filamin-A (FLN-A) (Actin-binding protein 280) (ABP-280) (Alpha-filamin) (Endothelial actin-binding protein) (Filamin-1) (Non-muscle filamin)	FLNA FLN FLN1	Homo sapiens (Human)	2647
SFPQ_HUMAN	P23246	SFPQ_HUMAN	reviewed	Splicing factor, proline- and glutamine-rich (100 kDa DNA-pairing protein) (hPOMp100) (DNA-binding p52/p100 complex, 100 kDa subunit) (Polypyrimidine tract-binding protein-associated-splicing factor) (PSF) (PTB-associated-splicing factor)	SFPQ PSF	Homo sapiens (Human)	707
TMM33_HUMAN	P57088	TMM33_HUMAN	reviewed	Transmembrane protein 33 (Protein DB83) (SHINC-3)	TMEM33 DB83	Homo sapiens (Human)	247
DDX3Y_HUMAN	O15523	DDX3Y_HUMAN	reviewed	ATP-dependent RNA helicase DDX3Y (EC 3.6.4.13) (DEAD box protein 3, Y-chromosomal)	DDX3Y DBY	Homo sapiens (Human)	660
SPB3_HUMAN	P29508	SPB3_HUMAN	reviewed	Serpin B3 (Protein T4-A) (Squamous cell carcinoma antigen 1) (SCCA-1)	SERPINB3 SCCA SCCA1	Homo sapiens (Human)	390
TAGL2_HUMAN	P37802	TAGL2_HUMAN	reviewed	Transgelin-2 (Epididymis tissue protein Li 7e) (SM22-alpha homolog)	TAGLN2 KIAA0120 CDABP0035	Homo sapiens (Human)	199
VA0D2_HUMAN	Q8N8Y2	VA0D2_HUMAN	reviewed	V-type proton ATPase subunit d 2 (V-ATPase subunit d 2) (Vacuolar proton pump subunit d 2)	ATP6V0D2	Homo sapiens (Human)	350
RBBP7_HUMAN	Q16576	RBBP7_HUMAN	reviewed	Histone-binding protein RBBP7 (Histone acetyltransferase type B subunit 2) (Nucleosome-remodeling factor subunit RBAP46) (Retinoblastoma-binding protein 7) (RBBP-7) (Retinoblastoma-binding protein p46)	RBBP7 RBAP46	Homo sapiens (Human)	425
TBB3_HUMAN	Q13509	TBB3_HUMAN	reviewed	Tubulin beta-3 chain (Tubulin beta-4 chain) (Tubulin beta-III)	TUBB3 TUBB4	Homo sapiens (Human)	450
ACTB_HUMAN	P60709	ACTB_HUMAN	reviewed	Actin, cytoplasmic 1 (Beta-actin) [Cleaved into: Actin, cytoplasmic 1, N-terminally processed]	ACTB	Homo sapiens (Human)	375
VDAC2_HUMAN	P45880	VDAC2_HUMAN	reviewed	Voltage-dependent anion-selective channel protein 2 (VDAC-2) (hVDAC2) (Outer mitochondrial membrane protein porin 2)	VDAC2	Homo sapiens (Human)	294
FAK1_HUMAN	Q05397	FAK1_HUMAN	reviewed	Focal adhesion kinase 1 (FADK 1) (EC 2.7.10.2) (Focal adhesion kinase-related nonkinase) (FRNK) (Protein phosphatase 1 regulatory subunit 71) (PPP1R71) (Protein-tyrosine kinase 2) (p125FAK) (pp125FAK)	PTK2 FAK FAK1	Homo sapiens (Human)	1052
AMPB_HUMAN	Q9H4A4	AMPB_HUMAN	reviewed	Aminopeptidase B (AP-B) (EC 3.4.11.6) (Arginine aminopeptidase) (Arginyl aminopeptidase)	RNPEP APB	Homo sapiens (Human)	650
GLOD4_HUMAN	Q9HC38	GLOD4_HUMAN	reviewed	Glyoxalase domain-containing protein 4	GLOD4 C17orf25 CGI-150 My027	Homo sapiens (Human)	313
APEX1_HUMAN	P27695	APEX1_HUMAN	reviewed	DNA-(apurinic or apyrimidinic site) lyase (EC 3.1.-.-) (EC 4.2.99.18) (APEX nuclease) (APEN) (Apurinic-apyrimidinic endonuclease 1) (AP endonuclease 1) (APE-1) (REF-1) (Redox factor-1) [Cleaved into: DNA-(apurinic or apyrimidinic site) lyase, mitochondrial]	APEX1 APE APE1 APEX APX HAP1 REF1	Homo sapiens (Human)	318
GPDM_HUMAN	P43304	GPDM_HUMAN	reviewed	Glycerol-3-phosphate dehydrogenase, mitochondrial (GPD-M) (GPDH-M) (EC 1.1.5.3) (mtGPD)	GPD2	Homo sapiens (Human)	727
HNRPD_HUMAN	Q14103	HNRPD_HUMAN	reviewed	Heterogeneous nuclear ribonucleoprotein D0 (hnRNP D0) (AU-rich element RNA-binding protein 1)	HNRNPD AUF1 HNRPD	Homo sapiens (Human)	355
SMD3_HUMAN	P62318	SMD3_HUMAN	reviewed	Small nuclear ribonucleoprotein Sm D3 (Sm-D3) (snRNP core protein D3)	SNRPD3	Homo sapiens (Human)	126
AHNK2_HUMAN	Q8IVF2	AHNK2_HUMAN	reviewed	Protein AHNAK2	AHNAK2 C14orf78 KIAA2019	Homo sapiens (Human)	5795
FUBP2_HUMAN	Q92945	FUBP2_HUMAN	reviewed	Far upstream element-binding protein 2 (FUSE-binding protein 2) (KH type-splicing regulatory protein) (KSRP) (p75)	KHSRP FUBP2	Homo sapiens (Human)	711
RHOC_HUMAN	P08134	RHOC_HUMAN	reviewed	Rho-related GTP-binding protein RhoC (Rho cDNA clone 9) (h9)	RHOC ARH9 ARHC	Homo sapiens (Human)	193
RL9_HUMAN	P32969	RL9_HUMAN	reviewed	60S ribosomal protein L9 (Large ribosomal subunit protein uL6)	RPL9 OK/SW-cl.103; RPL9P7; RPL9P8; RPL9P9	Homo sapiens (Human)	192
PERI_HUMAN	P41219	PERI_HUMAN	reviewed	Peripherin (Neurofilament 4)	PRPH NEF4 PRPH1	Homo sapiens (Human)	470
SYAC_HUMAN	P49588	SYAC_HUMAN	reviewed	Alanine--tRNA ligase, cytoplasmic (EC 6.1.1.7) (Alanyl-tRNA synthetase) (AlaRS) (Renal carcinoma antigen NY-REN-42)	AARS	Homo sapiens (Human)	968
RL31_HUMAN	P62899	RL31_HUMAN	reviewed	60S ribosomal protein L31 (Large ribosomal subunit protein eL31)	RPL31	Homo sapiens (Human)	125
UB2V1_HUMAN	Q13404	UB2V1_HUMAN	reviewed	Ubiquitin-conjugating enzyme E2 variant 1 (UEV-1) (CROC-1) (TRAF6-regulated IKK activator 1 beta Uev1A)	UBE2V1 CROC1 UBE2V UEV1 P/OKcl.19	Homo sapiens (Human)	147
DNJA2_HUMAN	O60884	DNJA2_HUMAN	reviewed	DnaJ homolog subfamily A member 2 (Cell cycle progression restoration gene 3 protein) (Dnj3) (Dj3) (HIRA-interacting protein 4) (Renal carcinoma antigen NY-REN-14)	DNAJA2 CPR3 HIRIP4	Homo sapiens (Human)	412
MTG8R_HUMAN	O43439	MTG8R_HUMAN	reviewed	Protein CBFA2T2 (ETO homologous on chromosome 20) (MTG8-like protein) (MTG8-related protein 1) (Myeloid translocation-related protein 1) (p85)	CBFA2T2 EHT MTGR1	Homo sapiens (Human)	604
PDIA3_HUMAN	P30101	PDIA3_HUMAN	reviewed	Protein disulfide-isomerase A3 (EC 5.3.4.1) (58 kDa glucose-regulated protein) (58 kDa microsomal protein) (p58) (Disulfide isomerase ER-60) (Endoplasmic reticulum resident protein 57) (ER protein 57) (ERp57) (Endoplasmic reticulum resident protein 60) (ER protein 60) (ERp60)	PDIA3 ERP57 ERP60 GRP58	Homo sapiens (Human)	505
CALX_HUMAN	P27824	CALX_HUMAN	reviewed	Calnexin (IP90) (Major histocompatibility complex class I antigen-binding protein p88) (p90)	CANX	Homo sapiens (Human)	592
PP2AA_HUMAN	P67775	PP2AA_HUMAN	reviewed	Serine/threonine-protein phosphatase 2A catalytic subunit alpha isoform (PP2A-alpha) (EC 3.1.3.16) (Replication protein C) (RP-C)	PPP2CA	Homo sapiens (Human)	309
PSB2_HUMAN	P49721	PSB2_HUMAN	reviewed	Proteasome subunit beta type-2 (EC 3.4.25.1) (Macropain subunit C7-I) (Multicatalytic endopeptidase complex subunit C7-I) (Proteasome component C7-I)	PSMB2	Homo sapiens (Human)	201
1433T_HUMAN	P27348	1433T_HUMAN	reviewed	14-3-3 protein theta (14-3-3 protein T-cell) (14-3-3 protein tau) (Protein HS1)	YWHAQ	Homo sapiens (Human)	245
SYPL1_HUMAN	Q16563	SYPL1_HUMAN	reviewed	Synaptophysin-like protein 1 (Pantophysin)	SYPL1 SYPL	Homo sapiens (Human)	259
PK3CG_HUMAN	P48736	PK3CG_HUMAN	reviewed	Phosphatidylinositol 4,5-bisphosphate 3-kinase catalytic subunit gamma isoform (PI3-kinase subunit gamma) (PI3K-gamma) (PI3Kgamma) (PtdIns-3-kinase subunit gamma) (EC 2.7.1.153) (Phosphatidylinositol 4,5-bisphosphate 3-kinase 110 kDa catalytic subunit gamma) (PtdIns-3-kinase subunit p110-gamma) (p110gamma) (Phosphoinositide-3-kinase catalytic gamma polypeptide) (Serine/threonine protein kinase PI…	PIK3CG	Homo sapiens (Human)	1102
MYO19_HUMAN	Q96H55	MYO19_HUMAN	reviewed	Unconventional myosin-XIX (Myosin head domain-containing protein 1)	MYO19 MYOHD1	Homo sapiens (Human)	970
NIBL1_HUMAN	Q96TA1	NIBA2_HUMAN	reviewed	Protein Niban 2 (Meg-3) (Melanoma invasion by ERK) (MINERVA) (Niban-like protein 1) (Protein FAM129B)	NIBAN2 C9orf88 FAM129B	Homo sapiens (Human)	746
GNPI1_HUMAN	P46926	GNPI1_HUMAN	reviewed	Glucosamine-6-phosphate isomerase 1 (EC 3.5.99.6) (Glucosamine-6-phosphate deaminase 1) (GNPDA 1) (GlcN6P deaminase 1) (Oscillin)	GNPDA1 GNPI HLN KIAA0060	Homo sapiens (Human)	289
NH2L1_HUMAN	P55769	NH2L1_HUMAN	reviewed	NHP2-like protein 1 (High mobility group-like nuclear protein 2 homolog 1) (OTK27) (SNU13 homolog) (hSNU13) (U4/U6.U5 small nuclear ribonucleoprotein SNU13) (U4/U6.U5 tri-snRNP 15.5 kDa protein) [Cleaved into: NHP2-like protein 1, N-terminally processed]	SNU13 NHP2L1	Homo sapiens (Human)	128
CAV2_HUMAN	P51636	CAV2_HUMAN	reviewed	Caveolin-2	CAV2	Homo sapiens (Human)	162
MP2K2_HUMAN	P36507	MP2K2_HUMAN	reviewed	Dual specificity mitogen-activated protein kinase kinase 2 (MAP kinase kinase 2) (MAPKK 2) (EC 2.7.12.2) (ERK activator kinase 2) (MAPK/ERK kinase 2) (MEK 2)	MAP2K2 MEK2 MKK2 PRKMK2	Homo sapiens (Human)	400
DX39A_HUMAN	O00148	DX39A_HUMAN	reviewed	ATP-dependent RNA helicase DDX39A (EC 3.6.4.13) (DEAD box protein 39) (Nuclear RNA helicase URH49)	DDX39A DDX39	Homo sapiens (Human)	427
EF2_HUMAN	P13639	EF2_HUMAN	reviewed	Elongation factor 2 (EF-2)	EEF2 EF2	Homo sapiens (Human)	858
DLRB1_HUMAN	Q9NP97	DLRB1_HUMAN	reviewed	Dynein light chain roadblock-type 1 (Bithoraxoid-like protein) (BLP) (Dynein light chain 2A, cytoplasmic) (Dynein-associated protein Km23) (Roadblock domain-containing protein 1)	DYNLRB1 BITH DNCL2A DNLC2A ROBLD1 HSPC162	Homo sapiens (Human)	96
FETUA_HUMAN	P02765	FETUA_HUMAN	reviewed	Alpha-2-HS-glycoprotein (Alpha-2-Z-globulin) (Ba-alpha-2-glycoprotein) (Fetuin-A) [Cleaved into: Alpha-2-HS-glycoprotein chain A; Alpha-2-HS-glycoprotein chain B]	AHSG FETUA PRO2743	Homo sapiens (Human)	367
DCTN3_HUMAN	O75935	DCTN3_HUMAN	reviewed	Dynactin subunit 3 (Dynactin complex subunit 22 kDa subunit) (p22)	DCTN3 DCTN22	Homo sapiens (Human)	186
RAB1A_HUMAN	P62820	RAB1A_HUMAN	reviewed	Ras-related protein Rab-1A (YPT1-related protein)	RAB1A RAB1	Homo sapiens (Human)	205
HBG1_HUMAN	P69891	HBG1_HUMAN	reviewed	Hemoglobin subunit gamma-1 (Gamma-1-globin) (Hb F Agamma) (Hemoglobin gamma-1 chain) (Hemoglobin gamma-A chain)	HBG1 PRO2979	Homo sapiens (Human)	147
CB072_HUMAN	A6NCS6	CB072_HUMAN	reviewed	Uncharacterized protein C2orf72	C2orf72	Homo sapiens (Human)	295
KVD20_HUMAN	A0A0C4DH25	KVD20_HUMAN	reviewed	Immunoglobulin kappa variable 3D-20	IGKV3D-20	Homo sapiens (Human)	116
K22E_HUMAN	P35908	K22E_HUMAN	reviewed	Keratin, type II cytoskeletal 2 epidermal (Cytokeratin-2e) (CK-2e) (Epithelial keratin-2e) (Keratin-2 epidermis) (Keratin-2e) (K2e) (Type-II keratin Kb2)	KRT2 KRT2A KRT2E	Homo sapiens (Human)	639
ICAL_HUMAN	P20810	ICAL_HUMAN	reviewed	Calpastatin (Calpain inhibitor) (Sperm BS-17 component)	CAST	Homo sapiens (Human)	708
IRF6_HUMAN	O14896	IRF6_HUMAN	reviewed	Interferon regulatory factor 6 (IRF-6)	IRF6	Homo sapiens (Human)	467
NPM_HUMAN	P06748	NPM_HUMAN	reviewed	Nucleophosmin (NPM) (Nucleolar phosphoprotein B23) (Nucleolar protein NO38) (Numatrin)	NPM1 NPM	Homo sapiens (Human)	294
HSPB1_HUMAN	P04792	HSPB1_HUMAN	reviewed	Heat shock protein beta-1 (HspB1) (28 kDa heat shock protein) (Estrogen-regulated 24 kDa protein) (Heat shock 27 kDa protein) (HSP 27) (Stress-responsive protein 27) (SRP27)	HSPB1 HSP27 HSP28	Homo sapiens (Human)	205
RL36L_HUMAN	Q969Q0	RL36L_HUMAN	reviewed	60S ribosomal protein L36a-like (Large ribosomal subunit protein eL42-like)	RPL36AL	Homo sapiens (Human)	106
UBE2N_HUMAN	P61088	UBE2N_HUMAN	reviewed	Ubiquitin-conjugating enzyme E2 N (EC 2.3.2.23) (Bendless-like ubiquitin-conjugating enzyme) (E2 ubiquitin-conjugating enzyme N) (Ubc13) (UbcH13) (Ubiquitin carrier protein N) (Ubiquitin-protein ligase N)	UBE2N BLU	Homo sapiens (Human)	152
PTMA_HUMAN	P06454	PTMA_HUMAN	reviewed	Prothymosin alpha [Cleaved into: Prothymosin alpha, N-terminally processed; Thymosin alpha-1]	PTMA TMSA	Homo sapiens (Human)	111
THIO_HUMAN	P10599	THIO_HUMAN	reviewed	Thioredoxin (Trx) (ATL-derived factor) (ADF) (Surface-associated sulphydryl protein) (SASP)	TXN TRDX TRX TRX1	Homo sapiens (Human)	105
RU2A_HUMAN	P09661	RU2A_HUMAN	reviewed	U2 small nuclear ribonucleoprotein A' (U2 snRNP A')	SNRPA1	Homo sapiens (Human)	255
ERP29_HUMAN	P30040	ERP29_HUMAN	reviewed	Endoplasmic reticulum resident protein 29 (ERp29) (Endoplasmic reticulum resident protein 28) (ERp28) (Endoplasmic reticulum resident protein 31) (ERp31)	ERP29 C12orf8 ERP28	Homo sapiens (Human)	261
A1AT_HUMAN	P01009	A1AT_HUMAN	reviewed	Alpha-1-antitrypsin (Alpha-1 protease inhibitor) (Alpha-1-antiproteinase) (Serpin A1) [Cleaved into: Short peptide from AAT (SPAAT)]	SERPINA1 AAT PI PRO0684 PRO2209	Homo sapiens (Human)	418
NDKB_HUMAN	P22392	NDKB_HUMAN	reviewed	Nucleoside diphosphate kinase B (NDK B) (NDP kinase B) (EC 2.7.4.6) (C-myc purine-binding transcription factor PUF) (Histidine protein kinase NDKB) (EC 2.7.13.3) (nm23-H2)	NME2 NM23B	Homo sapiens (Human)	152
MIF_HUMAN	P14174	MIF_HUMAN	reviewed	Macrophage migration inhibitory factor (MIF) (EC 5.3.2.1) (Glycosylation-inhibiting factor) (GIF) (L-dopachrome isomerase) (L-dopachrome tautomerase) (EC 5.3.3.12) (Phenylpyruvate tautomerase)	MIF GLIF MMIF	Homo sapiens (Human)	115
SPB4_HUMAN	P48594	SPB4_HUMAN	reviewed	Serpin B4 (Leupin) (Peptidase inhibitor 11) (PI-11) (Squamous cell carcinoma antigen 2) (SCCA-2)	SERPINB4 PI11 SCCA2	Homo sapiens (Human)	390
PKHA5_HUMAN	Q9HAU0	PKHA5_HUMAN	reviewed	Pleckstrin homology domain-containing family A member 5 (PH domain-containing family A member 5) (Phosphoinositol 3-phosphate-binding protein 2) (PEPP-2)	PLEKHA5 KIAA1686 PEPP2	Homo sapiens (Human)	1116
PDIA1_HUMAN	P07237	PDIA1_HUMAN	reviewed	Protein disulfide-isomerase (PDI) (EC 5.3.4.1) (Cellular thyroid hormone-binding protein) (Prolyl 4-hydroxylase subunit beta) (p55)	P4HB ERBA2L PDI PDIA1 PO4DB	Homo sapiens (Human)	508
MX1_HUMAN	P20591	MX1_HUMAN	reviewed	Interferon-induced GTP-binding protein Mx1 (Interferon-induced protein p78) (IFI-78K) (Interferon-regulated resistance GTP-binding protein MxA) (Myxoma resistance protein 1) (Myxovirus resistance protein 1) [Cleaved into: Interferon-induced GTP-binding protein Mx1, N-terminally processed]	MX1	Homo sapiens (Human)	662
RPAC1_HUMAN	O15160	RPAC1_HUMAN	reviewed	DNA-directed RNA polymerases I and III subunit RPAC1 (DNA-directed RNA polymerase I subunit C) (RNA polymerases I and III subunit AC1) (AC40) (DNA-directed RNA polymerases I and III 40 kDa polypeptide) (RPA40) (RPA39) (RPC40)	POLR1C POLR1E	Homo sapiens (Human)	346
K1C14_HUMAN	P02533	K1C14_HUMAN	reviewed	Keratin, type I cytoskeletal 14 (Cytokeratin-14) (CK-14) (Keratin-14) (K14)	KRT14	Homo sapiens (Human)	472
PRDX4_HUMAN	Q13162	PRDX4_HUMAN	reviewed	Peroxiredoxin-4 (EC 1.11.1.15) (Antioxidant enzyme AOE372) (AOE37-2) (Peroxiredoxin IV) (Prx-IV) (Thioredoxin peroxidase AO372) (Thioredoxin-dependent peroxide reductase A0372)	PRDX4	Homo sapiens (Human)	271
HNRPR_HUMAN	O43390	HNRPR_HUMAN	reviewed	Heterogeneous nuclear ribonucleoprotein R (hnRNP R)	HNRNPR HNRPR	Homo sapiens (Human)	633
PDXK_HUMAN	O00764	PDXK_HUMAN	reviewed	Pyridoxal kinase (EC 2.7.1.35) (Pyridoxine kinase)	PDXK C21orf124 C21orf97 PKH PNK PRED79	Homo sapiens (Human)	312
RS19_HUMAN	P39019	RS19_HUMAN	reviewed	40S ribosomal protein S19 (Small ribosomal subunit protein eS19)	RPS19	Homo sapiens (Human)	145
H2A3_HUMAN	Q7L7L0	H2A3_HUMAN	reviewed	Histone H2A type 3	HIST3H2A	Homo sapiens (Human)	130
MX2_HUMAN	P20592	MX2_HUMAN	reviewed	Interferon-induced GTP-binding protein Mx2 (Interferon-regulated resistance GTP-binding protein MxB) (Myxovirus resistance protein 2) (p78-related protein)	MX2	Homo sapiens (Human)	715
SYWC_HUMAN	P23381	SYWC_HUMAN	reviewed	Tryptophan--tRNA ligase, cytoplasmic (EC 6.1.1.2) (Interferon-induced protein 53) (IFP53) (Tryptophanyl-tRNA synthetase) (TrpRS) (hWRS) [Cleaved into: T1-TrpRS; T2-TrpRS]	WARS IFI53 WRS	Homo sapiens (Human)	471
EF1A1_HUMAN	P68104	EF1A1_HUMAN	reviewed	Elongation factor 1-alpha 1 (EF-1-alpha-1) (Elongation factor Tu) (EF-Tu) (Eukaryotic elongation factor 1 A-1) (eEF1A-1) (Leukocyte receptor cluster member 7)	EEF1A1 EEF1A EF1A LENG7	Homo sapiens (Human)	462
ARP3B_HUMAN	Q9P1U1	ARP3B_HUMAN	reviewed	Actin-related protein 3B (ARP3-beta) (Actin-like protein 3B) (Actin-related protein ARP4)	ACTR3B ARP11 ARP4	Homo sapiens (Human)	418
A1BG_HUMAN	P04217	A1BG_HUMAN	reviewed	Alpha-1B-glycoprotein (Alpha-1-B glycoprotein)	A1BG	Homo sapiens (Human)	495
RL10_HUMAN	P27635	RL10_HUMAN	reviewed	60S ribosomal protein L10 (Laminin receptor homolog) (Large ribosomal subunit protein uL16) (Protein QM) (Ribosomal protein L10) (Tumor suppressor QM)	RPL10 DXS648E QM	Homo sapiens (Human)	214
HXK1_HUMAN	P19367	HXK1_HUMAN	reviewed	Hexokinase-1 (EC 2.7.1.1) (Brain form hexokinase) (Hexokinase type I) (HK I) (Hexokinase-A)	HK1	Homo sapiens (Human)	917
K22O_HUMAN	Q01546	K22O_HUMAN	reviewed	Keratin, type II cytoskeletal 2 oral (Cytokeratin-2P) (CK-2P) (K2P) (Keratin-76) (K76) (Type-II keratin Kb9)	KRT76 KRT2B KRT2P	Homo sapiens (Human)	638
ATMIN_HUMAN	O43313	ATMIN_HUMAN	reviewed	ATM interactor (ATM/ATR-substrate CHK2-interacting zinc finger protein) (ASCIZ) (Zinc finger protein 822)	ATMIN KIAA0431 ZNF822	Homo sapiens (Human)	823
COPE_HUMAN	O14579	COPE_HUMAN	reviewed	Coatomer subunit epsilon (Epsilon-coat protein) (Epsilon-COP)	COPE	Homo sapiens (Human)	308
PSMD2_HUMAN	Q13200	PSMD2_HUMAN	reviewed	26S proteasome non-ATPase regulatory subunit 2 (26S proteasome regulatory subunit RPN1) (26S proteasome regulatory subunit S2) (26S proteasome subunit p97) (Protein 55.11) (Tumor necrosis factor type 1 receptor-associated protein 2)	PSMD2 TRAP2	Homo sapiens (Human)	908
LASP1_HUMAN	Q14847	LASP1_HUMAN	reviewed	LIM and SH3 domain protein 1 (LASP-1) (Metastatic lymph node gene 50 protein) (MLN 50)	LASP1 MLN50	Homo sapiens (Human)	261
RUXF_HUMAN	P62306	RUXF_HUMAN	reviewed	Small nuclear ribonucleoprotein F (snRNP-F) (Sm protein F) (Sm-F) (SmF)	SNRPF PBSCF	Homo sapiens (Human)	86
H12_HUMAN	P16403	H12_HUMAN	reviewed	Histone H1.2 (Histone H1c) (Histone H1d) (Histone H1s-1)	H1-2 H1F2 HIST1H1C	Homo sapiens (Human)	213
HNRDL_HUMAN	O14979	HNRDL_HUMAN	reviewed	Heterogeneous nuclear ribonucleoprotein D-like (hnRNP D-like) (hnRNP DL) (AU-rich element RNA-binding factor) (JKT41-binding protein) (Protein laAUF1)	HNRNPDL HNRPDL JKTBP	Homo sapiens (Human)	420
SMC5_HUMAN	Q8IY18	SMC5_HUMAN	reviewed	Structural maintenance of chromosomes protein 5 (SMC protein 5) (SMC-5) (hSMC5)	SMC5 KIAA0594 SMC5L1	Homo sapiens (Human)	1101
AHNK_HUMAN	Q09666	AHNK_HUMAN	reviewed	Neuroblast differentiation-associated protein AHNAK (Desmoyokin)	AHNAK PM227	Homo sapiens (Human)	5890
HNRPC_HUMAN	P07910	HNRPC_HUMAN	reviewed	Heterogeneous nuclear ribonucleoproteins C1/C2 (hnRNP C1/C2)	HNRNPC HNRPC	Homo sapiens (Human)	306
RS5_HUMAN	P46782	RS5_HUMAN	reviewed	40S ribosomal protein S5 (Small ribosomal subunit protein uS7) [Cleaved into: 40S ribosomal protein S5, N-terminally processed]	RPS5	Homo sapiens (Human)	204
ITB4_HUMAN	P16144	ITB4_HUMAN	reviewed	Integrin beta-4 (GP150) (CD antigen CD104)	ITGB4	Homo sapiens (Human)	1822
GGCT_HUMAN	O75223	GGCT_HUMAN	reviewed	Gamma-glutamylcyclotransferase (EC 4.3.2.9) (Cytochrome c-releasing factor 21)	GGCT C7orf24 CRF21	Homo sapiens (Human)	188
SAR1A_HUMAN	Q9NR31	SAR1A_HUMAN	reviewed	GTP-binding protein SAR1a (COPII-associated small GTPase)	SAR1A SAR1 SARA SARA1	Homo sapiens (Human)	198
SYDC_HUMAN	P14868	SYDC_HUMAN	reviewed	Aspartate--tRNA ligase, cytoplasmic (EC 6.1.1.12) (Aspartyl-tRNA synthetase) (AspRS) (Cell proliferation-inducing gene 40 protein)	DARS PIG40	Homo sapiens (Human)	501
PLIN3_HUMAN	O60664	PLIN3_HUMAN	reviewed	Perilipin-3 (47 kDa mannose 6-phosphate receptor-binding protein) (47 kDa MPR-binding protein) (Cargo selection protein TIP47) (Mannose-6-phosphate receptor-binding protein 1) (Placental protein 17) (PP17)	PLIN3 M6PRBP1 TIP47	Homo sapiens (Human)	434
FUMH_HUMAN	P07954	FUMH_HUMAN	reviewed	Fumarate hydratase, mitochondrial (Fumarase) (HsFH) (EC 4.2.1.2)	FH	Homo sapiens (Human)	510
PCY1A_HUMAN	P49585	PCY1A_HUMAN	reviewed	Choline-phosphate cytidylyltransferase A (EC 2.7.7.15) (CCT-alpha) (CTP:phosphocholine cytidylyltransferase A) (CCT A) (CT A) (Phosphorylcholine transferase A)	PCYT1A CTPCT PCYT1	Homo sapiens (Human)	367
COPB2_HUMAN	P35606	COPB2_HUMAN	reviewed	Coatomer subunit beta' (Beta'-coat protein) (Beta'-COP) (p102)	COPB2	Homo sapiens (Human)	906
PIMT_HUMAN	P22061	PIMT_HUMAN	reviewed	Protein-L-isoaspartate(D-aspartate) O-methyltransferase (PIMT) (EC 2.1.1.77) (L-isoaspartyl protein carboxyl methyltransferase) (Protein L-isoaspartyl/D-aspartyl methyltransferase) (Protein-beta-aspartate methyltransferase)	PCMT1	Homo sapiens (Human)	227
CAVN3_HUMAN	Q969G5	CAVN3_HUMAN	reviewed	Caveolae-associated protein 3 (Cavin-3) (Protein kinase C delta-binding protein) (Serum deprivation response factor-related gene product that binds to C-kinase) (hSRBC)	CAVIN3 PRKCDBP SRBC	Homo sapiens (Human)	261
KDM6A_HUMAN	O15550	KDM6A_HUMAN	reviewed	Lysine-specific demethylase 6A (EC 1.14.11.-) (Histone demethylase UTX) (Ubiquitously-transcribed TPR protein on the X chromosome) (Ubiquitously-transcribed X chromosome tetratricopeptide repeat protein)	KDM6A UTX	Homo sapiens (Human)	1401
ENPL_HUMAN	P14625	ENPL_HUMAN	reviewed	Endoplasmin (94 kDa glucose-regulated protein) (GRP-94) (Heat shock protein 90 kDa beta member 1) (Tumor rejection antigen 1) (gp96 homolog)	HSP90B1 GRP94 TRA1	Homo sapiens (Human)	803
SRSF7_HUMAN	Q16629	SRSF7_HUMAN	reviewed	Serine/arginine-rich splicing factor 7 (Splicing factor 9G8) (Splicing factor, arginine/serine-rich 7)	SRSF7 SFRS7	Homo sapiens (Human)	238
RB11B_HUMAN	Q15907	RB11B_HUMAN	reviewed	Ras-related protein Rab-11B (GTP-binding protein YPT3)	RAB11B YPT3	Homo sapiens (Human)	218
PIPNB_HUMAN	P48739	PIPNB_HUMAN	reviewed	Phosphatidylinositol transfer protein beta isoform (PI-TP-beta) (PtdIns transfer protein beta) (PtdInsTP beta)	PITPNB	Homo sapiens (Human)	271
ACTA_HUMAN	P62736	ACTA_HUMAN	reviewed	Actin, aortic smooth muscle (Alpha-actin-2) (Cell growth-inhibiting gene 46 protein) [Cleaved into: Actin, aortic smooth muscle, intermediate form]	ACTA2 ACTSA ACTVS GIG46	Homo sapiens (Human)	377
CH60_HUMAN	P10809	CH60_HUMAN	reviewed	60 kDa heat shock protein, mitochondrial (EC 5.6.1.7) (60 kDa chaperonin) (Chaperonin 60) (CPN60) (Heat shock protein 60) (HSP-60) (Hsp60) (HuCHA60) (Mitochondrial matrix protein P1) (P60 lymphocyte protein)	HSPD1 HSP60	Homo sapiens (Human)	573
HNRPU_HUMAN	Q00839	HNRPU_HUMAN	reviewed	Heterogeneous nuclear ribonucleoprotein U (hnRNP U) (GRIP120) (Nuclear p120 ribonucleoprotein) (Scaffold-attachment factor A) (SAF-A) (p120) (pp120)	HNRNPU C1orf199 HNRPU SAFA U21.1	Homo sapiens (Human)	825
APOA1_HUMAN	P02647	APOA1_HUMAN	reviewed	Apolipoprotein A-I (Apo-AI) (ApoA-I) (Apolipoprotein A1) [Cleaved into: Proapolipoprotein A-I (ProapoA-I); Truncated apolipoprotein A-I (Apolipoprotein A-I(1-242))]	APOA1	Homo sapiens (Human)	267
H2B1K_HUMAN	O60814	H2B1K_HUMAN	reviewed	Histone H2B type 1-K (H2B K) (HIRA-interacting protein 1)	H2BC12 H2BFT HIRIP1 HIST1H2BK	Homo sapiens (Human)	126
RL7_HUMAN	P18124	RL7_HUMAN	reviewed	60S ribosomal protein L7 (Large ribosomal subunit protein uL30)	RPL7	Homo sapiens (Human)	248
IMA1_HUMAN	P52292	IMA1_HUMAN	reviewed	Importin subunit alpha-1 (Karyopherin subunit alpha-2) (RAG cohort protein 1) (SRP1-alpha)	KPNA2 RCH1 SRP1	Homo sapiens (Human)	529
RL1D1_HUMAN	O76021	RL1D1_HUMAN	reviewed	Ribosomal L1 domain-containing protein 1 (CATX-11) (Cellular senescence-inhibited gene protein) (Protein PBK1)	RSL1D1 CATX11 CSIG PBK1 L12	Homo sapiens (Human)	490
MBB1A_HUMAN	Q9BQG0	MBB1A_HUMAN	reviewed	Myb-binding protein 1A	MYBBP1A P160	Homo sapiens (Human)	1328
EF1D_HUMAN	P29692	EF1D_HUMAN	reviewed	Elongation factor 1-delta (EF-1-delta) (Antigen NY-CO-4)	EEF1D EF1D	Homo sapiens (Human)	281
HNRPL_HUMAN	P14866	HNRPL_HUMAN	reviewed	Heterogeneous nuclear ribonucleoprotein L (hnRNP L)	HNRNPL HNRPL P/OKcl.14	Homo sapiens (Human)	589
RL19_HUMAN	P84098	RL19_HUMAN	reviewed	60S ribosomal protein L19 (Large ribosomal subunit protein eL19)	RPL19	Homo sapiens (Human)	196
SUMO3_HUMAN	P55854	SUMO3_HUMAN	reviewed	Small ubiquitin-related modifier 3 (SUMO-3) (SMT3 homolog 1) (SUMO-2) (Ubiquitin-like protein SMT3A) (Smt3A)	SUMO3 SMT3A SMT3H1	Homo sapiens (Human)	103
FSCN1_HUMAN	Q16658	FSCN1_HUMAN	reviewed	Fascin (55 kDa actin-bundling protein) (Singed-like protein) (p55)	FSCN1 FAN1 HSN SNL	Homo sapiens (Human)	493
ITIH1_HUMAN	P19827	ITIH1_HUMAN	reviewed	Inter-alpha-trypsin inhibitor heavy chain H1 (ITI heavy chain H1) (ITI-HC1) (Inter-alpha-inhibitor heavy chain 1) (Inter-alpha-trypsin inhibitor complex component III) (Serum-derived hyaluronan-associated protein) (SHAP)	ITIH1 IGHEP1	Homo sapiens (Human)	911
PSA5_HUMAN	P28066	PSA5_HUMAN	reviewed	Proteasome subunit alpha type-5 (EC 3.4.25.1) (Macropain zeta chain) (Multicatalytic endopeptidase complex zeta chain) (Proteasome zeta chain)	PSMA5	Homo sapiens (Human)	241
RS24_HUMAN	P62847	RS24_HUMAN	reviewed	40S ribosomal protein S24 (Small ribosomal subunit protein eS24)	RPS24	Homo sapiens (Human)	133
RRBP1_HUMAN	Q9P2E9	RRBP1_HUMAN	reviewed	Ribosome-binding protein 1 (180 kDa ribosome receptor homolog) (RRp) (ES/130-related protein) (Ribosome receptor protein)	RRBP1 KIAA1398	Homo sapiens (Human)	1410
PSA_HUMAN	P55786	PSA_HUMAN	reviewed	Puromycin-sensitive aminopeptidase (PSA) (EC 3.4.11.14) (Cytosol alanyl aminopeptidase) (AAP-S)	NPEPPS PSA	Homo sapiens (Human)	919
COPA_HUMAN	P53621	COPA_HUMAN	reviewed	Coatomer subunit alpha (Alpha-coat protein) (Alpha-COP) (HEP-COP) (HEPCOP) [Cleaved into: Xenin (Xenopsin-related peptide); Proxenin]	COPA	Homo sapiens (Human)	1224
HPT_HUMAN	P00738	HPT_HUMAN	reviewed	Haptoglobin (Zonulin) [Cleaved into: Haptoglobin alpha chain; Haptoglobin beta chain]	HP	Homo sapiens (Human)	406
PSB4_HUMAN	P28070	PSB4_HUMAN	reviewed	Proteasome subunit beta type-4 (EC 3.4.25.1) (26 kDa prosomal protein) (HsBPROS26) (PROS-26) (Macropain beta chain) (Multicatalytic endopeptidase complex beta chain) (Proteasome beta chain) (Proteasome chain 3) (HsN3)	PSMB4 PROS26	Homo sapiens (Human)	264
ATPO_HUMAN	P48047	ATPO_HUMAN	reviewed	ATP synthase subunit O, mitochondrial (ATP synthase peripheral stalk subunit OSCP) (Oligomycin sensitivity conferral protein) (OSCP)	ATP5PO ATP5O ATPO	Homo sapiens (Human)	213
CO4B_HUMAN	P0C0L5	CO4B_HUMAN	reviewed	Complement C4-B (Basic complement C4) (C3 and PZP-like alpha-2-macroglobulin domain-containing protein 3) [Cleaved into: Complement C4 beta chain; Complement C4-B alpha chain; C4a anaphylatoxin; C4b-B; C4d-B; Complement C4 gamma chain]	C4B CO4 CPAMD3; C4B_2	Homo sapiens (Human)	1744
JUPI1_HUMAN	Q9UK76	JUPI1_HUMAN	reviewed	Jupiter microtubule associated homolog 1 (Androgen-regulated protein 2) (Hematological and neurological expressed 1 protein) [Cleaved into: Jupiter microtubule associated homolog 1, N-terminally processed]	JPT1 ARM2 HN1	Homo sapiens (Human)	154
BAZ1A_HUMAN	Q9NRL2	BAZ1A_HUMAN	reviewed	Bromodomain adjacent to zinc finger domain protein 1A (ATP-dependent chromatin-remodeling protein) (ATP-utilizing chromatin assembly and remodeling factor 1) (hACF1) (CHRAC subunit ACF1) (Williams syndrome transcription factor-related chromatin-remodeling factor 180) (WCRF180) (hWALp1)	BAZ1A ACF1 WCRF180 HSPC317	Homo sapiens (Human)	1556
APT_HUMAN	P07741	APT_HUMAN	reviewed	Adenine phosphoribosyltransferase (APRT) (EC 2.4.2.7)	APRT	Homo sapiens (Human)	180
AT2A1_HUMAN	O14983	AT2A1_HUMAN	reviewed	Sarcoplasmic/endoplasmic reticulum calcium ATPase 1 (SERCA1) (SR Ca(2+)-ATPase 1) (EC 7.2.2.10) (Calcium pump 1) (Calcium-transporting ATPase sarcoplasmic reticulum type, fast twitch skeletal muscle isoform) (Endoplasmic reticulum class 1/2 Ca(2+) ATPase)	ATP2A1	Homo sapiens (Human)	1001
CAZA2_HUMAN	P47755	CAZA2_HUMAN	reviewed	F-actin-capping protein subunit alpha-2 (CapZ alpha-2)	CAPZA2	Homo sapiens (Human)	286
DDX21_HUMAN	Q9NR30	DDX21_HUMAN	reviewed	Nucleolar RNA helicase 2 (EC 3.6.4.13) (DEAD box protein 21) (Gu-alpha) (Nucleolar RNA helicase Gu) (Nucleolar RNA helicase II) (RH II/Gu)	DDX21	Homo sapiens (Human)	783
ESYT1_HUMAN	Q9BSJ8	ESYT1_HUMAN	reviewed	Extended synaptotagmin-1 (E-Syt1) (Membrane-bound C2 domain-containing protein)	ESYT1 FAM62A KIAA0747 MBC2	Homo sapiens (Human)	1104
CDK1_HUMAN	P06493	CDK1_HUMAN	reviewed	Cyclin-dependent kinase 1 (CDK1) (EC 2.7.11.22) (EC 2.7.11.23) (Cell division control protein 2 homolog) (Cell division protein kinase 1) (p34 protein kinase)	CDK1 CDC2 CDC28A CDKN1 P34CDC2	Homo sapiens (Human)	297
K1C9_HUMAN	P35527	K1C9_HUMAN	reviewed	Keratin, type I cytoskeletal 9 (Cytokeratin-9) (CK-9) (Keratin-9) (K9)	KRT9	Homo sapiens (Human)	623
PROF1_HUMAN	P07737	PROF1_HUMAN	reviewed	Profilin-1 (Epididymis tissue protein Li 184a) (Profilin I)	PFN1	Homo sapiens (Human)	140
MTPN_HUMAN	P58546	MTPN_HUMAN	reviewed	Myotrophin (Protein V-1)	MTPN	Homo sapiens (Human)	118
BLMH_HUMAN	Q13867	BLMH_HUMAN	reviewed	Bleomycin hydrolase (BH) (BLM hydrolase) (BMH) (EC 3.4.22.40)	BLMH	Homo sapiens (Human)	455
PDCD5_HUMAN	O14737	PDCD5_HUMAN	reviewed	Programmed cell death protein 5 (TF-1 cell apoptosis-related protein 19) (Protein TFAR19)	PDCD5 TFAR19	Homo sapiens (Human)	125
RTN4_HUMAN	Q9NQC3	RTN4_HUMAN	reviewed	Reticulon-4 (Foocen) (Neurite outgrowth inhibitor) (Nogo protein) (Neuroendocrine-specific protein) (NSP) (Neuroendocrine-specific protein C homolog) (RTN-x) (Reticulon-5)	RTN4 KIAA0886 NOGO My043 SP1507	Homo sapiens (Human)	1192
COPD_HUMAN	P48444	COPD_HUMAN	reviewed	Coatomer subunit delta (Archain) (Delta-coat protein) (Delta-COP)	ARCN1 COPD	Homo sapiens (Human)	511
EP400_HUMAN	Q96L91	EP400_HUMAN	reviewed	E1A-binding protein p400 (EC 3.6.4.-) (CAG repeat protein 32) (Domino homolog) (hDomino) (Trinucleotide repeat-containing gene 12 protein) (p400 kDa SWI2/SNF2-related protein)	EP400 CAGH32 KIAA1498 KIAA1818 TNRC12	Homo sapiens (Human)	3159
BCL7B_HUMAN	Q9BQE9	BCL7B_HUMAN	reviewed	B-cell CLL/lymphoma 7 protein family member B (allergen Hom s 3)	BCL7B	Homo sapiens (Human)	202
TXNL1_HUMAN	O43396	TXNL1_HUMAN	reviewed	Thioredoxin-like protein 1 (32 kDa thioredoxin-related protein)	TXNL1 TRP32 TXL TXNL	Homo sapiens (Human)	289
CUTA_HUMAN	O60888	CUTA_HUMAN	reviewed	Protein CutA (Acetylcholinesterase-associated protein) (Brain acetylcholinesterase putative membrane anchor)	CUTA ACHAP C6orf82	Homo sapiens (Human)	179
DHSO_HUMAN	Q00796	DHSO_HUMAN	reviewed	Sorbitol dehydrogenase (SDH) (EC 1.1.1.-) ((R,R)-butanediol dehydrogenase) (EC 1.1.1.4) (L-iditol 2-dehydrogenase) (EC 1.1.1.14) (Polyol dehydrogenase) (Ribitol dehydrogenase) (RDH) (EC 1.1.1.56) (Xylitol dehydrogenase) (XDH) (EC 1.1.1.9)	SORD	Homo sapiens (Human)	357
LA_HUMAN	P05455	LA_HUMAN	reviewed	Lupus La protein (La autoantigen) (La ribonucleoprotein) (Sjoegren syndrome type B antigen) (SS-B)	SSB	Homo sapiens (Human)	408
ALDOA_HUMAN	P04075	ALDOA_HUMAN	reviewed	Fructose-bisphosphate aldolase A (EC 4.1.2.13) (Lung cancer antigen NY-LU-1) (Muscle-type aldolase)	ALDOA ALDA	Homo sapiens (Human)	364
ATP5H_HUMAN	O75947	ATP5H_HUMAN	reviewed	ATP synthase subunit d, mitochondrial (ATPase subunit d) (ATP synthase peripheral stalk subunit d)	ATP5PD ATP5H My032	Homo sapiens (Human)	161
SUMO2_HUMAN	P61956	SUMO2_HUMAN	reviewed	Small ubiquitin-related modifier 2 (SUMO-2) (HSMT3) (SMT3 homolog 2) (SUMO-3) (Sentrin-2) (Ubiquitin-like protein SMT3B) (Smt3B)	SUMO2 SMT3B SMT3H2	Homo sapiens (Human)	95
H2A1C_HUMAN	Q93077	H2A1C_HUMAN	reviewed	Histone H2A type 1-C (Histone H2A/l)	HIST1H2AC H2AFL	Homo sapiens (Human)	130
H2AY_HUMAN	O75367	H2AY_HUMAN	reviewed	Core histone macro-H2A.1 (Histone macroH2A1) (mH2A1) (Histone H2A.y) (H2A/y) (Medulloblastoma antigen MU-MB-50.205)	H2AFY MACROH2A1	Homo sapiens (Human)	372
NTF2_HUMAN	P61970	NTF2_HUMAN	reviewed	Nuclear transport factor 2 (NTF-2) (Placental protein 15) (PP15)	NUTF2 NTF2	Homo sapiens (Human)	127
RLA2_HUMAN	P05387	RLA2_HUMAN	reviewed	60S acidic ribosomal protein P2 (Large ribosomal subunit protein P2) (Renal carcinoma antigen NY-REN-44)	RPLP2 D11S2243E RPP2	Homo sapiens (Human)	115
PUR9_HUMAN	P31939	PUR9_HUMAN	reviewed	Bifunctional purine biosynthesis protein PURH [Cleaved into: Bifunctional purine biosynthesis protein PURH, N-terminally processed] [Includes: Phosphoribosylaminoimidazolecarboxamide formyltransferase (EC 2.1.2.3) (5-aminoimidazole-4-carboxamide ribonucleotide formyltransferase) (AICAR transformylase); IMP cyclohydrolase (EC 3.5.4.10) (ATIC) (IMP synthase) (Inosinicase)]	ATIC PURH OK/SW-cl.86	Homo sapiens (Human)	592
PURA2_HUMAN	P30520	PURA2_HUMAN	reviewed	Adenylosuccinate synthetase isozyme 2 (AMPSase 2) (AdSS 2) (EC 6.3.4.4) (Adenylosuccinate synthetase, acidic isozyme) (Adenylosuccinate synthetase, liver isozyme) (L-type adenylosuccinate synthetase) (IMP--aspartate ligase 2)	ADSS2 ADSS	Homo sapiens (Human)	456
H2B1N_HUMAN	Q99877	H2B1N_HUMAN	reviewed	Histone H2B type 1-N (Histone H2B.d) (H2B/d)	H2BC15 H2BFD HIST1H2BN	Homo sapiens (Human)	126
RL10L_HUMAN	Q96L21	RL10L_HUMAN	reviewed	60S ribosomal protein L10-like (Large ribosomal subunit protein uL16-like)	RPL10L	Homo sapiens (Human)	214
RS3A_HUMAN	P61247	RS3A_HUMAN	reviewed	40S ribosomal protein S3a (Small ribosomal subunit protein eS1) (v-fos transformation effector protein) (Fte-1)	RPS3A FTE1 MFTL	Homo sapiens (Human)	264
RL21_HUMAN	P46778	RL21_HUMAN	reviewed	60S ribosomal protein L21 (Large ribosomal subunit protein eL21)	RPL21	Homo sapiens (Human)	160
ACTN1_HUMAN	P12814	ACTN1_HUMAN	reviewed	Alpha-actinin-1 (Alpha-actinin cytoskeletal isoform) (F-actin cross-linking protein) (Non-muscle alpha-actinin-1)	ACTN1	Homo sapiens (Human)	892
RL10A_HUMAN	P62906	RL10A_HUMAN	reviewed	60S ribosomal protein L10a (CSA-19) (Large ribosomal subunit protein uL1) (Neural precursor cell expressed developmentally down-regulated protein 6) (NEDD-6)	RPL10A NEDD6	Homo sapiens (Human)	217
SND1_HUMAN	Q7KZF4	SND1_HUMAN	reviewed	Staphylococcal nuclease domain-containing protein 1 (EC 3.1.31.1) (100 kDa coactivator) (EBNA2 coactivator p100) (Tudor domain-containing protein 11) (p100 co-activator)	SND1 TDRD11	Homo sapiens (Human)	910
RALY_HUMAN	Q9UKM9	RALY_HUMAN	reviewed	RNA-binding protein Raly (Autoantigen p542) (Heterogeneous nuclear ribonucleoprotein C-like 2) (hnRNP core protein C-like 2) (hnRNP associated with lethal yellow protein homolog)	RALY HNRPCL2 P542	Homo sapiens (Human)	306
GDIR1_HUMAN	P52565	GDIR1_HUMAN	reviewed	Rho GDP-dissociation inhibitor 1 (Rho GDI 1) (Rho-GDI alpha)	ARHGDIA GDIA1	Homo sapiens (Human)	204
CAVN1_HUMAN	Q6NZI2	CAVN1_HUMAN	reviewed	Caveolae-associated protein 1 (Cavin-1) (Polymerase I and transcript release factor)	CAVIN1 PTRF FKSG13	Homo sapiens (Human)	390
K2C5_HUMAN	P13647	K2C5_HUMAN	reviewed	Keratin, type II cytoskeletal 5 (58 kDa cytokeratin) (Cytokeratin-5) (CK-5) (Keratin-5) (K5) (Type-II keratin Kb5)	KRT5	Homo sapiens (Human)	590
IFIT1_HUMAN	P09914	IFIT1_HUMAN	reviewed	Interferon-induced protein with tetratricopeptide repeats 1 (IFIT-1) (Interferon-induced 56 kDa protein) (IFI-56K) (P56)	IFIT1 G10P1 IFI56 IFNAI1 ISG56	Homo sapiens (Human)	478
S10A8_HUMAN	P05109	S10A8_HUMAN	reviewed	Protein S100-A8 (Calgranulin-A) (Calprotectin L1L subunit) (Cystic fibrosis antigen) (CFAG) (Leukocyte L1 complex light chain) (Migration inhibitory factor-related protein 8) (MRP-8) (p8) (S100 calcium-binding protein A8) (Urinary stone protein band A)	S100A8 CAGA CFAG MRP8	Homo sapiens (Human)	93
COX5B_HUMAN	P10606	COX5B_HUMAN	reviewed	Cytochrome c oxidase subunit 5B, mitochondrial (Cytochrome c oxidase polypeptide Vb)	COX5B	Homo sapiens (Human)	129
H2A1_HUMAN	P0C0S8	H2A1_HUMAN	reviewed	Histone H2A type 1 (H2A.1) (Histone H2A/ptl)	H2AC11 H2AFP HIST1H2AG; H2AC13 H2AFC HIST1H2AI; H2AC15 H2AFD HIST1H2AK; H2AC16 H2AFI HIST1H2AL; H2AC17 H2AFN HIST1H2AM	Homo sapiens (Human)	130
COR1C_HUMAN	Q9ULV4	COR1C_HUMAN	reviewed	Coronin-1C (Coronin-3) (hCRNN4)	CORO1C CRN2 CRNN4	Homo sapiens (Human)	474
DYHC1_HUMAN	Q14204	DYHC1_HUMAN	reviewed	Cytoplasmic dynein 1 heavy chain 1 (Cytoplasmic dynein heavy chain 1) (Dynein heavy chain, cytosolic)	DYNC1H1 DHC1 DNCH1 DNCL DNECL DYHC KIAA0325	Homo sapiens (Human)	4646
CBX1_HUMAN	P83916	CBX1_HUMAN	reviewed	Chromobox protein homolog 1 (HP1Hsbeta) (Heterochromatin protein 1 homolog beta) (HP1 beta) (Heterochromatin protein p25) (M31) (Modifier 1 protein) (p25beta)	CBX1 CBX	Homo sapiens (Human)	185
H2B1B_HUMAN	P33778	H2B1B_HUMAN	reviewed	Histone H2B type 1-B (Histone H2B.1) (Histone H2B.f) (H2B/f)	HIST1H2BB H2BFF	Homo sapiens (Human)	126
1C16_HUMAN	P10321	HLAC_HUMAN	reviewed	HLA class I histocompatibility antigen, C alpha chain (HLA-C) (HLA-Cw) (Human leukocyte antigen C)	HLA-C HLAC	Homo sapiens (Human)	366
TCTP_HUMAN	P13693	TCTP_HUMAN	reviewed	Translationally-controlled tumor protein (TCTP) (Fortilin) (Histamine-releasing factor) (HRF) (p23)	TPT1	Homo sapiens (Human)	172
CLU_HUMAN	O75153	CLU_HUMAN	reviewed	Clustered mitochondria protein homolog	CLUH KIAA0664	Homo sapiens (Human)	1309
TCPE_HUMAN	P48643	TCPE_HUMAN	reviewed	T-complex protein 1 subunit epsilon (TCP-1-epsilon) (CCT-epsilon)	CCT5 CCTE KIAA0098	Homo sapiens (Human)	541
CDV3_HUMAN	Q9UKY7	CDV3_HUMAN	reviewed	Protein CDV3 homolog	CDV3 H41	Homo sapiens (Human)	258
KCRU_HUMAN	P12532	KCRU_HUMAN	reviewed	Creatine kinase U-type, mitochondrial (EC 2.7.3.2) (Acidic-type mitochondrial creatine kinase) (Mia-CK) (Ubiquitous mitochondrial creatine kinase) (U-MtCK)	CKMT1A CKMT; CKMT1B CKMT	Homo sapiens (Human)	417
RS25_HUMAN	P62851	RS25_HUMAN	reviewed	40S ribosomal protein S25 (Small ribosomal subunit protein eS25)	RPS25	Homo sapiens (Human)	125
IF4H_HUMAN	Q15056	IF4H_HUMAN	reviewed	Eukaryotic translation initiation factor 4H (eIF-4H) (Williams-Beuren syndrome chromosomal region 1 protein)	EIF4H KIAA0038 WBSCR1 WSCR1	Homo sapiens (Human)	248
HNRH1_HUMAN	P31943	HNRH1_HUMAN	reviewed	Heterogeneous nuclear ribonucleoprotein H (hnRNP H) [Cleaved into: Heterogeneous nuclear ribonucleoprotein H, N-terminally processed]	HNRNPH1 HNRPH HNRPH1	Homo sapiens (Human)	449
PP1G_HUMAN	P36873	PP1G_HUMAN	reviewed	Serine/threonine-protein phosphatase PP1-gamma catalytic subunit (PP-1G) (EC 3.1.3.16) (Protein phosphatase 1C catalytic subunit)	PPP1CC	Homo sapiens (Human)	323
KCD12_HUMAN	Q96CX2	KCD12_HUMAN	reviewed	BTB/POZ domain-containing protein KCTD12 (Pfetin) (Predominantly fetal expressed T1 domain)	KCTD12 C13orf2 KIAA1778 PFET1	Homo sapiens (Human)	325
TPIS_HUMAN	P60174	TPIS_HUMAN	reviewed	Triosephosphate isomerase (TIM) (EC 5.3.1.1) (Methylglyoxal synthase) (EC 4.2.3.3) (Triose-phosphate isomerase)	TPI1 TPI	Homo sapiens (Human)	286
HMOX2_HUMAN	P30519	HMOX2_HUMAN	reviewed	Heme oxygenase 2 (HO-2) (EC 1.14.14.18)	HMOX2 HO2	Homo sapiens (Human)	316
CAPZB_HUMAN	P47756	CAPZB_HUMAN	reviewed	F-actin-capping protein subunit beta (CapZ beta)	CAPZB	Homo sapiens (Human)	277
CALM1_HUMAN	P0DP23	CALM1_HUMAN	reviewed	Calmodulin-1	CALM1 CALM CAM CAM1	Homo sapiens (Human)	149
EPN4_HUMAN	Q14677	EPN4_HUMAN	reviewed	Clathrin interactor 1 (Clathrin-interacting protein localized in the trans-Golgi region) (Clint) (Enthoprotin) (Epsin-4) (Epsin-related protein) (EpsinR)	CLINT1 ENTH EPN4 EPNR KIAA0171	Homo sapiens (Human)	625
CL20A_HUMAN	Q6ZU45	CL20A_HUMAN	reviewed	Putative C-type lectin domain family 20 member A	CLEC20A	Homo sapiens (Human)	400
RS15A_HUMAN	P62244	RS15A_HUMAN	reviewed	40S ribosomal protein S15a (Small ribosomal subunit protein uS8)	RPS15A OK/SW-cl.82	Homo sapiens (Human)	130
GLRX3_HUMAN	O76003	GLRX3_HUMAN	reviewed	Glutaredoxin-3 (PKC-interacting cousin of thioredoxin) (PICOT) (PKC-theta-interacting protein) (PKCq-interacting protein) (Thioredoxin-like protein 2)	GLRX3 PICOT TXNL2 HUSSY-22	Homo sapiens (Human)	335
TBA4A_HUMAN	P68366	TBA4A_HUMAN	reviewed	Tubulin alpha-4A chain (Alpha-tubulin 1) (Testis-specific alpha-tubulin) (Tubulin H2-alpha) (Tubulin alpha-1 chain)	TUBA4A TUBA1	Homo sapiens (Human)	448
ROA1_HUMAN	P09651	ROA1_HUMAN	reviewed	Heterogeneous nuclear ribonucleoprotein A1 (hnRNP A1) (Helix-destabilizing protein) (Single-strand RNA-binding protein) (hnRNP core protein A1) [Cleaved into: Heterogeneous nuclear ribonucleoprotein A1, N-terminally processed]	HNRNPA1 HNRPA1	Homo sapiens (Human)	372
HINT1_HUMAN	P49773	HINT1_HUMAN	reviewed	Histidine triad nucleotide-binding protein 1 (EC 3.-.-.-) (Adenosine 5'-monophosphoramidase) (Protein kinase C inhibitor 1) (Protein kinase C-interacting protein 1) (PKCI-1)	HINT1 HINT PKCI1 PRKCNH1	Homo sapiens (Human)	126
CO5_HUMAN	P01031	CO5_HUMAN	reviewed	Complement C5 (C3 and PZP-like alpha-2-macroglobulin domain-containing protein 4) [Cleaved into: Complement C5 beta chain; Complement C5 alpha chain; C5a anaphylatoxin; Complement C5 alpha' chain]	C5 CPAMD4	Homo sapiens (Human)	1676
H1X_HUMAN	Q92522	H1X_HUMAN	reviewed	Histone H1x	H1FX	Homo sapiens (Human)	213
TPR_HUMAN	P12270	TPR_HUMAN	reviewed	Nucleoprotein TPR (Megator) (NPC-associated intranuclear protein) (Translocated promoter region protein)	TPR	Homo sapiens (Human)	2363
F10A5_HUMAN	Q8NFI4	F10A5_HUMAN	reviewed	Putative protein FAM10A5 (Suppression of tumorigenicity 13 pseudogene 5)	ST13P5 FAM10A5	Homo sapiens (Human)	369
KCRB_HUMAN	P12277	KCRB_HUMAN	reviewed	Creatine kinase B-type (EC 2.7.3.2) (Brain creatine kinase) (B-CK) (Creatine kinase B chain) (Creatine phosphokinase B-type) (CPK-B)	CKB CKBB	Homo sapiens (Human)	381
KV320_HUMAN	P01619	KV320_HUMAN	reviewed	Immunoglobulin kappa variable 3-20 (Ig kappa chain V-III region B6) (Ig kappa chain V-III region GOL) (Ig kappa chain V-III region HAH) (Ig kappa chain V-III region HIC) (Ig kappa chain V-III region IARC/BL41) (Ig kappa chain V-III region NG9) (Ig kappa chain V-III region SIE) (Ig kappa chain V-III region Ti) (Ig kappa chain V-III region WOL)	IGKV3-20	Homo sapiens (Human)	116
ML12B_HUMAN	O14950	ML12B_HUMAN	reviewed	Myosin regulatory light chain 12B (MLC-2A) (MLC-2) (Myosin regulatory light chain 2-B, smooth muscle isoform) (Myosin regulatory light chain 20 kDa) (MLC20) (Myosin regulatory light chain MRLC2) (SHUJUN-1)	MYL12B MRLC2 MYLC2B	Homo sapiens (Human)	172
CDC42_HUMAN	P60953	CDC42_HUMAN	reviewed	Cell division control protein 42 homolog (EC 3.6.5.2) (G25K GTP-binding protein)	CDC42	Homo sapiens (Human)	191
TOM40_HUMAN	O96008	TOM40_HUMAN	reviewed	Mitochondrial import receptor subunit TOM40 homolog (Protein Haymaker) (Translocase of outer membrane 40 kDa subunit homolog) (p38.5)	TOMM40 C19orf1 PEREC1 TOM40	Homo sapiens (Human)	361
PSMD9_HUMAN	O00233	PSMD9_HUMAN	reviewed	26S proteasome non-ATPase regulatory subunit 9 (26S proteasome regulatory subunit p27)	PSMD9	Homo sapiens (Human)	223
HS90B_HUMAN	P08238	HS90B_HUMAN	reviewed	Heat shock protein HSP 90-beta (HSP 90) (Heat shock 84 kDa) (HSP 84) (HSP84)	HSP90AB1 HSP90B HSPC2 HSPCB	Homo sapiens (Human)	724
TCP4_HUMAN	P53999	TCP4_HUMAN	reviewed	Activated RNA polymerase II transcriptional coactivator p15 (Positive cofactor 4) (PC4) (SUB1 homolog) (p14)	SUB1 PC4 RPO2TC1	Homo sapiens (Human)	127
PAI2_HUMAN	P05120	PAI2_HUMAN	reviewed	Plasminogen activator inhibitor 2 (PAI-2) (Monocyte Arg-serpin) (Placental plasminogen activator inhibitor) (Serpin B2) (Urokinase inhibitor)	SERPINB2 PAI2 PLANH2	Homo sapiens (Human)	415
MTCH2_HUMAN	Q9Y6C9	MTCH2_HUMAN	reviewed	Mitochondrial carrier homolog 2 (Met-induced mitochondrial protein)	MTCH2 MIMP HSPC032	Homo sapiens (Human)	303
RL13_HUMAN	P26373	RL13_HUMAN	reviewed	60S ribosomal protein L13 (Breast basic conserved protein 1) (Large ribosomal subunit protein eL13)	RPL13 BBC1 OK/SW-cl.46	Homo sapiens (Human)	211
RLA1_HUMAN	P05386	RLA1_HUMAN	reviewed	60S acidic ribosomal protein P1 (Large ribosomal subunit protein P1)	RPLP1 RRP1	Homo sapiens (Human)	114
STIP1_HUMAN	P31948	STIP1_HUMAN	reviewed	Stress-induced-phosphoprotein 1 (STI1) (Hsc70/Hsp90-organizing protein) (Hop) (Renal carcinoma antigen NY-REN-11) (Transformation-sensitive protein IEF SSP 3521)	STIP1	Homo sapiens (Human)	543
RS13_HUMAN	P62277	RS13_HUMAN	reviewed	40S ribosomal protein S13 (Small ribosomal subunit protein uS15)	RPS13	Homo sapiens (Human)	151
VTNC_HUMAN	P04004	VTNC_HUMAN	reviewed	Vitronectin (VN) (S-protein) (Serum-spreading factor) (V75) [Cleaved into: Vitronectin V65 subunit; Vitronectin V10 subunit; Somatomedin-B]	VTN	Homo sapiens (Human)	478
OTUB1_HUMAN	Q96FW1	OTUB1_HUMAN	reviewed	Ubiquitin thioesterase OTUB1 (EC 3.4.19.12) (Deubiquitinating enzyme OTUB1) (OTU domain-containing ubiquitin aldehyde-binding protein 1) (Otubain-1) (hOTU1) (Ubiquitin-specific-processing protease OTUB1)	OTUB1 OTB1 OTU1 HSPC263	Homo sapiens (Human)	271
DOPD_HUMAN	P30046	DOPD_HUMAN	reviewed	D-dopachrome decarboxylase (EC 4.1.1.84) (D-dopachrome tautomerase) (Phenylpyruvate tautomerase II)	DDT	Homo sapiens (Human)	118
ROA0_HUMAN	Q13151	ROA0_HUMAN	reviewed	Heterogeneous nuclear ribonucleoprotein A0 (hnRNP A0)	HNRNPA0 HNRPA0	Homo sapiens (Human)	305
CHD4_HUMAN	Q14839	CHD4_HUMAN	reviewed	Chromodomain-helicase-DNA-binding protein 4 (CHD-4) (EC 3.6.4.12) (ATP-dependent helicase CHD4) (Mi-2 autoantigen 218 kDa protein) (Mi2-beta)	CHD4	Homo sapiens (Human)	1912
CSK23_HUMAN	Q8NEV1	CSK23_HUMAN	reviewed	Casein kinase II subunit alpha 3 (CK II alpha 3) (EC 2.7.11.1) (Casein kinase II alpha 1 polypeptide pseudogene)	CSNK2A3 CSNK2A1P	Homo sapiens (Human)	391
STMN1_HUMAN	P16949	STMN1_HUMAN	reviewed	Stathmin (Leukemia-associated phosphoprotein p18) (Metablastin) (Oncoprotein 18) (Op18) (Phosphoprotein p19) (pp19) (Prosolin) (Protein Pr22) (pp17)	STMN1 C1orf215 LAP18 OP18	Homo sapiens (Human)	149
ILF2_HUMAN	Q12905	ILF2_HUMAN	reviewed	Interleukin enhancer-binding factor 2 (Nuclear factor of activated T-cells 45 kDa)	ILF2 NF45 PRO3063	Homo sapiens (Human)	390
CO1A1_HUMAN	P02452	CO1A1_HUMAN	reviewed	Collagen alpha-1(I) chain (Alpha-1 type I collagen)	COL1A1	Homo sapiens (Human)	1464
VPS4B_HUMAN	O75351	VPS4B_HUMAN	reviewed	Vacuolar protein sorting-associated protein 4B (EC 3.6.4.6) (Cell migration-inducing gene 1 protein) (Suppressor of K(+) transport growth defect 1) (Protein SKD1)	VPS4B SKD1 VPS42 MIG1	Homo sapiens (Human)	444
SPR2G_HUMAN	Q9BYE4	SPR2G_HUMAN	reviewed	Small proline-rich protein 2G (SPR-2G)	SPRR2G	Homo sapiens (Human)	73
SMC2_HUMAN	O95347	SMC2_HUMAN	reviewed	Structural maintenance of chromosomes protein 2 (SMC protein 2) (SMC-2) (Chromosome-associated protein E) (hCAP-E) (XCAP-E homolog)	SMC2 CAPE SMC2L1 PRO0324	Homo sapiens (Human)	1197
PSB7_HUMAN	Q99436	PSB7_HUMAN	reviewed	Proteasome subunit beta type-7 (EC 3.4.25.1) (Macropain chain Z) (Multicatalytic endopeptidase complex chain Z) (Proteasome subunit Z)	PSMB7 Z	Homo sapiens (Human)	277
SYRC_HUMAN	P54136	SYRC_HUMAN	reviewed	Arginine--tRNA ligase, cytoplasmic (EC 6.1.1.19) (Arginyl-tRNA synthetase) (ArgRS)	RARS	Homo sapiens (Human)	660
ERH_HUMAN	P84090	ERH_HUMAN	reviewed	Enhancer of rudimentary homolog	ERH	Homo sapiens (Human)	104
SP16H_HUMAN	Q9Y5B9	SP16H_HUMAN	reviewed	FACT complex subunit SPT16 (Chromatin-specific transcription elongation factor 140 kDa subunit) (FACT 140 kDa subunit) (FACTp140) (Facilitates chromatin transcription complex subunit SPT16) (hSPT16)	SUPT16H FACT140 FACTP140	Homo sapiens (Human)	1047
PZP_HUMAN	P20742	PZP_HUMAN	reviewed	Pregnancy zone protein (C3 and PZP-like alpha-2-macroglobulin domain-containing protein 6)	PZP CPAMD6	Homo sapiens (Human)	1482
APOB_HUMAN	P04114	APOB_HUMAN	reviewed	Apolipoprotein B-100 (Apo B-100) [Cleaved into: Apolipoprotein B-48 (Apo B-48)]	APOB	Homo sapiens (Human)	4563
CHRD1_HUMAN	Q9UHD1	CHRD1_HUMAN	reviewed	Cysteine and histidine-rich domain-containing protein 1 (CHORD domain-containing protein 1) (CHORD-containing protein 1) (CHP-1) (Protein morgana)	CHORDC1 CHP1	Homo sapiens (Human)	332
UBQL1_HUMAN	Q9UMX0	UBQL1_HUMAN	reviewed	Ubiquilin-1 (Protein linking IAP with cytoskeleton 1) (PLIC-1) (hPLIC-1)	UBQLN1 DA41 PLIC1	Homo sapiens (Human)	589
SPTB2_HUMAN	Q01082	SPTB2_HUMAN	reviewed	Spectrin beta chain, non-erythrocytic 1 (Beta-II spectrin) (Fodrin beta chain) (Spectrin, non-erythroid beta chain 1)	SPTBN1 SPTB2	Homo sapiens (Human)	2364
RL5_HUMAN	P46777	RL5_HUMAN	reviewed	60S ribosomal protein L5 (Large ribosomal subunit protein uL18)	RPL5 MSTP030	Homo sapiens (Human)	297
SPB13_HUMAN	Q9UIV8	SPB13_HUMAN	reviewed	Serpin B13 (HaCaT UV-repressible serpin) (Hurpin) (Headpin) (Peptidase inhibitor 13) (PI-13) (Proteinase inhibitor 13)	SERPINB13 PI13	Homo sapiens (Human)	391
SNRPA_HUMAN	P09012	SNRPA_HUMAN	reviewed	U1 small nuclear ribonucleoprotein A (U1 snRNP A) (U1-A) (U1A)	SNRPA	Homo sapiens (Human)	282
SRSF8_HUMAN	Q9BRL6	SRSF8_HUMAN	reviewed	Serine/arginine-rich splicing factor 8 (Pre-mRNA-splicing factor SRP46) (Splicing factor SRp46) (Splicing factor, arginine/serine-rich 2B)	SRSF8 SFRS2B SRP46	Homo sapiens (Human)	282
PGBM_HUMAN	P98160	PGBM_HUMAN	reviewed	Basement membrane-specific heparan sulfate proteoglycan core protein (HSPG) (Perlecan) (PLC) [Cleaved into: Endorepellin; LG3 peptide]	HSPG2	Homo sapiens (Human)	4391
SH3L3_HUMAN	Q9H299	SH3L3_HUMAN	reviewed	SH3 domain-binding glutamic acid-rich-like protein 3 (SH3 domain-binding protein 1) (SH3BP-1)	SH3BGRL3 P1725	Homo sapiens (Human)	93
AATM_HUMAN	P00505	AATM_HUMAN	reviewed	Aspartate aminotransferase, mitochondrial (mAspAT) (EC 2.6.1.1) (EC 2.6.1.7) (Fatty acid-binding protein) (FABP-1) (Glutamate oxaloacetate transaminase 2) (Kynurenine aminotransferase 4) (Kynurenine aminotransferase IV) (Kynurenine--oxoglutarate transaminase 4) (Kynurenine--oxoglutarate transaminase IV) (Plasma membrane-associated fatty acid-binding protein) (FABPpm) (Transaminase A)	GOT2	Homo sapiens (Human)	430
VPS35_HUMAN	Q96QK1	VPS35_HUMAN	reviewed	Vacuolar protein sorting-associated protein 35 (hVPS35) (Maternal-embryonic 3) (Vesicle protein sorting 35)	VPS35 MEM3 TCCCTA00141	Homo sapiens (Human)	796
ITIH4_HUMAN	Q14624	ITIH4_HUMAN	reviewed	Inter-alpha-trypsin inhibitor heavy chain H4 (ITI heavy chain H4) (ITI-HC4) (Inter-alpha-inhibitor heavy chain 4) (Inter-alpha-trypsin inhibitor family heavy chain-related protein) (IHRP) (Plasma kallikrein sensitive glycoprotein 120) (Gp120) (PK-120) [Cleaved into: 70 kDa inter-alpha-trypsin inhibitor heavy chain H4; 35 kDa inter-alpha-trypsin inhibitor heavy chain H4]	ITIH4 IHRP ITIHL1 PK120 PRO1851	Homo sapiens (Human)	930
THOC4_HUMAN	Q86V81	THOC4_HUMAN	reviewed	THO complex subunit 4 (Tho4) (Ally of AML-1 and LEF-1) (Aly/REF export factor) (Transcriptional coactivator Aly/REF) (bZIP-enhancing factor BEF)	ALYREF ALY BEF THOC4	Homo sapiens (Human)	257
MYO1B_HUMAN	O43795	MYO1B_HUMAN	reviewed	Unconventional myosin-Ib (MYH-1c) (Myosin I alpha) (MMI-alpha) (MMIa)	MYO1B	Homo sapiens (Human)	1136
FLNB_HUMAN	O75369	FLNB_HUMAN	reviewed	Filamin-B (FLN-B) (ABP-278) (ABP-280 homolog) (Actin-binding-like protein) (Beta-filamin) (Filamin homolog 1) (Fh1) (Filamin-3) (Thyroid autoantigen) (Truncated actin-binding protein) (Truncated ABP)	FLNB FLN1L FLN3 TABP TAP	Homo sapiens (Human)	2602
FAS_HUMAN	P49327	FAS_HUMAN	reviewed	Fatty acid synthase (EC 2.3.1.85) [Includes: [Acyl-carrier-protein] S-acetyltransferase (EC 2.3.1.38); [Acyl-carrier-protein] S-malonyltransferase (EC 2.3.1.39); 3-oxoacyl-[acyl-carrier-protein] synthase (EC 2.3.1.41); 3-oxoacyl-[acyl-carrier-protein] reductase (EC 1.1.1.100); 3-hydroxyacyl-[acyl-carrier-protein] dehydratase (EC 4.2.1.59); Enoyl-[acyl-carrier-protein] reductase (EC 1.3.1.39); Ole…	FASN FAS	Homo sapiens (Human)	2511
KCY_HUMAN	P30085	KCY_HUMAN	reviewed	UMP-CMP kinase (EC 2.7.4.14) (Deoxycytidylate kinase) (CK) (dCMP kinase) (Nucleoside-diphosphate kinase) (EC 2.7.4.6) (Uridine monophosphate/cytidine monophosphate kinase) (UMP/CMP kinase) (UMP/CMPK)	CMPK1 CMK CMPK UCK UMK UMPK	Homo sapiens (Human)	196
H15_HUMAN	P16401	H15_HUMAN	reviewed	Histone H1.5 (Histone H1a) (Histone H1b) (Histone H1s-3)	H1-5 H1F5 HIST1H1B	Homo sapiens (Human)	226
STON2_HUMAN	Q8WXE9	STON2_HUMAN	reviewed	Stonin-2 (Stoned B)	STON2 STN2 STNB	Homo sapiens (Human)	905
IQCC_HUMAN	Q4KMZ1	IQCC_HUMAN	reviewed	IQ domain-containing protein C	IQCC	Homo sapiens (Human)	466
ML12A_HUMAN	P19105	ML12A_HUMAN	reviewed	Myosin regulatory light chain 12A (Epididymis secretory protein Li 24) (HEL-S-24) (MLC-2B) (Myosin RLC) (Myosin regulatory light chain 2, nonsarcomeric) (Myosin regulatory light chain MRLC3)	MYL12A MLCB MRLC3 RLC	Homo sapiens (Human)	171
HMGA1_HUMAN	P17096	HMGA1_HUMAN	reviewed	High mobility group protein HMG-I/HMG-Y (HMG-I(Y)) (High mobility group AT-hook protein 1) (High mobility group protein A1) (High mobility group protein R)	HMGA1 HMGIY	Homo sapiens (Human)	107
H31_HUMAN	P68431	H31_HUMAN	reviewed	Histone H3.1 (Histone H3/a) (Histone H3/b) (Histone H3/c) (Histone H3/d) (Histone H3/f) (Histone H3/h) (Histone H3/i) (Histone H3/j) (Histone H3/k) (Histone H3/l)	H3C1 H3FA HIST1H3A; H3C2 H3FL HIST1H3B; H3C3 H3FC HIST1H3C; H3C4 H3FB HIST1H3D; H3C6 H3FD HIST1H3E; H3C7 H3FI HIST1H3F; H3C8 H3FH HIST1H3G; H3C10 H3FK HIST1H3H; H3C11 H3FF HIST1H3I; H3C12 H3FJ HIST1H3J	Homo sapiens (Human)	136
SAA2_HUMAN	P0DJI9	SAA2_HUMAN	reviewed	Serum amyloid A-2 protein (SAA2)	SAA2	Homo sapiens (Human)	122
PEDF_HUMAN	P36955	PEDF_HUMAN	reviewed	Pigment epithelium-derived factor (PEDF) (Cell proliferation-inducing gene 35 protein) (EPC-1) (Serpin F1)	SERPINF1 PEDF PIG35	Homo sapiens (Human)	418
H10_HUMAN	P07305	H10_HUMAN	reviewed	Histone H1.0 (Histone H1') (Histone H1(0)) [Cleaved into: Histone H1.0, N-terminally processed]	H1-0 H1F0 H1FV	Homo sapiens (Human)	194
BZW1_HUMAN	Q7L1Q6	BZW1_HUMAN	reviewed	Basic leucine zipper and W2 domain-containing protein 1 (Protein Orf)	BZW1 BZAP45 KIAA0005	Homo sapiens (Human)	419
DJB11_HUMAN	Q9UBS4	DJB11_HUMAN	reviewed	DnaJ homolog subfamily B member 11 (APOBEC1-binding protein 2) (ABBP-2) (DnaJ protein homolog 9) (ER-associated DNAJ) (ER-associated Hsp40 co-chaperone) (Endoplasmic reticulum DNA J domain-containing protein 3) (ER-resident protein ERdj3) (ERdj3) (ERj3p) (HEDJ) (Human DnaJ protein 9) (hDj-9) (PWP1-interacting protein 4)	DNAJB11 EDJ ERJ3 HDJ9 PSEC0121 UNQ537/PRO1080	Homo sapiens (Human)	358
VIME_HUMAN	P08670	VIME_HUMAN	reviewed	Vimentin	VIM	Homo sapiens (Human)	466
HCDH_HUMAN	Q16836	HCDH_HUMAN	reviewed	Hydroxyacyl-coenzyme A dehydrogenase, mitochondrial (HCDH) (EC 1.1.1.35) (Medium and short-chain L-3-hydroxyacyl-coenzyme A dehydrogenase) (Short-chain 3-hydroxyacyl-CoA dehydrogenase)	HADH HAD HADHSC SCHAD	Homo sapiens (Human)	314
MCM5_HUMAN	P33992	MCM5_HUMAN	reviewed	DNA replication licensing factor MCM5 (EC 3.6.4.12) (CDC46 homolog) (P1-CDC46)	MCM5 CDC46	Homo sapiens (Human)	734
CD9_HUMAN	P21926	CD9_HUMAN	reviewed	CD9 antigen (5H9 antigen) (Cell growth-inhibiting gene 2 protein) (Leukocyte antigen MIC3) (Motility-related protein) (MRP-1) (Tetraspanin-29) (Tspan-29) (p24) (CD antigen CD9)	CD9 MIC3 TSPAN29 GIG2	Homo sapiens (Human)	228
K1C18_HUMAN	P05783	K1C18_HUMAN	reviewed	Keratin, type I cytoskeletal 18 (Cell proliferation-inducing gene 46 protein) (Cytokeratin-18) (CK-18) (Keratin-18) (K18)	KRT18 CYK18 PIG46	Homo sapiens (Human)	430
DC1L2_HUMAN	O43237	DC1L2_HUMAN	reviewed	Cytoplasmic dynein 1 light intermediate chain 2 (Dynein light intermediate chain 2, cytosolic) (LIC-2) (LIC53/55)	DYNC1LI2 DNCLI2 LIC2	Homo sapiens (Human)	492
PRS7_HUMAN	P35998	PRS7_HUMAN	reviewed	26S proteasome regulatory subunit 7 (26S proteasome AAA-ATPase subunit RPT1) (Proteasome 26S subunit ATPase 2) (Protein MSS1)	PSMC2 MSS1	Homo sapiens (Human)	433
ANM5_HUMAN	O14744	ANM5_HUMAN	reviewed	Protein arginine N-methyltransferase 5 (PRMT5) (EC 2.1.1.320) (72 kDa ICln-binding protein) (Histone-arginine N-methyltransferase PRMT5) (Jak-binding protein 1) (Shk1 kinase-binding protein 1 homolog) (SKB1 homolog) (SKB1Hs) [Cleaved into: Protein arginine N-methyltransferase 5, N-terminally processed]	PRMT5 HRMT1L5 IBP72 JBP1 SKB1	Homo sapiens (Human)	637
YBOX2_HUMAN	Q9Y2T7	YBOX2_HUMAN	reviewed	Y-box-binding protein 2 (Contrin) (DNA-binding protein C) (Dbpc) (Germ cell-specific Y-box-binding protein) (MSY2 homolog)	YBX2 CSDA3 MSY2	Homo sapiens (Human)	364
RS9_HUMAN	P46781	RS9_HUMAN	reviewed	40S ribosomal protein S9 (Small ribosomal subunit protein uS4)	RPS9	Homo sapiens (Human)	194
PA24B_HUMAN	P0C869	PA24B_HUMAN	reviewed	Cytosolic phospholipase A2 beta (cPLA2-beta) (EC 3.1.1.4) (Phospholipase A2 group IVB)	PLA2G4B	Homo sapiens (Human)	781
NSF1C_HUMAN	Q9UNZ2	NSF1C_HUMAN	reviewed	NSFL1 cofactor p47 (UBX domain-containing protein 2C) (p97 cofactor p47)	NSFL1C UBXN2C	Homo sapiens (Human)	370
RS23_HUMAN	P62266	RS23_HUMAN	reviewed	40S ribosomal protein S23 (Small ribosomal subunit protein uS12)	RPS23	Homo sapiens (Human)	143
MVP_HUMAN	Q14764	MVP_HUMAN	reviewed	Major vault protein (MVP) (Lung resistance-related protein)	MVP LRP	Homo sapiens (Human)	893
TTLL1_HUMAN	O95922	TTLL1_HUMAN	reviewed	Probable tubulin polyglutamylase TTLL1 (EC 6.-.-.-) (Tubulin polyglutamylase complex subunit 3) (PGs3) (Tubulin--tyrosine ligase-like protein 1)	TTLL1 C22orf7	Homo sapiens (Human)	423
ACLY_HUMAN	P53396	ACLY_HUMAN	reviewed	ATP-citrate synthase (EC 2.3.3.8) (ATP-citrate (pro-S-)-lyase) (ACL) (Citrate cleavage enzyme)	ACLY	Homo sapiens (Human)	1101
NUCL_HUMAN	P19338	NUCL_HUMAN	reviewed	Nucleolin (Protein C23)	NCL	Homo sapiens (Human)	710
RL29_HUMAN	P47914	RL29_HUMAN	reviewed	60S ribosomal protein L29 (Cell surface heparin-binding protein HIP) (Large ribosomal subunit protein eL29)	RPL29	Homo sapiens (Human)	159
CLIC1_HUMAN	O00299	CLIC1_HUMAN	reviewed	Chloride intracellular channel protein 1 (Chloride channel ABP) (Nuclear chloride ion channel 27) (NCC27) (Regulatory nuclear chloride ion channel protein) (hRNCC)	CLIC1 G6 NCC27	Homo sapiens (Human)	241
AACT_HUMAN	P01011	AACT_HUMAN	reviewed	Alpha-1-antichymotrypsin (ACT) (Cell growth-inhibiting gene 24/25 protein) (Serpin A3) [Cleaved into: Alpha-1-antichymotrypsin His-Pro-less]	SERPINA3 AACT GIG24 GIG25	Homo sapiens (Human)	423
DDX17_HUMAN	Q92841	DDX17_HUMAN	reviewed	Probable ATP-dependent RNA helicase DDX17 (EC 3.6.4.13) (DEAD box protein 17) (DEAD box protein p72) (DEAD box protein p82) (RNA-dependent helicase p72)	DDX17	Homo sapiens (Human)	729
1A03_HUMAN,1A33_HUMAN,1A30_HUMAN,1A11_HUMAN,1A02_HUMAN,1A31_HUMAN	P04439	HLAA_HUMAN	reviewed	HLA class I histocompatibility antigen, A alpha chain (Human leukocyte antigen A) (HLA-A)	HLA-A HLAA	Homo sapiens (Human)	365
PRS10_HUMAN	P62333	PRS10_HUMAN	reviewed	26S proteasome regulatory subunit 10B (26S proteasome AAA-ATPase subunit RPT4) (Proteasome 26S subunit ATPase 6) (Proteasome subunit p42)	PSMC6 SUG2	Homo sapiens (Human)	389
CBX3_HUMAN	Q13185	CBX3_HUMAN	reviewed	Chromobox protein homolog 3 (HECH) (Heterochromatin protein 1 homolog gamma) (HP1 gamma) (Modifier 2 protein)	CBX3	Homo sapiens (Human)	183
HNRH3_HUMAN	P31942	HNRH3_HUMAN	reviewed	Heterogeneous nuclear ribonucleoprotein H3 (hnRNP H3) (Heterogeneous nuclear ribonucleoprotein 2H9) (hnRNP 2H9)	HNRNPH3 HNRPH3	Homo sapiens (Human)	346
THIL_HUMAN	P24752	THIL_HUMAN	reviewed	Acetyl-CoA acetyltransferase, mitochondrial (EC 2.3.1.9) (Acetoacetyl-CoA thiolase) (T2)	ACAT1 ACAT MAT	Homo sapiens (Human)	427
PSA2_HUMAN	P25787	PSA2_HUMAN	reviewed	Proteasome subunit alpha type-2 (EC 3.4.25.1) (Macropain subunit C3) (Multicatalytic endopeptidase complex subunit C3) (Proteasome component C3)	PSMA2 HC3 PSC3	Homo sapiens (Human)	234
SURF4_HUMAN	O15260	SURF4_HUMAN	reviewed	Surfeit locus protein 4	SURF4 SURF-4	Homo sapiens (Human)	269
H2B2F_HUMAN	Q5QNW6	H2B2F_HUMAN	reviewed	Histone H2B type 2-F	HIST2H2BF	Homo sapiens (Human)	126
PPIC_HUMAN	P45877	PPIC_HUMAN	reviewed	Peptidyl-prolyl cis-trans isomerase C (PPIase C) (EC 5.2.1.8) (Cyclophilin C) (Rotamase C)	PPIC CYPC	Homo sapiens (Human)	212
KRT84_HUMAN	Q9NSB2	KRT84_HUMAN	reviewed	Keratin, type II cuticular Hb4 (Keratin-84) (K84) (Type II hair keratin Hb4) (Type-II keratin Kb24)	KRT84 KRTHB4	Homo sapiens (Human)	600
EFTU_HUMAN	P49411	EFTU_HUMAN	reviewed	Elongation factor Tu, mitochondrial (EF-Tu) (P43)	TUFM	Homo sapiens (Human)	452
HYOU1_HUMAN	Q9Y4L1	HYOU1_HUMAN	reviewed	Hypoxia up-regulated protein 1 (150 kDa oxygen-regulated protein) (ORP-150) (170 kDa glucose-regulated protein) (GRP-170)	HYOU1 GRP170 ORP150	Homo sapiens (Human)	999
CAN1_HUMAN	P07384	CAN1_HUMAN	reviewed	Calpain-1 catalytic subunit (EC 3.4.22.52) (Calcium-activated neutral proteinase 1) (CANP 1) (Calpain mu-type) (Calpain-1 large subunit) (Cell proliferation-inducing gene 30 protein) (Micromolar-calpain) (muCANP)	CAPN1 CANPL1 PIG30	Homo sapiens (Human)	714
FABP5_HUMAN	Q01469	FABP5_HUMAN	reviewed	Fatty acid-binding protein 5 (Epidermal-type fatty acid-binding protein) (E-FABP) (Fatty acid-binding protein, epidermal) (Psoriasis-associated fatty acid-binding protein homolog) (PA-FABP)	FABP5	Homo sapiens (Human)	135
IF5A1_HUMAN	P63241	IF5A1_HUMAN	reviewed	Eukaryotic translation initiation factor 5A-1 (eIF-5A-1) (eIF-5A1) (Eukaryotic initiation factor 5A isoform 1) (eIF-5A) (Rev-binding factor) (eIF-4D)	EIF5A	Homo sapiens (Human)	154
TRI29_HUMAN	Q14134	TRI29_HUMAN	reviewed	Tripartite motif-containing protein 29 (Ataxia telangiectasia group D-associated protein)	TRIM29 ATDC	Homo sapiens (Human)	588
TTHY_HUMAN	P02766	TTHY_HUMAN	reviewed	Transthyretin (ATTR) (Prealbumin) (TBPA)	TTR PALB	Homo sapiens (Human)	147
UE2NL_HUMAN	Q5JXB2	UE2NL_HUMAN	reviewed	Putative ubiquitin-conjugating enzyme E2 N-like (Epididymis tissue protein Li 174)	UBE2NL	Homo sapiens (Human)	153
LAMC1_HUMAN	P11047	LAMC1_HUMAN	reviewed	Laminin subunit gamma-1 (Laminin B2 chain) (Laminin-1 subunit gamma) (Laminin-10 subunit gamma) (Laminin-11 subunit gamma) (Laminin-2 subunit gamma) (Laminin-3 subunit gamma) (Laminin-4 subunit gamma) (Laminin-6 subunit gamma) (Laminin-7 subunit gamma) (Laminin-8 subunit gamma) (Laminin-9 subunit gamma) (S-laminin subunit gamma) (S-LAM gamma)	LAMC1 LAMB2	Homo sapiens (Human)	1609
SAFB2_HUMAN	Q14151	SAFB2_HUMAN	reviewed	Scaffold attachment factor B2 (SAF-B2)	SAFB2 KIAA0138	Homo sapiens (Human)	953
SEPT2_HUMAN	Q15019	SEPT2_HUMAN	reviewed	Septin-2 (Neural precursor cell expressed developmentally down-regulated protein 5) (NEDD-5)	SEPTIN2 DIFF6 KIAA0158 NEDD5 SEPT2	Homo sapiens (Human)	361
SSBP_HUMAN	Q04837	SSBP_HUMAN	reviewed	Single-stranded DNA-binding protein, mitochondrial (Mt-SSB) (MtSSB) (PWP1-interacting protein 17)	SSBP1 SSBP	Homo sapiens (Human)	148
LGUL_HUMAN	Q04760	LGUL_HUMAN	reviewed	Lactoylglutathione lyase (EC 4.4.1.5) (Aldoketomutase) (Glyoxalase I) (Glx I) (Ketone-aldehyde mutase) (Methylglyoxalase) (S-D-lactoylglutathione methylglyoxal lyase)	GLO1	Homo sapiens (Human)	184
H2B1J_HUMAN	P06899	H2B1J_HUMAN	reviewed	Histone H2B type 1-J (Histone H2B.1) (Histone H2B.r) (H2B/r)	H2BC11 H2BFR HIST1H2BJ	Homo sapiens (Human)	126
C1QB_HUMAN	P02746	C1QB_HUMAN	reviewed	Complement C1q subcomponent subunit B	C1QB	Homo sapiens (Human)	253
KAD1_HUMAN	P00568	KAD1_HUMAN	reviewed	Adenylate kinase isoenzyme 1 (AK 1) (EC 2.7.4.3) (EC 2.7.4.6) (ATP-AMP transphosphorylase 1) (ATP:AMP phosphotransferase) (Adenylate monophosphate kinase) (Myokinase)	AK1	Homo sapiens (Human)	194
GBG12_HUMAN	Q9UBI6	GBG12_HUMAN	reviewed	Guanine nucleotide-binding protein G(I)/G(S)/G(O) subunit gamma-12	GNG12	Homo sapiens (Human)	72
CY1_HUMAN	P08574	CY1_HUMAN	reviewed	Cytochrome c1, heme protein, mitochondrial (Complex III subunit 4) (Complex III subunit IV) (Cytochrome b-c1 complex subunit 4) (Ubiquinol-cytochrome-c reductase complex cytochrome c1 subunit) (Cytochrome c-1)	CYC1	Homo sapiens (Human)	325
XPO1_HUMAN	O14980	XPO1_HUMAN	reviewed	Exportin-1 (Exp1) (Chromosome region maintenance 1 protein homolog)	XPO1 CRM1	Homo sapiens (Human)	1071
S10A6_HUMAN	P06703	S10A6_HUMAN	reviewed	Protein S100-A6 (Calcyclin) (Growth factor-inducible protein 2A9) (MLN 4) (Prolactin receptor-associated protein) (PRA) (S100 calcium-binding protein A6)	S100A6 CACY	Homo sapiens (Human)	90
PNPH_HUMAN	P00491	PNPH_HUMAN	reviewed	Purine nucleoside phosphorylase (PNP) (EC 2.4.2.1) (Inosine phosphorylase) (Inosine-guanosine phosphorylase)	PNP NP	Homo sapiens (Human)	289
PFD5_HUMAN	Q99471	PFD5_HUMAN	reviewed	Prefoldin subunit 5 (Myc modulator 1) (c-Myc-binding protein Mm-1)	PFDN5 MM1 PFD5	Homo sapiens (Human)	154
NONO_HUMAN	Q15233	NONO_HUMAN	reviewed	Non-POU domain-containing octamer-binding protein (NonO protein) (54 kDa nuclear RNA- and DNA-binding protein) (55 kDa nuclear protein) (DNA-binding p52/p100 complex, 52 kDa subunit) (NMT55) (p54(nrb)) (p54nrb)	NONO NRB54	Homo sapiens (Human)	471
CMTA1_HUMAN	Q9Y6Y1	CMTA1_HUMAN	reviewed	Calmodulin-binding transcription activator 1	CAMTA1 KIAA0833 MSTP023	Homo sapiens (Human)	1673
ANXA4_HUMAN	P09525	ANXA4_HUMAN	reviewed	Annexin A4 (35-beta calcimedin) (Annexin IV) (Annexin-4) (Carbohydrate-binding protein p33/p41) (Chromobindin-4) (Endonexin I) (Lipocortin IV) (P32.5) (PP4-X) (Placental anticoagulant protein II) (PAP-II) (Protein II)	ANXA4 ANX4	Homo sapiens (Human)	319
TALDO_HUMAN	P37837	TALDO_HUMAN	reviewed	Transaldolase (EC 2.2.1.2)	TALDO1 TAL TALDO TALDOR	Homo sapiens (Human)	337
ANT3_HUMAN	P01008	ANT3_HUMAN	reviewed	Antithrombin-III (ATIII) (Serpin C1)	SERPINC1 AT3 PRO0309	Homo sapiens (Human)	464
FKB1A_HUMAN	P62942	FKB1A_HUMAN	reviewed	Peptidyl-prolyl cis-trans isomerase FKBP1A (PPIase FKBP1A) (EC 5.2.1.8) (12 kDa FK506-binding protein) (12 kDa FKBP) (FKBP-12) (Calstabin-1) (FK506-binding protein 1A) (FKBP-1A) (Immunophilin FKBP12) (Rotamase)	FKBP1A FKBP1 FKBP12	Homo sapiens (Human)	108
XPO2_HUMAN	P55060	XPO2_HUMAN	reviewed	Exportin-2 (Exp2) (Cellular apoptosis susceptibility protein) (Chromosome segregation 1-like protein) (Importin-alpha re-exporter)	CSE1L CAS XPO2	Homo sapiens (Human)	971
RL36_HUMAN	Q9Y3U8	RL36_HUMAN	reviewed	60S ribosomal protein L36 (Large ribosomal subunit protein eL36)	RPL36	Homo sapiens (Human)	105
RS21_HUMAN	P63220	RS21_HUMAN	reviewed	40S ribosomal protein S21 (Small ribosomal subunit protein eS21)	RPS21	Homo sapiens (Human)	83
GUAA_HUMAN	P49915	GUAA_HUMAN	reviewed	GMP synthase [glutamine-hydrolyzing] (EC 6.3.5.2) (GMP synthetase) (Glutamine amidotransferase)	GMPS	Homo sapiens (Human)	693
CNN1_HUMAN	P51911	CNN1_HUMAN	reviewed	Calponin-1 (Basic calponin) (Calponin H1, smooth muscle)	CNN1	Homo sapiens (Human)	297
PGAM2_HUMAN	P15259	PGAM2_HUMAN	reviewed	Phosphoglycerate mutase 2 (EC 5.4.2.11) (EC 5.4.2.4) (BPG-dependent PGAM 2) (Muscle-specific phosphoglycerate mutase) (Phosphoglycerate mutase isozyme M) (PGAM-M)	PGAM2 PGAMM	Homo sapiens (Human)	253
HMGB1_HUMAN	P09429	HMGB1_HUMAN	reviewed	High mobility group protein B1 (High mobility group protein 1) (HMG-1)	HMGB1 HMG1	Homo sapiens (Human)	215
RS8_HUMAN	P62241	RS8_HUMAN	reviewed	40S ribosomal protein S8 (Small ribosomal subunit protein eS8)	RPS8 OK/SW-cl.83	Homo sapiens (Human)	208
EF1A3_HUMAN	Q5VTE0	EF1A3_HUMAN	reviewed	Putative elongation factor 1-alpha-like 3 (EF-1-alpha-like 3) (Eukaryotic elongation factor 1 A-like 3) (eEF1A-like 3) (Eukaryotic translation elongation factor 1 alpha-1 pseudogene 5)	EEF1A1P5 EEF1AL3	Homo sapiens (Human)	462
TCRG1_HUMAN	O14776	TCRG1_HUMAN	reviewed	Transcription elongation regulator 1 (TATA box-binding protein-associated factor 2S) (Transcription factor CA150)	TCERG1 CA150 TAF2S	Homo sapiens (Human)	1098
RD23B_HUMAN	P54727	RD23B_HUMAN	reviewed	UV excision repair protein RAD23 homolog B (HR23B) (hHR23B) (XP-C repair-complementing complex 58 kDa protein) (p58)	RAD23B	Homo sapiens (Human)	409
ARP5L_HUMAN	Q9BPX5	ARP5L_HUMAN	reviewed	Actin-related protein 2/3 complex subunit 5-like protein (Arp2/3 complex 16 kDa subunit 2) (ARC16-2)	ARPC5L	Homo sapiens (Human)	153
PCBP1_HUMAN	Q15365	PCBP1_HUMAN	reviewed	Poly(rC)-binding protein 1 (Alpha-CP1) (Heterogeneous nuclear ribonucleoprotein E1) (hnRNP E1) (Nucleic acid-binding protein SUB2.3)	PCBP1	Homo sapiens (Human)	356
K1C17_HUMAN	Q04695	K1C17_HUMAN	reviewed	Keratin, type I cytoskeletal 17 (39.1) (Cytokeratin-17) (CK-17) (Keratin-17) (K17)	KRT17	Homo sapiens (Human)	432
LMNB1_HUMAN	P20700	LMNB1_HUMAN	reviewed	Lamin-B1	LMNB1 LMN2 LMNB	Homo sapiens (Human)	586
CATC_HUMAN	P53634	CATC_HUMAN	reviewed	Dipeptidyl peptidase 1 (EC 3.4.14.1) (Cathepsin C) (Cathepsin J) (Dipeptidyl peptidase I) (DPP-I) (DPPI) (Dipeptidyl transferase) [Cleaved into: Dipeptidyl peptidase 1 exclusion domain chain (Dipeptidyl peptidase I exclusion domain chain); Dipeptidyl peptidase 1 heavy chain (Dipeptidyl peptidase I heavy chain); Dipeptidyl peptidase 1 light chain (Dipeptidyl peptidase I light chain)]	CTSC CPPI	Homo sapiens (Human)	463
COF1_HUMAN	P23528	COF1_HUMAN	reviewed	Cofilin-1 (18 kDa phosphoprotein) (p18) (Cofilin, non-muscle isoform)	CFL1 CFL	Homo sapiens (Human)	166
RSMN_HUMAN	P63162	RSMN_HUMAN	reviewed	Small nuclear ribonucleoprotein-associated protein N (snRNP-N) (Sm protein D) (Sm-D) (Sm protein N) (Sm-N) (SmN) (Tissue-specific-splicing protein)	SNRPN HCERN3 SMN	Homo sapiens (Human)	240
IF2A_HUMAN	P05198	IF2A_HUMAN	reviewed	Eukaryotic translation initiation factor 2 subunit 1 (Eukaryotic translation initiation factor 2 subunit alpha) (eIF-2-alpha) (eIF-2A) (eIF-2alpha)	EIF2S1 EIF2A	Homo sapiens (Human)	315
CRKL_HUMAN	P46109	CRKL_HUMAN	reviewed	Crk-like protein	CRKL	Homo sapiens (Human)	303
BAF_HUMAN	O75531	BAF_HUMAN	reviewed	Barrier-to-autointegration factor (Breakpoint cluster region protein 1) [Cleaved into: Barrier-to-autointegration factor, N-terminally processed]	BANF1 BAF BCRG1	Homo sapiens (Human)	89
SYK_HUMAN	Q15046	SYK_HUMAN	reviewed	Lysine--tRNA ligase (EC 2.7.7.-) (EC 6.1.1.6) (Lysyl-tRNA synthetase) (LysRS)	KARS1 KARS KIAA0070	Homo sapiens (Human)	597
U520_HUMAN	O75643	U520_HUMAN	reviewed	U5 small nuclear ribonucleoprotein 200 kDa helicase (EC 3.6.4.13) (Activating signal cointegrator 1 complex subunit 3-like 1) (BRR2 homolog) (U5 snRNP-specific 200 kDa protein) (U5-200KD)	SNRNP200 ASCC3L1 HELIC2 KIAA0788	Homo sapiens (Human)	2136
DCD_HUMAN	P81605	DCD_HUMAN	reviewed	Dermcidin (EC 3.4.-.-) (Preproteolysin) [Cleaved into: Survival-promoting peptide; DCD-1]	DCD AIDD DSEP	Homo sapiens (Human)	110
NP1L4_HUMAN	Q99733	NP1L4_HUMAN	reviewed	Nucleosome assembly protein 1-like 4 (Nucleosome assembly protein 2) (NAP-2)	NAP1L4 NAP2	Homo sapiens (Human)	375
TRFE_HUMAN	P02787	TRFE_HUMAN	reviewed	Serotransferrin (Transferrin) (Beta-1 metal-binding globulin) (Siderophilin)	TF PRO1400	Homo sapiens (Human)	698
K1C15_HUMAN	P19012	K1C15_HUMAN	reviewed	Keratin, type I cytoskeletal 15 (Cytokeratin-15) (CK-15) (Keratin-15) (K15)	KRT15 KRTB	Homo sapiens (Human)	456
PTMS_HUMAN	P20962	PTMS_HUMAN	reviewed	Parathymosin	PTMS	Homo sapiens (Human)	102
IPO4_HUMAN	Q8TEX9	IPO4_HUMAN	reviewed	Importin-4 (Imp4) (Importin-4b) (Imp4b) (Ran-binding protein 4) (RanBP4)	IPO4 IMP4B RANBP4	Homo sapiens (Human)	1081
G3PT_HUMAN	O14556	G3PT_HUMAN	reviewed	Glyceraldehyde-3-phosphate dehydrogenase, testis-specific (EC 1.2.1.12) (Spermatogenic cell-specific glyceraldehyde 3-phosphate dehydrogenase 2) (GAPDH-2) (Spermatogenic glyceraldehyde-3-phosphate dehydrogenase)	GAPDHS GAPD2 GAPDH2 GAPDS HSD-35 HSD35	Homo sapiens (Human)	408
DRG1_HUMAN	Q9Y295	DRG1_HUMAN	reviewed	Developmentally-regulated GTP-binding protein 1 (DRG-1) (Neural precursor cell expressed developmentally down-regulated protein 3) (NEDD-3) (Translation factor GTPase DRG1) (TRAFAC GTPase DRG1) (EC 3.6.5.-)	DRG1 NEDD3	Homo sapiens (Human)	367
TLDC1_HUMAN	Q6P9B6	MEAK7_HUMAN	reviewed	MTOR-associated protein MEAK7 (MEAK7) (MTOR associated protein, eak-7 homolog) (TBC/LysM-associated domain-containing protein 1) (TLD domain-containing protein 1)	MEAK7 KIAA1609 TLDC1	Homo sapiens (Human)	456
THBG_HUMAN	P05543	THBG_HUMAN	reviewed	Thyroxine-binding globulin (Serpin A7) (T4-binding globulin)	SERPINA7 TBG	Homo sapiens (Human)	415
SSRD_HUMAN	P51571	SSRD_HUMAN	reviewed	Translocon-associated protein subunit delta (TRAP-delta) (Signal sequence receptor subunit delta) (SSR-delta)	SSR4 TRAPD	Homo sapiens (Human)	173
TIF1B_HUMAN	Q13263	TIF1B_HUMAN	reviewed	Transcription intermediary factor 1-beta (TIF1-beta) (E3 SUMO-protein ligase TRIM28) (EC 2.3.2.27) (KRAB-associated protein 1) (KAP-1) (KRAB-interacting protein 1) (KRIP-1) (Nuclear corepressor KAP-1) (RING finger protein 96) (RING-type E3 ubiquitin transferase TIF1-beta) (Tripartite motif-containing protein 28)	TRIM28 KAP1 RNF96 TIF1B	Homo sapiens (Human)	835
PABP1_HUMAN	P11940	PABP1_HUMAN	reviewed	Polyadenylate-binding protein 1 (PABP-1) (Poly(A)-binding protein 1)	PABPC1 PAB1 PABP1 PABPC2	Homo sapiens (Human)	636
RM49_HUMAN	Q13405	RM49_HUMAN	reviewed	39S ribosomal protein L49, mitochondrial (L49mt) (MRP-L49) (Mitochondrial large ribosomal subunit protein mL49) (Neighbor of FAU) (NOF) (Protein NOF1)	MRPL49 C11orf4 NOF1 OK/SW-cl.67	Homo sapiens (Human)	166
NGAL_HUMAN	P80188	NGAL_HUMAN	reviewed	Neutrophil gelatinase-associated lipocalin (NGAL) (25 kDa alpha-2-microglobulin-related subunit of MMP-9) (Lipocalin-2) (Oncogene 24p3) (Siderocalin) (p25)	LCN2 HNL NGAL	Homo sapiens (Human)	198
RS15_HUMAN	P62841	RS15_HUMAN	reviewed	40S ribosomal protein S15 (RIG protein) (Small ribosomal subunit protein uS19)	RPS15 RIG	Homo sapiens (Human)	145
A2AP_HUMAN	P08697	A2AP_HUMAN	reviewed	Alpha-2-antiplasmin (Alpha-2-AP) (Alpha-2-plasmin inhibitor) (Alpha-2-PI) (Serpin F2)	SERPINF2 AAP PLI	Homo sapiens (Human)	491
RL4_HUMAN	P36578	RL4_HUMAN	reviewed	60S ribosomal protein L4 (60S ribosomal protein L1) (Large ribosomal subunit protein uL4)	RPL4 RPL1	Homo sapiens (Human)	427
ETFA_HUMAN	P13804	ETFA_HUMAN	reviewed	Electron transfer flavoprotein subunit alpha, mitochondrial (Alpha-ETF)	ETFA	Homo sapiens (Human)	333
CPNE7_HUMAN	Q9UBL6	CPNE7_HUMAN	reviewed	Copine-7 (Copine VII)	CPNE7	Homo sapiens (Human)	633
LPPRC_HUMAN	P42704	LPPRC_HUMAN	reviewed	Leucine-rich PPR motif-containing protein, mitochondrial (130 kDa leucine-rich protein) (LRP 130) (GP130)	LRPPRC LRP130	Homo sapiens (Human)	1394
SPTN1_HUMAN	Q13813	SPTN1_HUMAN	reviewed	Spectrin alpha chain, non-erythrocytic 1 (Alpha-II spectrin) (Fodrin alpha chain) (Spectrin, non-erythroid alpha subunit)	SPTAN1 NEAS SPTA2	Homo sapiens (Human)	2472
TLN1_HUMAN	Q9Y490	TLN1_HUMAN	reviewed	Talin-1	TLN1 KIAA1027 TLN	Homo sapiens (Human)	2541
IMB1_HUMAN	Q14974	IMB1_HUMAN	reviewed	Importin subunit beta-1 (Importin-90) (Karyopherin subunit beta-1) (Nuclear factor p97) (Pore targeting complex 97 kDa subunit) (PTAC97)	KPNB1 NTF97	Homo sapiens (Human)	876
DDX3X_HUMAN	O00571	DDX3X_HUMAN	reviewed	ATP-dependent RNA helicase DDX3X (EC 3.6.4.13) (DEAD box protein 3, X-chromosomal) (DEAD box, X isoform) (Helicase-like protein 2) (HLP2)	DDX3X DBX DDX3	Homo sapiens (Human)	662
QCR10_HUMAN	O14957	QCR10_HUMAN	reviewed	Cytochrome b-c1 complex subunit 10 (Complex III subunit 10) (Complex III subunit XI) (Ubiquinol-cytochrome c reductase complex 6.4 kDa protein)	UQCR11 UQCR	Homo sapiens (Human)	56
ITIH2_HUMAN	P19823	ITIH2_HUMAN	reviewed	Inter-alpha-trypsin inhibitor heavy chain H2 (ITI heavy chain H2) (ITI-HC2) (Inter-alpha-inhibitor heavy chain 2) (Inter-alpha-trypsin inhibitor complex component II) (Serum-derived hyaluronan-associated protein) (SHAP)	ITIH2 IGHEP2	Homo sapiens (Human)	946
RAB8A_HUMAN	P61006	RAB8A_HUMAN	reviewed	Ras-related protein Rab-8A (Oncogene c-mel)	RAB8A MEL RAB8	Homo sapiens (Human)	207
PRDX5_HUMAN	P30044	PRDX5_HUMAN	reviewed	Peroxiredoxin-5, mitochondrial (EC 1.11.1.15) (Alu corepressor 1) (Antioxidant enzyme B166) (AOEB166) (Liver tissue 2D-page spot 71B) (PLP) (Peroxiredoxin V) (Prx-V) (Peroxisomal antioxidant enzyme) (TPx type VI) (Thioredoxin peroxidase PMP20)	PRDX5 ACR1 SBBI10	Homo sapiens (Human)	214
CAND1_HUMAN	Q86VP6	CAND1_HUMAN	reviewed	Cullin-associated NEDD8-dissociated protein 1 (Cullin-associated and neddylation-dissociated protein 1) (TBP-interacting protein of 120 kDa A) (TBP-interacting protein 120A) (p120 CAND1)	CAND1 KIAA0829 TIP120 TIP120A	Homo sapiens (Human)	1230
C1TC_HUMAN	P11586	C1TC_HUMAN	reviewed	C-1-tetrahydrofolate synthase, cytoplasmic (C1-THF synthase) [Cleaved into: C-1-tetrahydrofolate synthase, cytoplasmic, N-terminally processed] [Includes: Methylenetetrahydrofolate dehydrogenase (EC 1.5.1.5); Methenyltetrahydrofolate cyclohydrolase (EC 3.5.4.9); Formyltetrahydrofolate synthetase (EC 6.3.4.3)]	MTHFD1 MTHFC MTHFD	Homo sapiens (Human)	935
EIF3M_HUMAN	Q7L2H7	EIF3M_HUMAN	reviewed	Eukaryotic translation initiation factor 3 subunit M (eIF3m) (Fetal lung protein B5) (hFL-B5) (PCI domain-containing protein 1)	EIF3M HFLB5 PCID1 GA17 PNAS-125	Homo sapiens (Human)	374
STRAP_HUMAN	Q9Y3F4	STRAP_HUMAN	reviewed	Serine-threonine kinase receptor-associated protein (MAP activator with WD repeats) (UNR-interacting protein) (WD-40 repeat protein PT-WD)	STRAP MAWD UNRIP	Homo sapiens (Human)	350
SPAT9_HUMAN	Q9BWV2	SPAT9_HUMAN	reviewed	Spermatogenesis-associated protein 9 (Testis development protein NYD-SP16)	SPATA9	Homo sapiens (Human)	254
UBA1_HUMAN	P22314	UBA1_HUMAN	reviewed	Ubiquitin-like modifier-activating enzyme 1 (EC 6.2.1.45) (Protein A1S9) (Ubiquitin-activating enzyme E1)	UBA1 A1S9T UBE1	Homo sapiens (Human)	1058
MPCP_HUMAN	Q00325	MPCP_HUMAN	reviewed	Phosphate carrier protein, mitochondrial (Phosphate transport protein) (PTP) (Solute carrier family 25 member 3)	SLC25A3 PHC OK/SW-cl.48	Homo sapiens (Human)	362
A1AG2_HUMAN	P19652	A1AG2_HUMAN	reviewed	Alpha-1-acid glycoprotein 2 (AGP 2) (Orosomucoid-2) (OMD 2)	ORM2 AGP2	Homo sapiens (Human)	201
SUMO4_HUMAN	Q6EEV6	SUMO4_HUMAN	reviewed	Small ubiquitin-related modifier 4 (SUMO-4) (Small ubiquitin-like protein 4)	SUMO4 SMT3H4	Homo sapiens (Human)	95
FETA_HUMAN	P02771	FETA_HUMAN	reviewed	Alpha-fetoprotein (Alpha-1-fetoprotein) (Alpha-fetoglobulin)	AFP HPAFP	Homo sapiens (Human)	609
ANXA1_HUMAN	P04083	ANXA1_HUMAN	reviewed	Annexin A1 (Annexin I) (Annexin-1) (Calpactin II) (Calpactin-2) (Chromobindin-9) (Lipocortin I) (Phospholipase A2 inhibitory protein) (p35)	ANXA1 ANX1 LPC1	Homo sapiens (Human)	346
RPN1_HUMAN	P04843	RPN1_HUMAN	reviewed	Dolichyl-diphosphooligosaccharide--protein glycosyltransferase subunit 1 (Dolichyl-diphosphooligosaccharide--protein glycosyltransferase 67 kDa subunit) (Ribophorin I) (RPN-I) (Ribophorin-1)	RPN1	Homo sapiens (Human)	607
TCOF_HUMAN	Q13428	TCOF_HUMAN	reviewed	Treacle protein (Treacher Collins syndrome protein)	TCOF1	Homo sapiens (Human)	1488
GCC2_HUMAN	Q8IWJ2	GCC2_HUMAN	reviewed	GRIP and coiled-coil domain-containing protein 2 (185 kDa Golgi coiled-coil protein) (GCC185) (CLL-associated antigen KW-11) (CTCL tumor antigen se1-1) (Ran-binding protein 2-like 4) (RanBP2L4) (Renal carcinoma antigen NY-REN-53)	GCC2 KIAA0336 RANBP2L4	Homo sapiens (Human)	1684
AIMP1_HUMAN	Q12904	AIMP1_HUMAN	reviewed	Aminoacyl tRNA synthase complex-interacting multifunctional protein 1 (Multisynthase complex auxiliary component p43) [Cleaved into: Endothelial monocyte-activating polypeptide 2 (EMAP-2) (Endothelial monocyte-activating polypeptide II) (EMAP-II) (Small inducible cytokine subfamily E member 1)]	AIMP1 EMAP2 SCYE1	Homo sapiens (Human)	312
PHF5A_HUMAN	Q7RTV0	PHF5A_HUMAN	reviewed	PHD finger-like domain-containing protein 5A (PHD finger-like domain protein 5A) (Splicing factor 3B-associated 14 kDa protein) (SF3b14b)	PHF5A	Homo sapiens (Human)	110
PKP3_HUMAN	Q9Y446	PKP3_HUMAN	reviewed	Plakophilin-3	PKP3	Homo sapiens (Human)	797
PEPL_HUMAN	O60437	PEPL_HUMAN	reviewed	Periplakin (190 kDa paraneoplastic pemphigus antigen) (195 kDa cornified envelope precursor protein)	PPL KIAA0568	Homo sapiens (Human)	1756
TEX15_HUMAN	Q9BXT5	TEX15_HUMAN	reviewed	Testis-expressed protein 15 (Cancer/testis antigen 42) (CT42)	TEX15	Homo sapiens (Human)	2789
GSHB_HUMAN	P48637	GSHB_HUMAN	reviewed	Glutathione synthetase (GSH synthetase) (GSH-S) (EC 6.3.2.3) (Glutathione synthase)	GSS	Homo sapiens (Human)	474
DEST_HUMAN	P60981	DEST_HUMAN	reviewed	Destrin (Actin-depolymerizing factor) (ADF)	DSTN ACTDP DSN	Homo sapiens (Human)	165
DESP_HUMAN	P15924	DESP_HUMAN	reviewed	Desmoplakin (DP) (250/210 kDa paraneoplastic pemphigus antigen)	DSP	Homo sapiens (Human)	2871
TADBP_HUMAN	Q13148	TADBP_HUMAN	reviewed	TAR DNA-binding protein 43 (TDP-43)	TARDBP TDP43	Homo sapiens (Human)	414
ITB1_HUMAN	P05556	ITB1_HUMAN	reviewed	Integrin beta-1 (Fibronectin receptor subunit beta) (Glycoprotein IIa) (GPIIA) (VLA-4 subunit beta) (CD antigen CD29)	ITGB1 FNRB MDF2 MSK12	Homo sapiens (Human)	798
BPHL_HUMAN	Q86WA6	BPHL_HUMAN	reviewed	Valacyclovir hydrolase (VACVase) (Valacyclovirase) (EC 3.1.-.-) (Biphenyl hydrolase-like protein) (Biphenyl hydrolase-related protein) (Bph-rp) (Breast epithelial mucin-associated antigen) (MCNAA)	BPHL MCNAA	Homo sapiens (Human)	291
CYC_HUMAN	P99999	CYC_HUMAN	reviewed	Cytochrome c	CYCS CYC	Homo sapiens (Human)	105
TNPO1_HUMAN	Q92973	TNPO1_HUMAN	reviewed	Transportin-1 (Importin beta-2) (Karyopherin beta-2) (M9 region interaction protein) (MIP)	TNPO1 KPNB2 MIP1 TRN	Homo sapiens (Human)	898
PSA6_HUMAN	P60900	PSA6_HUMAN	reviewed	Proteasome subunit alpha type-6 (EC 3.4.25.1) (27 kDa prosomal protein) (PROS-27) (p27K) (Macropain iota chain) (Multicatalytic endopeptidase complex iota chain) (Proteasome iota chain)	PSMA6 PROS27	Homo sapiens (Human)	246
VDAC1_HUMAN	P21796	VDAC1_HUMAN	reviewed	Voltage-dependent anion-selective channel protein 1 (VDAC-1) (hVDAC1) (Outer mitochondrial membrane protein porin 1) (Plasmalemmal porin) (Porin 31HL) (Porin 31HM)	VDAC1 VDAC	Homo sapiens (Human)	283
SETBP_HUMAN	Q9Y6X0	SETBP_HUMAN	reviewed	SET-binding protein (SEB)	SETBP1 KIAA0437	Homo sapiens (Human)	1596
VAT1_HUMAN	Q99536	VAT1_HUMAN	reviewed	Synaptic vesicle membrane protein VAT-1 homolog (EC 1.-.-.-)	VAT1	Homo sapiens (Human)	393
RPN2_HUMAN	P04844	RPN2_HUMAN	reviewed	Dolichyl-diphosphooligosaccharide--protein glycosyltransferase subunit 2 (Dolichyl-diphosphooligosaccharide--protein glycosyltransferase 63 kDa subunit) (RIBIIR) (Ribophorin II) (RPN-II) (Ribophorin-2)	RPN2	Homo sapiens (Human)	631
ANXA8_HUMAN	P13928	ANXA8_HUMAN	reviewed	Annexin A8 (Annexin VIII) (Annexin-8) (Vascular anticoagulant-beta) (VAC-beta)	ANXA8 ANX8	Homo sapiens (Human)	327
PSMD1_HUMAN	Q99460	PSMD1_HUMAN	reviewed	26S proteasome non-ATPase regulatory subunit 1 (26S proteasome regulatory subunit RPN2) (26S proteasome regulatory subunit S1) (26S proteasome subunit p112)	PSMD1	Homo sapiens (Human)	953
AN32A_HUMAN	P39687	AN32A_HUMAN	reviewed	Acidic leucine-rich nuclear phosphoprotein 32 family member A (Acidic nuclear phosphoprotein pp32) (pp32) (Leucine-rich acidic nuclear protein) (LANP) (Mapmodulin) (Potent heat-stable protein phosphatase 2A inhibitor I1PP2A) (Putative HLA-DR-associated protein I) (PHAPI)	ANP32A C15orf1 LANP MAPM PHAP1	Homo sapiens (Human)	249
CLK3_HUMAN	P49761	CLK3_HUMAN	reviewed	Dual specificity protein kinase CLK3 (EC 2.7.12.1) (CDC-like kinase 3)	CLK3	Homo sapiens (Human)	638
RACK1_HUMAN	P63244	RACK1_HUMAN	reviewed	Receptor of activated protein C kinase 1 (Cell proliferation-inducing gene 21 protein) (Guanine nucleotide-binding protein subunit beta-2-like 1) (Guanine nucleotide-binding protein subunit beta-like protein 12.3) (Human lung cancer oncogene 7 protein) (HLC-7) (Receptor for activated C kinase) (Small ribosomal subunit protein RACK1) [Cleaved into: Receptor of activated protein C kinase 1, N-termi…	RACK1 GNB2L1 HLC7 PIG21	Homo sapiens (Human)	317
RL30_HUMAN	P62888	RL30_HUMAN	reviewed	60S ribosomal protein L30 (Large ribosomal subunit protein eL30)	RPL30	Homo sapiens (Human)	115
CPNE3_HUMAN	O75131	CPNE3_HUMAN	reviewed	Copine-3 (Copine III)	CPNE3 CPN3 KIAA0636	Homo sapiens (Human)	537
SYEP_HUMAN	P07814	SYEP_HUMAN	reviewed	Bifunctional glutamate/proline--tRNA ligase (Bifunctional aminoacyl-tRNA synthetase) (Cell proliferation-inducing gene 32 protein) (Glutamatyl-prolyl-tRNA synthetase) [Includes: Glutamate--tRNA ligase (EC 6.1.1.17) (Glutamyl-tRNA synthetase) (GluRS); Proline--tRNA ligase (EC 6.1.1.15) (Prolyl-tRNA synthetase)]	EPRS GLNS PARS QARS QPRS PIG32	Homo sapiens (Human)	1512
PSMD7_HUMAN	P51665	PSMD7_HUMAN	reviewed	26S proteasome non-ATPase regulatory subunit 7 (26S proteasome regulatory subunit RPN8) (26S proteasome regulatory subunit S12) (Mov34 protein homolog) (Proteasome subunit p40)	PSMD7 MOV34L	Homo sapiens (Human)	324
STMN2_HUMAN	Q93045	STMN2_HUMAN	reviewed	Stathmin-2 (Superior cervical ganglion-10 protein) (Protein SCG10)	STMN2 SCG10 SCGN10	Homo sapiens (Human)	179
RAP2B_HUMAN	P61225	RAP2B_HUMAN	reviewed	Ras-related protein Rap-2b	RAP2B	Homo sapiens (Human)	183
RU17_HUMAN	P08621	RU17_HUMAN	reviewed	U1 small nuclear ribonucleoprotein 70 kDa (U1 snRNP 70 kDa) (U1-70K) (snRNP70)	SNRNP70 RNPU1Z RPU1 SNRP70 U1AP1	Homo sapiens (Human)	437
PGRC1_HUMAN	O00264	PGRC1_HUMAN	reviewed	Membrane-associated progesterone receptor component 1 (mPR) (Dap1) (IZA)	PGRMC1 HPR6.6 PGRMC	Homo sapiens (Human)	195
BAG3_HUMAN	O95817	BAG3_HUMAN	reviewed	BAG family molecular chaperone regulator 3 (BAG-3) (Bcl-2-associated athanogene 3) (Bcl-2-binding protein Bis) (Docking protein CAIR-1)	BAG3 BIS	Homo sapiens (Human)	575
ANX13_HUMAN	P27216	ANX13_HUMAN	reviewed	Annexin A13 (Annexin XIII) (Annexin-13) (Intestine-specific annexin) (ISA)	ANXA13 ANX13	Homo sapiens (Human)	316
PSA7L_HUMAN	Q8TAA3	PSMA8_HUMAN	reviewed	Proteasome subunit alpha-type 8 (EC 3.4.25.1) (Proteasome subunit alpha-type 7-like)	PSMA8 PSMA7L	Homo sapiens (Human)	256
ARP3_HUMAN	P61158	ARP3_HUMAN	reviewed	Actin-related protein 3 (Actin-like protein 3)	ACTR3 ARP3	Homo sapiens (Human)	418
ILEU_HUMAN	P30740	ILEU_HUMAN	reviewed	Leukocyte elastase inhibitor (LEI) (Monocyte/neutrophil elastase inhibitor) (EI) (M/NEI) (Peptidase inhibitor 2) (PI-2) (Serpin B1)	SERPINB1 ELANH2 MNEI PI2	Homo sapiens (Human)	379
PARD3_HUMAN	Q8TEW0	PARD3_HUMAN	reviewed	Partitioning defective 3 homolog (PAR-3) (PARD-3) (Atypical PKC isotype-specific-interacting protein) (ASIP) (CTCL tumor antigen se2-5) (PAR3-alpha)	PARD3 PAR3 PAR3A	Homo sapiens (Human)	1356
PRDX1_HUMAN	Q06830	PRDX1_HUMAN	reviewed	Peroxiredoxin-1 (EC 1.11.1.15) (Natural killer cell-enhancing factor A) (NKEF-A) (Proliferation-associated gene protein) (PAG) (Thioredoxin peroxidase 2) (Thioredoxin-dependent peroxide reductase 2)	PRDX1 PAGA PAGB TDPX2	Homo sapiens (Human)	199
NOLC1_HUMAN	Q14978	NOLC1_HUMAN	reviewed	Nucleolar and coiled-body phosphoprotein 1 (140 kDa nucleolar phosphoprotein) (Nopp140) (Hepatitis C virus NS5A-transactivated protein 13) (HCV NS5A-transactivated protein 13) (Nucleolar 130 kDa protein) (Nucleolar phosphoprotein p130)	NOLC1 KIAA0035 NS5ATP13	Homo sapiens (Human)	699
ATPB_HUMAN	P06576	ATPB_HUMAN	reviewed	ATP synthase subunit beta, mitochondrial (EC 7.1.2.2) (ATP synthase F1 subunit beta)	ATP5F1B ATP5B ATPMB ATPSB	Homo sapiens (Human)	529
H2A2A_HUMAN	Q6FI13	H2A2A_HUMAN	reviewed	Histone H2A type 2-A (Histone H2A.2) (Histone H2A/o)	HIST2H2AA3 H2AFO HIST2H2AA; HIST2H2AA4	Homo sapiens (Human)	130
PABP4_HUMAN	Q13310	PABP4_HUMAN	reviewed	Polyadenylate-binding protein 4 (PABP-4) (Poly(A)-binding protein 4) (Activated-platelet protein 1) (APP-1) (Inducible poly(A)-binding protein) (iPABP)	PABPC4 APP1 PABP4	Homo sapiens (Human)	644
GLYM_HUMAN	P34897	GLYM_HUMAN	reviewed	Serine hydroxymethyltransferase, mitochondrial (SHMT) (EC 2.1.2.1) (Glycine hydroxymethyltransferase) (Serine methylase)	SHMT2	Homo sapiens (Human)	504
SYSC_HUMAN	P49591	SYSC_HUMAN	reviewed	Serine--tRNA ligase, cytoplasmic (EC 6.1.1.11) (Seryl-tRNA synthetase) (SerRS) (Seryl-tRNA(Ser/Sec) synthetase)	SARS SERS	Homo sapiens (Human)	514
TM109_HUMAN	Q9BVC6	TM109_HUMAN	reviewed	Transmembrane protein 109 (Mitsugumin-23) (Mg23)	TMEM109	Homo sapiens (Human)	243
TBB4B_HUMAN	P68371	TBB4B_HUMAN	reviewed	Tubulin beta-4B chain (Tubulin beta-2 chain) (Tubulin beta-2C chain)	TUBB4B TUBB2C	Homo sapiens (Human)	445
RS6_HUMAN	P62753	RS6_HUMAN	reviewed	40S ribosomal protein S6 (Phosphoprotein NP33) (Small ribosomal subunit protein eS6)	RPS6 OK/SW-cl.2	Homo sapiens (Human)	249
TMOD2_HUMAN	Q9NZR1	TMOD2_HUMAN	reviewed	Tropomodulin-2 (Neuronal tropomodulin) (N-Tmod)	TMOD2 NTMOD	Homo sapiens (Human)	351
HS105_HUMAN	Q92598	HS105_HUMAN	reviewed	Heat shock protein 105 kDa (Antigen NY-CO-25) (Heat shock 110 kDa protein)	HSPH1 HSP105 HSP110 KIAA0201	Homo sapiens (Human)	858
HNRPM_HUMAN	P52272	HNRPM_HUMAN	reviewed	Heterogeneous nuclear ribonucleoprotein M (hnRNP M)	HNRNPM HNRPM NAGR1	Homo sapiens (Human)	730
PRDX3_HUMAN	P30048	PRDX3_HUMAN	reviewed	Thioredoxin-dependent peroxide reductase, mitochondrial (EC 1.11.1.15) (Antioxidant protein 1) (AOP-1) (HBC189) (Peroxiredoxin III) (Prx-III) (Peroxiredoxin-3) (Protein MER5 homolog)	PRDX3 AOP1	Homo sapiens (Human)	256
HDAC2_HUMAN	Q92769	HDAC2_HUMAN	reviewed	Histone deacetylase 2 (HD2) (EC 3.5.1.98)	HDAC2	Homo sapiens (Human)	488
1433F_HUMAN	Q04917	1433F_HUMAN	reviewed	14-3-3 protein eta (Protein AS1)	YWHAH YWHA1	Homo sapiens (Human)	246
RS4X_HUMAN	P62701	RS4X_HUMAN	reviewed	40S ribosomal protein S4, X isoform (SCR10) (Single copy abundant mRNA protein) (Small ribosomal subunit protein eS4)	RPS4X CCG2 RPS4 SCAR	Homo sapiens (Human)	263
1433S_HUMAN	P31947	1433S_HUMAN	reviewed	14-3-3 protein sigma (Epithelial cell marker protein 1) (Stratifin)	SFN HME1	Homo sapiens (Human)	248
MCM3_HUMAN	P25205	MCM3_HUMAN	reviewed	DNA replication licensing factor MCM3 (EC 3.6.4.12) (DNA polymerase alpha holoenzyme-associated protein P1) (P1-MCM3) (RLF subunit beta) (p102)	MCM3	Homo sapiens (Human)	808
CNPY2_HUMAN	Q9Y2B0	CNPY2_HUMAN	reviewed	Protein canopy homolog 2 (MIR-interacting saposin-like protein) (Putative secreted protein Zsig9) (Transmembrane protein 4)	CNPY2 MSAP TMEM4 ZSIG9 UNQ1943/PRO4426	Homo sapiens (Human)	182
CFA57_HUMAN	Q96MR6	CFA57_HUMAN	reviewed	Cilia- and flagella-associated protein 57 (WD repeat-containing protein 65)	CFAP57 WDR65	Homo sapiens (Human)	1250
PSA1_HUMAN	P25786	PSA1_HUMAN	reviewed	Proteasome subunit alpha type-1 (EC 3.4.25.1) (30 kDa prosomal protein) (PROS-30) (Macropain subunit C2) (Multicatalytic endopeptidase complex subunit C2) (Proteasome component C2) (Proteasome nu chain)	PSMA1 HC2 NU PROS30 PSC2	Homo sapiens (Human)	263
PP1A_HUMAN	P62136	PP1A_HUMAN	reviewed	Serine/threonine-protein phosphatase PP1-alpha catalytic subunit (PP-1A) (EC 3.1.3.16)	PPP1CA PPP1A	Homo sapiens (Human)	330
CATD_HUMAN	P07339	CATD_HUMAN	reviewed	Cathepsin D (EC 3.4.23.5) [Cleaved into: Cathepsin D light chain; Cathepsin D heavy chain]	CTSD CPSD	Homo sapiens (Human)	412
FXL13_HUMAN	Q8NEE6	DRC6_HUMAN	reviewed	Dynein regulatory complex subunit 6 (F-box and leucine-rich repeat protein 13) (F-box/LRR-repeat protein 13)	FBXL13 DRC6 FBL13	Homo sapiens (Human)	735
IPYR_HUMAN	Q15181	IPYR_HUMAN	reviewed	Inorganic pyrophosphatase (EC 3.6.1.1) (Pyrophosphate phospho-hydrolase) (PPase)	PPA1 IOPPP PP	Homo sapiens (Human)	289
MDHC_HUMAN	P40925	MDHC_HUMAN	reviewed	Malate dehydrogenase, cytoplasmic (EC 1.1.1.37) (Cytosolic malate dehydrogenase) (Diiodophenylpyruvate reductase) (EC 1.1.1.96)	MDH1 MDHA	Homo sapiens (Human)	334
LDHA_HUMAN	P00338	LDHA_HUMAN	reviewed	L-lactate dehydrogenase A chain (LDH-A) (EC 1.1.1.27) (Cell proliferation-inducing gene 19 protein) (LDH muscle subunit) (LDH-M) (Renal carcinoma antigen NY-REN-59)	LDHA PIG19	Homo sapiens (Human)	332
BUB3_HUMAN	O43684	BUB3_HUMAN	reviewed	Mitotic checkpoint protein BUB3	BUB3	Homo sapiens (Human)	328
PFKAP_HUMAN	Q01813	PFKAP_HUMAN	reviewed	ATP-dependent 6-phosphofructokinase, platelet type (ATP-PFK) (PFK-P) (EC 2.7.1.11) (6-phosphofructokinase type C) (Phosphofructo-1-kinase isozyme C) (PFK-C) (Phosphohexokinase)	PFKP PFKF	Homo sapiens (Human)	784
BAIP2_HUMAN	Q9UQB8	BAIP2_HUMAN	reviewed	Brain-specific angiogenesis inhibitor 1-associated protein 2 (BAI-associated protein 2) (BAI1-associated protein 2) (Protein BAP2) (Fas ligand-associated factor 3) (FLAF3) (Insulin receptor substrate p53/p58) (IRS-58) (IRSp53/58) (Insulin receptor substrate protein of 53 kDa) (IRSp53) (Insulin receptor substrate p53)	BAIAP2	Homo sapiens (Human)	552
VAPB_HUMAN	O95292	VAPB_HUMAN	reviewed	Vesicle-associated membrane protein-associated protein B/C (VAMP-B/VAMP-C) (VAMP-associated protein B/C) (VAP-B/VAP-C)	VAPB UNQ484/PRO983	Homo sapiens (Human)	243
PSB3_HUMAN	P49720	PSB3_HUMAN	reviewed	Proteasome subunit beta type-3 (EC 3.4.25.1) (Proteasome chain 13) (Proteasome component C10-II) (Proteasome theta chain)	PSMB3	Homo sapiens (Human)	205
GNAI1_HUMAN	P63096	GNAI1_HUMAN	reviewed	Guanine nucleotide-binding protein G(i) subunit alpha-1 (Adenylate cyclase-inhibiting G alpha protein)	GNAI1	Homo sapiens (Human)	354
PCBP2_HUMAN	Q15366	PCBP2_HUMAN	reviewed	Poly(rC)-binding protein 2 (Alpha-CP2) (Heterogeneous nuclear ribonucleoprotein E2) (hnRNP E2)	PCBP2	Homo sapiens (Human)	365
RAGP1_HUMAN	P46060	RAGP1_HUMAN	reviewed	Ran GTPase-activating protein 1 (RanGAP1)	RANGAP1 KIAA1835 SD	Homo sapiens (Human)	587
CNBP_HUMAN	P62633	CNBP_HUMAN	reviewed	Cellular nucleic acid-binding protein (CNBP) (Zinc finger protein 9)	CNBP RNF163 ZNF9	Homo sapiens (Human)	177
CALR_HUMAN	P27797	CALR_HUMAN	reviewed	Calreticulin (CRP55) (Calregulin) (Endoplasmic reticulum resident protein 60) (ERp60) (HACBP) (grp60)	CALR CRTC	Homo sapiens (Human)	417
SAP_HUMAN	P07602	SAP_HUMAN	reviewed	Prosaposin (Proactivator polypeptide) [Cleaved into: Saposin-A (Protein A); Saposin-B-Val; Saposin-B (Cerebroside sulfate activator) (CSAct) (Dispersin) (Sphingolipid activator protein 1) (SAP-1) (Sulfatide/GM1 activator); Saposin-C (A1 activator) (Co-beta-glucosidase) (Glucosylceramidase activator) (Sphingolipid activator protein 2) (SAP-2); Saposin-D (Component C) (Protein C)]	PSAP GLBA SAP1	Homo sapiens (Human)	524
SRRT_HUMAN	Q9BXP5	SRRT_HUMAN	reviewed	Serrate RNA effector molecule homolog (Arsenite-resistance protein 2)	SRRT ARS2 ASR2	Homo sapiens (Human)	876
LKHA4_HUMAN	P09960	LKHA4_HUMAN	reviewed	Leukotriene A-4 hydrolase (LTA-4 hydrolase) (EC 3.3.2.6) (Leukotriene A(4) hydrolase)	LTA4H LTA4	Homo sapiens (Human)	611
PRKDC_HUMAN	P78527	PRKDC_HUMAN	reviewed	DNA-dependent protein kinase catalytic subunit (DNA-PK catalytic subunit) (DNA-PKcs) (EC 2.7.11.1) (DNPK1) (p460)	PRKDC HYRC HYRC1	Homo sapiens (Human)	4128

## Sheet: Norm Area
Row	Index	Peak Name	m/z	Ret. Time	Group	Use	SA+SGL04_HACAT_1UG_03012020_SWATH1	SA+SGL04_HACAT_1UG_03012020_SWATH2	SA+SGL07_HACAT_1UG_03012020_SWATH1	SA+SGL07_HACAT_1UG_03012020_SWATH2	SA+SGL10_HACAT_1UG_03012020_SWATH1	SA+SGL10_HACAT_1UG_03012020_SWATH2	SA+SGL12_HACAT_1UG_03012020_SWATH1	SA+SGL12_HACAT_1UG_03012020_SWATH2	SA+SGL15_HACAT_1UG_03012020_SWATH1	SA+SGL15_HACAT_1UG_03012020_SWATH2	SP+SGL19_HACAT_1UG_03012020_SWATH1	SP+SGL19_HACAT_1UG_03012020_SWATH2	SP+SGL04_HACAT_1UG_03012020_SWATH1	SP+SGL04_HACAT_1UG_03012020_SWATH2	SP+SGL07_HACAT_1UG_03012020_SWATH1	SP+SGL07_HACAT_1UG_03012020_SWATH2	SP+SGL10_HACAT_1UG_03012020_SWATH1	SP+SGL10_HACAT_1UG_03012020_SWATH2	SP+SGL12_HACAT_1UG_03012020_SWATH1	SP+SGL12_HACAT_1UG_03012020_SWATH2	SP+SGL15_HACAT_1UG_03012020_SWATH1	SP+SGL15_HACAT_1UG_03012020_SWATH2	SGL19_HACAT_1UG_03012020_SWATH1	SGL19_HACAT_1UG_03012020_SWATH2	SGL04_HACAT_1UG_03012020_SWATH1	SGL04_HACAT_1UG_03012020_SWATH2	SGL07_HACAT_1UG_03012020_SWATH1	SGL07_HACAT_1UG_03012020_SWATH2	SGL10_HACAT_1UG_03012020_SWATH1	SGL10_HACAT_1UG_03012020_SWATH2	SGL12_HACAT_1UG_03012020_SWATH1	SGL12_HACAT_1UG_03012020_SWATH2	SGL15_HACAT_1UG_03012020_SWATH1	SGL15_HACAT_1UG_03012020_SWATH2	SA_HACAT_1UG_03012020_SWATH1	SA_HACAT_1UG_03012020_SWATH2	SP_HACAT_1UG_03012020_SWATH1	SP_HACAT_1UG_03012020_SWATH2	Cecconi Hacat_CTRL A_28012020_SWATH1	Cecconi Hacat_CTRL A_28012020_SWATH2
1	1	sp|Q09666|AHNK_HUMAN	N/A	N/A	Neuroblast differentiation-associated protein AHNAK OS=Homo sapiens GN=AHNAK PE=1 SV=2	TRUE	89717.2	81711.1	64386.2	67181.3	73113.5	72638.3	75695.9	85959.9	63966.8	65912.7	68693.9	62111.5	72400.6	64668.2	87880.9	66016.8	66233.7	82265.3	60910.6	68386.6	67973.6	73461.3	87288.8	79832.5	82970.4	73848	62300.9	81923.1	78942	77015.4	44354.2	63237.1	80916.5	62239.7	84116.4	67284.5	66408.9	70418.9	86693.1	88059.4
2	2	sp|P02533|K1C14_HUMAN	N/A	N/A	sp|P02533|K1C14_HUMAN Keratin, type I cytoskeletal 14 OS=Homo sapiens GN=KRT14 PE=1 SV=4	TRUE	353665	332611	328250	328303	692639	683006	558918	578172	210431	226797	320333	324214	392565	401709	411241	402445	672102	616002	621033	612556	694938	655442	403026	390439	447447	446617	278051	299558	726791	696883	67155.6	75399.5	735533	669170	123653	133837	149708	165186	512267	501652
3	3	sp|P35579|MYH9_HUMAN	N/A	N/A	Myosin-9 OS=Homo sapiens GN=MYH9 PE=1 SV=4	TRUE	47210	44321.3	63761.4	57894.9	48611	52659.9	15527.8	15399.4	25669.7	28859.1	42227.5	36540.8	47710.3	35884.8	61442.3	56949.6	36146.3	19905.9	60365.6	51189.1	50917.5	41154.6	38458.7	39907.4	54825.3	51207.7	29065.4	21885.5	22470.2	23656.4	14304.1	20463.4	29873.8	47740.2	21803.3	28484.4	27739.4	35514.6	52551.5	47184.8
4	4	sp|P08779|K1C16_HUMAN	N/A	N/A	sp|P08779|K1C16_HUMAN Keratin, type I cytoskeletal 16 OS=Homo sapiens GN=KRT16 PE=1 SV=4	TRUE	8710.12	23111.2	5990.4	34129.1	63642.4	13321.1	6849.69	5785.8	1056.62	9801.3	30478.8	5934.53	5546.98	41571.3	2955.98	2257.19	9312.59	2817.32	7404.38	38486	1950.86	49977.9	17580.6	1719.13	12624.2	12139.5	3902.46	2912.88	6538.52	6807.03	1646.49	6027.96	36352.1	20001.9	1839.59	13447.7	506.025	1219.43	17257.2	17691
5	5	sp|Q562R1|ACTBL_HUMAN	N/A	N/A	sp|Q562R1|ACTBL_HUMAN Beta-actin-like protein 2 OS=Homo sapiens GN=ACTBL2 PE=1 SV=2	TRUE	142006	146547	167896	166409	120832	109849	114475	113457	202674	185705	160817	158304	168213	167186	125676	129032	138070	137498	121814	122731	137293	145590	153239	148297	131570	127458	128001	116693	114896	99947.2	181345	190783	59077.6	63063.6	160490	183019	149399	144282	169520	186404
6	6	sp|P02768|ALBU_HUMAN	N/A	N/A	Serum albumin OS=Homo sapiens GN=ALB PE=1 SV=2	TRUE	264313	268990	640188	649353	131471	140966	170674	175901	490707	448457	1.1824e+06	1.12841e+06	426341	443585	272818	278496	211234	211258	202178	208559	359778	343079	363364	351697	249083	264857	812508	846249	133918	136481	353080	410458	242223	232512	459234	485252	1.49637e+06	1.36021e+06	466001	452710
7	7	sp|P19012|K1C15_HUMAN	N/A	N/A	sp|P19012|K1C15_HUMAN Keratin, type I cytoskeletal 15 OS=Homo sapiens GN=KRT15 PE=1 SV=3	TRUE	86489.4	86513.3	67820.6	41714.2	150612	155761	191932	184781	62630.7	25889.1	60109.7	76670.3	89024	84658.4	102085	90262.1	141911	94805.5	134045	131995	141557	125108	93997.9	98561.3	102891	116237	61374.8	68795.5	114963	139261	32969.2	18507.1	110327	155531	50092.3	29897.4	29306.6	42154.3	98738.4	53060.6
8	8	sp|P02538|K2C6A_HUMAN	N/A	N/A	Keratin, type II cytoskeletal 6A OS=Homo sapiens GN=KRT6A PE=1 SV=3	TRUE	347324	303965	364980	348206	685160	701616	746098	766561	135450	120773	342082	337432	407038	406655	392938	362884	681861	688135	561656	569636	651351	643366	432697	389273	443643	437600	222028	313747	740009	758782	77545.4	89486.9	723569	730836	136396	156495	171598	162925	583286	592309
9	9	sp|P0DMV8|HS71A_HUMAN	N/A	N/A	sp|P0DMV8|HS71A_HUMAN Heat shock 70 kDa protein 1A OS=Homo sapiens GN=HSPA1A PE=1 SV=1	TRUE	68336.9	83683.1	82501.9	76457.2	69838.3	48858.6	67028	68543.4	58222.1	77453.8	85792.2	85700.1	77195.3	75404.9	70366.2	76469.3	65131.2	74589.1	56374.9	64986	72304	77611.7	72671.3	69590.5	73484.2	75328.8	33971.6	45983.2	75955.7	71735.8	130163	133806	54080.1	53349	117418	110775	81270.9	104651	66925	76604.1
10	10	sp|P13646|K1C13_HUMAN	N/A	N/A	sp|P13646-3|K1C13_HUMAN Isoform 3 of Keratin, type I cytoskeletal 13 OS=Homo sapiens GN=KRT13	TRUE	17537.9	25965.5	26696.2	27592.5	45803.7	57196.2	49662.3	60717.5	7296.19	15521.2	15594.8	19618	33760.5	27235.9	25456.9	28626.4	85403.7	39059.9	38248	41834.2	41954.5	48525.8	28262.5	30338.2	36790.5	27281.7	20252.6	21019.4	41013.9	48532.4	8660.48	21554.4	29059.2	40907.1	16259.1	8512.6	10901.5	13781.6	28553	30652.6
11	11	sp|P05783|K1C18_HUMAN	N/A	N/A	sp|P05783|K1C18_HUMAN Keratin, type I cytoskeletal 18 OS=Homo sapiens GN=KRT18 PE=1 SV=2	TRUE	142628	118415	94184	103071	195193	174423	277436	282479	63461.5	83941.3	106041	111423	133653	145866	155534	149843	197602	217439	216228	192132	166179	164768	146404	157149	171297	138982	115187	154436	216514	225737	44220	41232.4	122218	172548	57729.6	51054.3	51715.8	45618.1	185772	184646
12	12	sp|O75369|FLNB_HUMAN	N/A	N/A	Filamin-B OS=Homo sapiens GN=FLNB PE=1 SV=2	TRUE	40901.2	35406.7	36275.3	41294.3	38555.4	36182.6	23870.1	21160	38691.6	40108.3	35269.6	35280.1	37711.6	32872.8	28422.9	36375.1	35751.3	26262.2	48057.1	37372	44294.6	34915.3	37698.7	35392.1	41062.1	42146.9	15661.9	25979.4	24622.2	37064.8	15283.5	19734.9	16782.1	22975	21582.3	23300.8	21909.5	21029	58404.5	51204.8
13	13	sp|P14618|KPYM_HUMAN	N/A	N/A	Pyruvate kinase PKM OS=Homo sapiens GN=PKM PE=1 SV=4	TRUE	318717	311046	308880	316100	276672	289240	206902	203602	349122	354430	300387	313086	310415	315277	305067	293717	271646	252981	296014	282147	319167	303548	279017	268757	295888	300467	171895	180252	247361	257645	98225.7	123152	226933	238721	346631	343687	269732	292848	285634	274676
14	14	sp|P35527|K1C9_HUMAN	N/A	N/A	sp|P35527|K1C9_HUMAN Keratin, type I cytoskeletal 9 OS=Homo sapiens GN=KRT9 PE=1 SV=3	TRUE	51373	29238	32452.2	30484.9	33679.2	13942	29053.5	19445.1	33079.7	35313.4	30228.8	50827.3	60920.9	67634.5	24220.2	41381.1	19732.2	58269	61403.9	40548.4	18121.3	26032.4	39483.8	25952.3	75505	74652.2	129501	118961	46638.5	22892.5	59570.2	62879.5	66215	53368.4	50604.4	53806.7	41212.5	34437.2	81035.5	81416.9
15	15	sp|P08238|HS90B_HUMAN	N/A	N/A	Heat shock protein HSP 90-beta OS=Homo sapiens GN=HSP90AB1 PE=1 SV=4	TRUE	175583	247207	247955	250864	175073	244525	247782	206052	180224	185527	225953	202809	250508	223183	219506	254572	228824	239951	253200	194415	179964	223506	166305	216794	246739	245088	165966	161259	264046	263888	47767.3	51319.2	219317	238055	153387	122976	185574	181256	152303	220721
16	16	sp|P35908|K22E_HUMAN	N/A	N/A	sp|P35908|K22E_HUMAN Keratin, type II cytoskeletal 2 epidermal OS=Homo sapiens GN=KRT2 PE=1 SV=2	TRUE	57425.4	41736	33328.5	31739	25342.2	29021.2	39708.1	37250.6	49659.4	45690.5	43879.1	44536.6	41576.1	65921.8	92694.6	130459	93748.5	99223.3	27572.1	48563.5	39503.8	33686.2	20363.3	14937	75379.2	87555.5	230371	213676	117131	68988.6	61233.3	63934.5	71547.9	64551.9	67311.7	80102.1	47814.5	58703.2	104731	101067
17	17	sp|P05787|K2C8_HUMAN	N/A	N/A	Keratin, type II cytoskeletal 8 OS=Homo sapiens GN=KRT8 PE=1 SV=7	TRUE	157565	166850	126536	126979	278103	278578	285359	290707	60990	85257.2	111737	127360	165645	155844	198907	189493	217564	233532	275100	270460	201839	233013	159128	180491	172767	200601	131282	131851	245456	239613	47108.7	65530.3	259376	251768	68070.1	62609.6	89102.3	86274.5	207317	211329
18	18	sp|P11142|HSP7C_HUMAN	N/A	N/A	Heat shock cognate 71 kDa protein OS=Homo sapiens GN=HSPA8 PE=1 SV=1	TRUE	430232	402686	329948	328542	338478	329679	315039	290923	472588	472446	349280	331941	333623	353619	371428	387911	318905	311783	360950	368104	333628	328555	378133	386029	360762	363489	302323	300909	315143	340947	510874	566051	313481	325525	495598	515226	476106	443805	351862	365724
19	19	sp|P04264|K2C1_HUMAN	N/A	N/A	sp|P04264|K2C1_HUMAN Keratin, type II cytoskeletal 1 OS=Homo sapiens GN=KRT1 PE=1 SV=6	TRUE	295889	314077	268863	258903	345162	352003	235035	270732	255024	269803	302005	305074	386893	380483	419180	390964	551590	521209	494557	463540	387406	360294	247994	254332	407371	396981	593227	601002	491835	501790	201725	251349	469983	321121	218076	258091	274345	274435	664028	665568
20	20	sp|Q5XKE5|K2C79_HUMAN	N/A	N/A	sp|Q5XKE5|K2C79_HUMAN Keratin, type II cytoskeletal 79 OS=Homo sapiens GN=KRT79 PE=1 SV=2	TRUE	22073.8	24370.7	22364.6	21556.5	40051.1	43846.6	51858.8	55257.3	8510.73	9489.06	17511.3	17323	23377.7	25369.3	24376.6	24570.5	42494.9	47374.6	37089.2	37526.4	42241.1	43305.6	26477.4	30974	27866.8	27521.8	1155.72	24177	54073.2	54067.9	12563.7	5660.09	54959.1	49939.1	14479.1	1586.57	7630.01	11244.7	20250.3	20941.7
21	21	sp|P02545|LMNA_HUMAN	N/A	N/A	Prelamin-A/C OS=Homo sapiens GN=LMNA PE=1 SV=1	TRUE	140679	134548	127195	132829	127763	129280	130338	146031	66220	81041.5	110070	119030	129869	111570	122670	119399	119982	132474	134414	138973	140245	120563	139124	131925	126005	131915	113271	83235.8	102125	131314	78099.1	66736.2	108105	103098	110938	119326	99599.9	114565	118453	124439
22	22	sp|P07355|ANXA2_HUMAN	N/A	N/A	Annexin A2 OS=Homo sapiens GN=ANXA2 PE=1 SV=2	TRUE	393967	406715	426724	337591	384733	407442	361934	357660	255624	225845	337066	384855	380685	376983	390860	396182	387365	371282	433508	436407	423002	398804	386428	378568	342276	354615	218026	224297	353440	345911	152544	132500	291949	303133	254004	245342	283794	202439	363206	365452
23	23	sp|P06733|ENOA_HUMAN	N/A	N/A	Alpha-enolase OS=Homo sapiens GN=ENO1 PE=1 SV=2	TRUE	166417	169454	155047	143231	138068	144028	68705.4	64946.2	277651	257096	138994	149395	152343	152422	164564	161226	99683.2	93388.4	152902	132219	123809	114405	127736	128241	156235	156862	109383	112061	73233.6	54811.1	142402	139052	78471.3	61865.2	116186	111249	104993	102058	145429	140061
24	24	sp|P0C869-4|PA24B_HUMAN	N/A	N/A	sp|P0C869-4|PA24B_HUMAN Isoform 4 of Cytosolic phospholipase A2 beta OS=Homo sapiens GN=PLA2G4B	TRUE	16971.8	17014.3	13630.9	15608.3	45279.2	27926.6	62589.2	70547	5180.93	1250.21	17624.8	13331.5	20191.3	21074.8	18433.4	9978.19	42699.9	49422.3	38391.8	32393.3	38678	43649.6	26052.7	27882.5	26725	22913.1	31823.4	1735.95	52295.6	55120.7	7089.93	4006.57	64493	66051.4	10880.7	2835.37	16029.2	13590.9	18672.9	21731.8
25	25	sp|Q86Y46|K2C73_HUMAN	N/A	N/A	sp|Q86Y46|K2C73_HUMAN Keratin, type II cytoskeletal 73 OS=Homo sapiens GN=KRT73 PE=1 SV=1	TRUE	10881	12449.9	159.417	13893.3	27237	30083.3	8557.46	54586.8	5850.67	5568.24	1896.1	16301	10432	5592.44	17757.6	5348.86	9558.14	1851.43	12893.9	24378.6	28329.4	24190.2	19717.9	1260.39	20666.9	21689.3	31353.2	13988.5	39176.6	6206.51	3232.16	4385.15	2117.39	44470.6	8911.33	7978.8	1744.34	3101.19	29187	30519.1
26	26	sp|P13647|K2C5_HUMAN	N/A	N/A	Keratin, type II cytoskeletal 5 OS=Homo sapiens GN=KRT5 PE=1 SV=3	TRUE	394997	435670	407360	397868	914757	902806	1.0782e+06	1.08211e+06	128890	128154	402644	400461	507502	509063	477850	469679	951259	939472	821545	845540	851310	851398	527378	539519	554901	575476	361998	424930	1.06667e+06	1.07197e+06	63486.8	82721.1	1.03852e+06	1.06455e+06	151025	148727	213836	230444	664664	662706
27	27	sp|P60709|ACTB_HUMAN	N/A	N/A	sp|P60709|ACTB_HUMAN Actin, cytoplasmic 1 OS=Homo sapiens GN=ACTB PE=1 SV=1	TRUE	1.91359e+06	1.86273e+06	1.45255e+06	1.45288e+06	1.69682e+06	1.69253e+06	1.58943e+06	1.57599e+06	2.38219e+06	2.34541e+06	1.47598e+06	1.52822e+06	1.61023e+06	1.68336e+06	1.91262e+06	1.87165e+06	1.40352e+06	1.45313e+06	1.7289e+06	1.768e+06	1.41377e+06	1.36177e+06	1.59821e+06	1.56466e+06	1.65949e+06	1.69807e+06	1.6969e+06	1.7012e+06	1.40902e+06	1.38673e+06	3.15087e+06	3.09008e+06	1.29444e+06	1.3698e+06	2.06762e+06	2.13597e+06	1.84067e+06	1.85486e+06	1.13138e+06	1.13034e+06
28	28	sp|P08670|VIME_HUMAN	N/A	N/A	sp|P08670|VIME_HUMAN Vimentin OS=Homo sapiens GN=VIM PE=1 SV=4	TRUE	1900.86	487.152	465.11	549.647	385.893	695.009	521.83	795.086	379.69	1438.3	1033.66	1684.97	7088.09	6033.59	683.588	1988.73	1072.52	1140.34	189.131	469.022	1082.59	2885.03	1131.52	1428.03	882.092	214.315	1185.65	1549.8	513.78	517.167	778.208	722.682	2739.8	1377.87	450.505	767.192	646.389	733.17	243.606	1197.44
29	29	sp|P10809|CH60_HUMAN	N/A	N/A	60 kDa heat shock protein, mitochondrial OS=Homo sapiens GN=HSPD1 PE=1 SV=2	TRUE	173396	232293	203018	218064	160373	153726	110272	127349	271968	249977	181006	181946	163947	178801	184852	215876	160791	150602	166731	166021	176919	170112	206886	200798	206553	209615	160621	148426	161428	209398	119280	117029	138343	88849.8	131398	131834	131822	120620	144259	199265
30	30	sp|P11021|GRP78_HUMAN	N/A	N/A	sp|P11021|GRP78_HUMAN 78 kDa glucose-regulated protein OS=Homo sapiens GN=HSPA5 PE=1 SV=2	TRUE	163856	169324	142188	128788	135928	135653	100798	116285	170486	178344	131661	137567	133129	148845	168076	160106	117911	120716	155229	146159	114456	127159	136203	160235	153117	152669	111798	123704	80705.1	99762.7	186297	225643	98213.5	95467.6	177216	184929	153856	129583	122800	121531
31	31	sp|P41219-2|PERI_HUMAN	N/A	N/A	sp|P41219-2|PERI_HUMAN Isoform 2 of Peripherin OS=Homo sapiens GN=PRPH	TRUE	45264.5	42769	26850.3	26828.1	27245.8	27481.5	47144	49608.9	57263.6	62396.9	36264.4	38175.6	27083.4	29480.1	35667.1	35669.6	34262.5	39358.4	24280.9	25811.4	24499.9	30867.2	42966.7	44471.2	34740.6	32420.5	84935.8	90098.7	53248.8	52749.3	111507	117910	55971.5	49461.7	72105.8	68942.6	56731.6	56960.4	28226.2	27102.9
32	32	sp|P62736|ACTA_HUMAN	N/A	N/A	sp|P62736|ACTA_HUMAN Actin, aortic smooth muscle OS=Homo sapiens GN=ACTA2 PE=1 SV=1	TRUE	39850.7	40823.1	28499.8	29197.3	34802.2	36511.9	3661.24	6840.9	41203.6	37975.1	20223.2	19018.5	48575.5	43321.7	43632.8	44466.8	2369.72	4772.36	55438.3	60845.2	18253.4	19958.9	27541.1	25576.4	32558.2	34126.7	1166.58	662.059	716.87	1218.47	2464.28	2920.37	1216.12	1758.78	10176.1	10488.6	12654.6	15432	170.304	2236.14
33	33	sp|Q9NSB2|KRT84_HUMAN	N/A	N/A	sp|Q9NSB2|KRT84_HUMAN Keratin, type II cuticular Hb4 OS=Homo sapiens GN=KRT84 PE=2 SV=2	TRUE	5490.25	23113.8	15879.3	26637.3	34112.9	38598.9	51316.1	1811.8	11346.6	10261.2	7485.14	21674.8	26027	26641.1	23281.1	27140.5	41486.7	38987.2	33082.6	34700.9	31623.5	36759.1	24811.2	28051.2	34831	28773.7	21047.1	26866.9	54464.1	51890.3	3146.46	16592	39998.2	27363.5	13232.3	5930.7	9056.76	4422.18	32052.5	28365.1
34	34	sp|P0DMV9|HS71B_HUMAN	N/A	N/A	Heat shock 70 kDa protein 1B OS=Homo sapiens GN=HSPA1B PE=1 SV=1	TRUE	214949	257934	169793	168934	206899	235260	243313	237418	293960	220217	193028	172625	229284	204762	216128	257874	232683	190333	252149	256036	239347	212732	197215	242640	199273	205357	262378	236011	259126	284114	408388	358058	159529	246242	359191	359625	227172	305819	162327	159672
35	35	sp|Q9BQE3|TBA1C_HUMAN	N/A	N/A	sp|Q9BQE3|TBA1C_HUMAN Tubulin alpha-1C chain OS=Homo sapiens GN=TUBA1C PE=1 SV=1	TRUE	232177	218878	204684	213167	196889	191594	141490	144082	164167	156316	209187	207793	219892	223509	230739	215957	179961	177680	204117	203070	228393	213697	188669	179846	232631	225194	103064	102584	174589	188583	10587.8	17840.1	210579	172439	72214	64680.2	94260.1	101246	258365	258958
36	36	sp|P68366|TBA4A_HUMAN	N/A	N/A	sp|P68366-2|TBA4A_HUMAN Isoform 2 of Tubulin alpha-4A chain OS=Homo sapiens GN=TUBA4A	TRUE	40958.7	37259.7	58034.6	55032.7	40856.8	41958.9	33872.4	40232.6	33435.5	33001.5	46782.1	39694.4	46128.3	46027.2	39640.8	36215.9	43155	43185.4	44627.4	42190.9	47487.3	43761.5	42430.1	45555.3	44434.1	42560.6	18934.1	37445.1	45605.9	47664.9	10144.6	7255.16	53151.2	46849.2	22305.9	19799	23788.1	22959.5	49903.3	46793.3
37	37	sp|P08729|K2C7_HUMAN	N/A	N/A	Keratin, type II cytoskeletal 7 OS=Homo sapiens GN=KRT7 PE=1 SV=5	TRUE	120548	109296	98384.1	103020	154389	179806	99520.2	95272.1	46101.6	45501.1	108210	108523	116533	113891	106339	110144	127829	117283	182154	171786	148268	148057	119750	101017	129406	133184	46289.4	50164.2	94702.2	108331	24870.3	25470.1	103168	102169	31428.5	35154	54894.6	45335	119026	111407
38	38	sp|P04406|G3P_HUMAN	N/A	N/A	Glyceraldehyde-3-phosphate dehydrogenase OS=Homo sapiens GN=GAPDH PE=1 SV=3	TRUE	400624	397819	302345	301913	270793	207393	229720	279735	506978	542142	352429	373549	336757	339863	329935	381701	207040	223855	305607	311293	223265	220221	318486	324507	327424	332542	464237	434664	198592	275174	526620	483229	233147	257361	358931	339446	316020	335474	219362	214157
39	39	sp|P14625|ENPL_HUMAN	N/A	N/A	sp|P14625|ENPL_HUMAN Endoplasmin OS=Homo sapiens GN=HSP90B1 PE=1 SV=1	TRUE	112729	127392	151625	137119	98261.4	109981	121837	123434	115853	119361	110204	117497	112267	114387	131215	112120	136238	108257	106682	122909	132015	129378	134002	130640	114908	136726	87499.9	102769	115272	132725	42991.7	50605.2	110513	108337	84017.6	97678.5	88573.8	93826.1	119503	117192
40	40	sp|P14923|PLAK_HUMAN	N/A	N/A	Junction plakoglobin OS=Homo sapiens GN=JUP PE=1 SV=3	TRUE	91129.3	62042	106559	110846	96582.9	94562.6	69828	85274.1	44535.6	46703.7	82677.9	80903.7	84358.5	119941	92798.1	89324.1	60009.3	63731.8	87247.9	75832.4	100249	59729.5	74980.1	95124.5	82137.3	69179.2	62611.6	51050.4	50216.3	73240.5	26708.1	48417.6	71115.7	69025	47679.6	38340.6	26752.9	39472.4	115624	116518
41	41	sp|P01024|CO3_HUMAN	N/A	N/A	Complement C3 OS=Homo sapiens GN=C3 PE=1 SV=2	TRUE	9357.85	12584.8	11490.3	13089.9	9070.39	8667.34	8145.68	10892.7	11058.5	14466	9288.02	9174.21	13372.1	11542.4	38370.4	9090.88	17111.2	10350.7	14809.4	10796.9	8259.09	9953.04	10374.6	11426	170671	162063	14280.1	12842.8	15210.5	12783.3	10891.7	9352.75	16225.6	13154.2	11412.6	9597.98	13778.9	15359.8	5362.32	10406.5
42	42	sp|Q71U36-2|TBA1A_HUMAN	N/A	N/A	sp|Q71U36-2|TBA1A_HUMAN Isoform 2 of Tubulin alpha-1A chain OS=Homo sapiens GN=TUBA1A	TRUE	1642.93	258.792	13839.1	13013	2928.86	3871.2	0	212.296	2815.1	2408.81	380.599	2679.22	12742.4	8262.83	618.638	551.21	1129.44	909.109	341.846	284.867	4955.04	4010.02	3784.9	2302.94	241.938	365.515	0	0	713.815	743.504	386.874	421.208	5964.42	1618.74	241.445	222.765	377.76	456.665	209.218	5018.98
43	43	sp|P07900-2|HS90A_HUMAN	N/A	N/A	sp|P07900-2|HS90A_HUMAN Isoform 2 of Heat shock protein HSP 90-alpha OS=Homo sapiens GN=HSP90AA1	TRUE	210267	241790	225025	168190	196814	200235	241005	195361	184241	155688	209828	211201	228470	223300	230171	253712	176090	204532	240014	238714	158020	179860	209405	208953	214232	219889	174988	156184	204728	198730	58461.6	39233.9	210949	206871	112825	141373	146754	193353	186536	163812
44	44	sp|P62258|1433E_HUMAN	N/A	N/A	sp|P62258-2|1433E_HUMAN Isoform SV of 14-3-3 protein epsilon OS=Homo sapiens GN=YWHAE	TRUE	16692.6	22403.7	23442.1	21316.2	14252.1	21851.3	22459	16940.6	36960	31687.4	19079.9	29685	17869.3	19705.7	18194.2	18695.7	22784.7	18717	21347.8	22345.9	14823.5	19480.1	21195.2	21853.9	20645.3	25597.6	25534.4	20783	25644.4	21431.7	50976.2	52352.1	19686.3	19558.8	34642.1	33899.5	26414.8	25085.7	14331.9	15897.6
45	45	sp|P04083|ANXA1_HUMAN	N/A	N/A	Annexin A1 OS=Homo sapiens GN=ANXA1 PE=1 SV=2	TRUE	292218	272961	258983	251336	223402	251753	260711	248151	280351	308694	215029	221435	252815	235652	204985	259874	246136	221089	244964	250334	233142	219726	239230	260153	268519	258104	141278	134522	218504	227986	200571	161956	192754	193955	175936	155408	160153	146727	242623	248947
46	46	sp|Q04695|K1C17_HUMAN	N/A	N/A	Keratin, type I cytoskeletal 17 OS=Homo sapiens GN=KRT17 PE=1 SV=2	TRUE	322906	293402	242227	228540	532565	575367	576961	567090	183458	185589	265426	249013	313866	254094	245311	305472	458291	485130	466234	484557	489342	440013	320188	316804	376778	264888	286865	225328	535472	569814	59429.3	86669.8	558684	491474	96845.7	128697	143630	125950	318059	318253
47	47	sp|P30101|PDIA3_HUMAN	N/A	N/A	Protein disulfide-isomerase A3 OS=Homo sapiens GN=PDIA3 PE=1 SV=4	TRUE	169664	166762	155946	155225	133353	129100	116708	141072	203689	228780	153953	130747	145134	147980	144217	140515	131897	139034	109940	120119	111704	99703.6	144179	152716	151761	159784	110040	164156	128566	143477	279538	276783	106665	137552	227432	211947	171136	123367	120535	134418
48	48	sp|P68371|TBB4B_HUMAN	N/A	N/A	Tubulin beta-4B chain OS=Homo sapiens GN=TUBB4B PE=1 SV=1	TRUE	129866	121934	91219.5	96384.2	145676	141491	92962.3	80845.5	61032.5	59734.8	89075.4	90954.3	126177	130027	147782	141300	91028.6	88849.3	148330	155333	110128	103225	102285	104619	119727	125018	60817.2	61178	104481	95463	6334.66	14895.3	93422.6	81470.3	41282.1	37709	55401.3	54404.5	76074.2	79515.7
49	49	sp|P13645|K1C10_HUMAN	N/A	N/A	Keratin, type I cytoskeletal 10 OS=Homo sapiens GN=KRT10 PE=1 SV=6	TRUE	114704	117695	77369.1	60692	78959.5	80051.8	102814	121756	128805	109466	87346.8	92915.8	126020	124576	178473	153861	258981	300927	120189	123534	99300.2	113083	83355.2	89516.7	175212	168941	398048	378732	284507	280461	97242	112886	142372	150840	163005	162672	119200	121229	157327	163148
50	50	sp|P16104|H2AX_HUMAN	N/A	N/A	sp|P16104|H2AX_HUMAN Histone H2AX OS=Homo sapiens GN=H2AFX PE=1 SV=2	TRUE	358.806	394.383	2956.18	419.335	2134.41	1718.4	0	0	514.411	338.782	1020.87	625.506	2396.6	1421.34	381.18	171.16	1346.14	297.995	1973.73	343.587	913.124	1719	567.149	289.396	848.104	1057.96	0	0	537.665	0	648.058	0	959.164	677.895	0	480.088	358.209	275.816	3136.76	1879.44
51	51	sp|Q9NZM1|MYOF_HUMAN	N/A	N/A	Myoferlin OS=Homo sapiens GN=MYOF PE=1 SV=1	TRUE	12440.2	15811.2	18867.4	18719.8	18623.2	15663	10506.6	12894.4	9423.36	11220.4	14112.9	13112.4	16417.7	23857.6	21573.8	22136	11031.9	12810.6	16173	9767.66	12780.9	13103.6	11744.4	20138.2	22153.2	13528.2	8120.53	12100.6	11036.9	13112.9	4186.94	4832.48	10485.1	14032.6	9608.96	11681.3	13542.6	8098.41	28806.8	29561.1
52	52	sp|P0C0S5|H2AZ_HUMAN	N/A	N/A	sp|P0C0S5|H2AZ_HUMAN Histone H2A.Z OS=Homo sapiens GN=H2AFZ PE=1 SV=2	TRUE	145993	140073	11838.7	179058	196659	199293	214373	206428	88570.3	90604	157723	166743	159922	163181	146919	146029	16189	212185	179180	172714	216481	228183	171217	171871	143960	140669	139006	142594	206630	204860	60451.3	64622.1	226411	240731	198683	203505	188463	191421	245129	254702
53	53	sp|Q9BUF5|TBB6_HUMAN	N/A	N/A	sp|Q9BUF5|TBB6_HUMAN Tubulin beta-6 chain OS=Homo sapiens GN=TUBB6 PE=1 SV=1	TRUE	2416.88	2035.39	7678.57	7459.81	1380.45	4296.73	288.897	0	1215.22	2681.16	509.047	1836.06	5332.72	5412.25	5174.48	2672.89	1137.26	620.81	4944.25	4442.11	2895.07	1146.83	2038.47	1619.04	4293.99	4360	441.56	0	276.322	499.127	575.428	421.13	807.746	0	146.742	243.084	377.772	206.863	1579.26	1738.57
54	54	sp|P60174-1|TPIS_HUMAN	N/A	N/A	sp|P60174|TPIS_HUMAN Triosephosphate isomerase OS=Homo sapiens GN=TPI1 PE=1 SV=3	TRUE	194656	178571	184504	170015	112932	117765	127580	103359	257788	269525	206032	216537	143994	157894	190015	179107	141529	123434	117095	123950	125106	137113	183640	162513	155599	150537	186266	177531	133495	139612	317820	251498	108133	134465	194738	219139	176517	193520	194027	197785
55	55	sp|P0C0S8|H2A1_HUMAN	N/A	N/A	sp|P0C0S8|H2A1_HUMAN Histone H2A type 1 OS=Homo sapiens GN=HIST1H2AG PE=1 SV=2	TRUE	76029.9	67220.9	132191	124868	115448	107695	35723.3	29888.7	49447.1	46162.2	94820.9	87443.5	125501	120281	84282.6	80105.1	51095.9	38752.4	104066	81199.1	97936.6	98569.6	45115	39038.9	81949.9	71059.1	25371.3	5885.73	45686.7	48921	12148.1	10117.6	99547.4	69948.9	35990.5	30946.5	34855.2	40810	221814	220320
56	56	sp|P36952|SPB5_HUMAN	N/A	N/A	Serpin B5 OS=Homo sapiens GN=SERPINB5 PE=1 SV=2	TRUE	339797	351173	344240	343582	314480	322912	236637	253397	288412	292832	291599	306717	328864	321076	340440	337243	291371	292434	330317	338567	327146	314774	338291	329399	322920	328016	94545	150446	250340	227338	50384.4	40443.4	236129	196719	143036	135463	272827	273089	240202	239286
57	57	sp|P13639|EF2_HUMAN	N/A	N/A	sp|P13639|EF2_HUMAN Elongation factor 2 OS=Homo sapiens GN=EEF2 PE=1 SV=4	TRUE	141254	161868	166355	171947	156677	139520	173603	177374	118255	105969	167320	170996	166810	184810	167396	172075	160680	167700	160619	160424	161185	173104	185471	181190	171543	175058	128973	120554	168743	168886	62672.1	52864.8	180721	151954	112109	106730	168576	180415	164389	163090
58	58	sp|P68104|EF1A1_HUMAN	N/A	N/A	sp|P68104|EF1A1_HUMAN Elongation factor 1-alpha 1 OS=Homo sapiens GN=EEF1A1 PE=1 SV=1	TRUE	456330	433904	496001	475212	491519	491082	543034	530237	305239	305391	447667	432789	546294	507581	435115	457422	522614	516376	480795	514227	508443	494150	509683	511867	497755	488285	425421	406092	522284	539268	104160	104548	530396	597009	325781	308723	354572	407353	419579	434600
59	59	sp|P04114|APOB_HUMAN	N/A	N/A	sp|P04114|APOB_HUMAN Apolipoprotein B-100 OS=Homo sapiens GN=APOB PE=1 SV=2	TRUE	3083.72	2920.46	1688.11	2929.94	3888.58	2243.51	4450.77	2209.34	9403.26	14243.9	4509.12	8424.06	4439.01	4236.89	2760.52	4034.23	5061.07	7946.88	2126.44	5119.93	3103.85	4709.58	3421.97	2568.38	48879.4	47144	4369.45	2780.29	3493.92	2312.39	5566.38	3818.19	4484.04	5588.69	4047.61	2627.49	3806.45	10764.1	3456.05	3244.41
60	60	sp|Q00610|CLH1_HUMAN	N/A	N/A	Clathrin heavy chain 1 OS=Homo sapiens GN=CLTC PE=1 SV=5	TRUE	21635.7	27255.6	30063.5	32000.5	36210.8	23608.1	20820.1	18966.4	20955.7	13369.6	16271.9	33196.6	28187.9	27260.2	28501.7	24408.4	28982.2	32260	18729.2	27026.9	25229.5	26659.4	33731.3	29119.4	22896.2	22528.3	23482.6	36384.1	26904.8	15349.5	12156.8	29753.5	32903.1	15734.6	17782.4	14705.1	16926.8	13212	34536.8	20227
61	61	sp|P31947|1433S_HUMAN	N/A	N/A	14-3-3 protein sigma OS=Homo sapiens GN=SFN PE=1 SV=1	TRUE	228349	214507	176781	139278	218843	224477	248315	205956	251826	273339	163593	122814	185593	153523	206308	193274	127949	128536	203504	221610	111631	140054	162027	180770	180043	189903	113388	107843	207123	210952	490766	483021	164313	167676	276413	278451	183825	242731	97956.9	119810
62	62	sp|P04075|ALDOA_HUMAN	N/A	N/A	Fructose-bisphosphate aldolase A OS=Homo sapiens GN=ALDOA PE=1 SV=2	TRUE	269592	269707	239101	285763	229017	208677	254241	217958	403219	403883	232201	254707	267533	254517	273118	248950	228149	221723	207878	227636	243016	237594	238059	229562	233517	245684	176391	215415	219021	190345	587862	576081	224186	185057	366280	365771	244209	288443	200459	195083
63	63	sp|P19338|NUCL_HUMAN	N/A	N/A	sp|P19338|NUCL_HUMAN Nucleolin OS=Homo sapiens GN=NCL PE=1 SV=3	TRUE	192535	205315	199008	182558	163770	155994	110418	161538	212338	191344	137388	142881	184159	194157	175657	158040	175974	204849	175536	175987	188799	200425	199883	198237	192035	179407	138591	93445.9	171215	148630	212843	233075	160457	182210	258204	263378	229946	242635	120310	105359
64	64	sp|P12035|K2C3_HUMAN	N/A	N/A	sp|P12035|K2C3_HUMAN Keratin, type II cytoskeletal 3 OS=Homo sapiens GN=KRT3 PE=1 SV=3	TRUE	10365.8	12130.4	12416.8	9865.05	9362.03	16609.4	4080.66	5284.52	605.063	6058.65	11245	10419.2	11523.6	12437.9	3828.24	12495.4	13100.7	10460.1	18549.9	18975.2	17258.2	14576.6	10897	10637.2	11371.6	11780.6	1144.52	1095.73	6173.65	5725.66	741.89	695.534	7792.22	6208.14	1330.7	2005.96	2967.1	2334.86	8390.4	8759.56
65	65	sp|P68363|TBA1B_HUMAN	N/A	N/A	sp|P68363|TBA1B_HUMAN Tubulin alpha-1B chain OS=Homo sapiens GN=TUBA1B PE=1 SV=1	TRUE	139330	135134	194716	194497	146086	135763	117789	142127	114065	98678.8	152550	171653	165805	183514	149527	150573	168567	164017	152851	166699	169629	136519	153700	136228	150007	158190	98537.1	107170	185080	173302	45487	15134.7	132357	157877	68891.4	79020.2	100099	96482.7	177751	175964
66	66	sp|P02774|VTDB_HUMAN	N/A	N/A	sp|P02774-3|VTDB_HUMAN Isoform 3 of Vitamin D-binding protein OS=Homo sapiens GN=GC	TRUE	0	0	89.873	81.5108	198.842	248.859	0	0	141.662	0	198.128	126.777	117.322	197.786	129.462	126.188	198.768	0	72.088	109.007	0	0	104.712	0	106.209	198.414	0	0	0	0	268.769	0	2536.13	0	149.709	0	11439.6	7938.91	125.062	60.6637
67	67	sp|P08727|K1C19_HUMAN	N/A	N/A	Keratin, type I cytoskeletal 19 OS=Homo sapiens GN=KRT19 PE=1 SV=4	TRUE	157840	129433	141721	143660	229063	233490	226794	203689	93800.8	87957.9	125791	144271	150258	158298	177260	152018	215325	196919	211892	217075	197851	210847	171246	169921	166160	160426	104416	106314	206198	218424	32145.9	39802.7	180897	170237	51534.2	65634.9	60274.8	63361.2	226777	220657
68	68	sp|P61978|HNRPK_HUMAN	N/A	N/A	Heterogeneous nuclear ribonucleoprotein K OS=Homo sapiens GN=HNRNPK PE=1 SV=1	TRUE	94223.7	83743.5	97233.7	98535.9	100509	81798.6	98146.3	113241	90574.4	93931.8	88861.8	86441.1	108289	105395	114018	86566.9	69543.8	87092.6	81668.9	101435	81920.8	77247.4	72546.4	100502	85362.4	93393	87607.9	72575.1	107561	118649	35669	39607.4	81443.6	88999.8	50973.3	63040.2	60689.9	73447.7	72104.9	73018.7
69	69	sp|P15924|DESP_HUMAN	N/A	N/A	sp|P15924|DESP_HUMAN Desmoplakin OS=Homo sapiens GN=DSP PE=1 SV=3	TRUE	38387.5	27360.6	32695	30718.7	62448.9	62754.8	30822.8	41198.8	15159.3	23326.5	30005	28363.7	32681.1	38325.2	36864.7	41013.9	36542.2	61535.4	54169.7	51972.6	49338.1	58020.4	29705.4	25946.9	21381.5	46385.1	37286.7	36138.8	48629.9	45585	31831.4	19875.4	47721.8	37390.7	19469.5	19401.8	22553	23536.1	70304.1	79683.2
70	70	sp|P20700|LMNB1_HUMAN	N/A	N/A	sp|P20700|LMNB1_HUMAN Lamin-B1 OS=Homo sapiens GN=LMNB1 PE=1 SV=2	TRUE	6061.07	6188.51	6200.71	1722.02	6745.71	2459.42	8002.02	1771.32	5352.96	1595.63	2788.26	6776.68	5650.86	5029.5	2583.39	3692.38	9477.4	8136.06	2934.96	4557.15	10298.3	1249.97	8193.81	2090.45	5704.51	5991.51	4888.89	4984.36	6351.3	4113.08	2180.41	6952.64	9598.25	6704.48	3104.22	4941.54	8320.88	6907.68	5316.88	5157.21
71	71	sp|P00338|LDHA_HUMAN	N/A	N/A	sp|P00338-3|LDHA_HUMAN Isoform 3 of L-lactate dehydrogenase A chain OS=Homo sapiens GN=LDHA	TRUE	245762	236811	264164	278367	198535	214715	227776	217193	371160	346469	236200	229655	267470	247796	199534	208987	214054	229157	231408	223984	238536	234894	225958	227082	227381	226883	143830	107420	206145	185717	367869	352712	134923	134216	310644	307797	286840	276476	174269	178821
72	72	sp|P13797-2|PLST_HUMAN	N/A	N/A	Isoform 2 of Plastin-3 OS=Homo sapiens GN=PLS3	TRUE	65497.3	65737.4	58686.4	74015.5	57835.5	62474.8	36870.8	31984.1	62754.9	68619.2	47971.9	60909.8	34798.1	61089.3	49099.5	55227.1	35414.1	48765.6	52455.4	66403.7	38336.4	56676.6	52464	52914	53081.7	45336.4	43619.7	23345.9	31882.1	41326.8	26793	30159.1	29107.4	32588.1	40319.2	28246.8	42330	46123.2	28706	25666.8
73	73	sp|P60842|IF4A1_HUMAN	N/A	N/A	Eukaryotic initiation factor 4A-I OS=Homo sapiens GN=EIF4A1 PE=1 SV=1	TRUE	69965.8	68533.6	77572.8	76952.1	90368.2	86146.9	57349	57650	37668	34141.8	62398.9	55602.7	74295.6	88270	78622.1	84422.1	62951	59045.4	91876.6	88609.3	84125.9	72242.3	76450	80471.1	87207.2	84073.4	46257.4	43619.4	68060.5	48314	22049.1	20513.2	48329.4	56710.4	24062.8	30073.6	55880.2	39078.7	69906.5	66909.8
74	74	sp|P33778|H2B1B_HUMAN	N/A	N/A	sp|P33778|H2B1B_HUMAN Histone H2B type 1-B OS=Homo sapiens GN=HIST1H2BB PE=1 SV=2	TRUE	8930.08	6149.67	11476.4	11612.6	5933.92	9050.45	805.633	459.458	2480.81	4782.09	9581.13	3007.14	10087.5	11701.7	2406.55	5318.09	6436.83	9915.47	5889.3	7233.6	814.117	9308.11	7812.32	9913.75	7469.03	8375.22	3712.81	2530.8	11526.4	5278.02	1211.47	2991.89	1168.83	1665.17	6613.74	8640.47	8136.82	6262.75	7735.8	7752.03
75	75	sp|Q9ULC6|PADI1_HUMAN	N/A	N/A	sp|Q9ULC6|PADI1_HUMAN Protein-arginine deiminase type-1 OS=Homo sapiens GN=PADI1 PE=1 SV=2	TRUE	2574.54	33812.6	21933.4	1212.26	1360.82	29013.3	4533.81	41242.9	47953.4	50421.7	742.107	549.157	25598.9	25168.1	29490.4	30198	33306.6	35591.7	702.159	23304.8	492.341	29002.1	35251.2	36294.7	30493.2	284.989	55229	57497.2	5430.83	2785.14	71073.8	74316.2	4078.27	51481.9	66068.7	59191	48817.3	49629.3	2639.16	12973
76	76	sp|P06753-2|TPM3_HUMAN	N/A	N/A	sp|P06753|TPM3_HUMAN Tropomyosin alpha-3 chain OS=Homo sapiens GN=TPM3 PE=1 SV=2	TRUE	117375	111147	92930.9	87098	81363.8	73569.4	132949	144097	146133	143938	95983.1	96954.2	80345.7	83704.8	80314.3	87160.7	77361.1	92377.3	65155.3	67906.1	151291	78782	129707	116768	84461.3	82996.8	106558	99539.4	176060	182848	208983	206989	184449	82053.2	159659	143457	125159	119016	126348	38644.6
77	77	sp|P22314|UBA1_HUMAN	N/A	N/A	Ubiquitin-like modifier-activating enzyme 1 OS=Homo sapiens GN=UBA1 PE=1 SV=3	TRUE	23931.4	23920.1	36730.1	34165.8	19159.7	36034.4	11307.3	16990.2	26646.7	21690.8	19525.7	29868.6	29348	29243.8	21448.8	20099.9	21423.8	14893.9	40674.7	29808.4	19650	23916.1	18034.4	17643.7	25032.9	25352.7	8708.2	11654.1	14164.5	18444.5	13460.5	9034.82	18620.5	15441	11693.4	13178.8	18138.6	18324.4	34790.8	31731.2
78	78	sp|P62937|PPIA_HUMAN	N/A	N/A	sp|P62937|PPIA_HUMAN Peptidyl-prolyl cis-trans isomerase A OS=Homo sapiens GN=PPIA PE=1 SV=2	TRUE	221619	210004	149458	177127	138547	192659	208741	191766	289620	296460	146083	192205	171137	164848	283711	322250	182145	162138	191739	148791	161159	107785	152741	150850	195418	170335	262980	321020	201383	219620	438951	422047	180498	175314	266438	250497	245321	254911	122895	138383
79	79	sp|P21333|FLNA_HUMAN	N/A	N/A	sp|P21333-2|FLNA_HUMAN Isoform 2 of Filamin-A OS=Homo sapiens GN=FLNA	TRUE	112200	76373.5	68759.6	75166.7	96343.9	103534	75868	75195.1	83221.1	86375.2	91756	85286.6	105310	121225	120476	96192.2	81116.7	70892.9	87745	80656.2	78615.8	93037.2	111375	83266.2	102308	101303	38953.4	72258.9	72442.3	80196.3	46322.2	46103.7	73830.7	60139.8	50653.1	67278.9	65257.6	65277.9	84359.5	108704
80	80	sp|P09972|ALDOC_HUMAN	N/A	N/A	sp|P09972|ALDOC_HUMAN Fructose-bisphosphate aldolase C OS=Homo sapiens GN=ALDOC PE=1 SV=2	TRUE	21298.8	17500	13895.6	14671.4	17539	14963.5	15922.5	15352.4	33123.2	29871.3	17162.3	22030.8	15162.3	15371.8	15794.5	17859.3	14926.5	22870.8	18274.6	12364.6	17115.6	18471.8	18171	17036.1	18846.7	14368.7	7559.31	13033.6	19573.2	19416.5	21296.9	26929.2	18582.9	18913.5	30588.2	34907.9	27988.5	23579.8	9106.99	10124
81	81	sp|P05120|PAI2_HUMAN	N/A	N/A	Plasminogen activator inhibitor 2 OS=Homo sapiens GN=SERPINB2 PE=1 SV=2	TRUE	98127.9	84134.9	81874.2	71560.8	87196	84537.7	43396.8	40819.9	89976	92061.7	42147.4	56679.5	74867.1	64441.8	74721.9	53352.7	37181.3	46991.1	82033.2	71401.6	54823	45155.2	60095.7	70618.8	55046.3	67762.6	83161	28557	65467.2	53468.4	39494.4	45437.2	35177.8	38372	62986.8	66947.3	57844.5	31686	70195.4	71765.5
82	82	sp|P06576|ATPB_HUMAN	N/A	N/A	sp|P06576|ATPB_HUMAN ATP synthase subunit beta, mitochondrial OS=Homo sapiens GN=ATP5B PE=1 SV=3	TRUE	112081	107536	112946	110014	103102	111883	52807.5	47503.5	122290	116672	92216.6	78922.9	124645	112231	123512	111060	72736.6	66576.9	119129	127173	96975	87048.3	93737.3	94919.3	102984	107376	33455.7	40616.8	42062	47255.8	31127.3	30711	48366	46276.5	62795	56896.3	66808.3	57235.6	112317	108682
83	83	sp|P40926|MDHM_HUMAN	N/A	N/A	Malate dehydrogenase, mitochondrial OS=Homo sapiens GN=MDH2 PE=1 SV=3	TRUE	105159	102529	81108.8	86043.1	70503.9	47557.7	38816.6	40215.7	117349	130901	67771.8	67958.4	96296.2	61830	110179	72079	68691.3	37645.5	49400.4	62176.9	65012.6	39552.1	96026.3	95331.7	93045.3	88603.8	79231.4	60317	32189.6	38743.7	141914	82315.2	47773.6	45874.4	92904.4	77805	80347.2	50993.5	56981.9	49869.5
84	84	sp|P47895|AL1A3_HUMAN	N/A	N/A	Aldehyde dehydrogenase family 1 member A3 OS=Homo sapiens GN=ALDH1A3 PE=1 SV=2	TRUE	46804.5	35416.8	35499.9	26556.5	22195	36917.7	36984.5	15611.5	54819.3	61029.5	33002.7	37805.3	29907	31189.2	35486.2	33475.3	29280.3	18104.6	25496.3	30566	30347.1	29140.4	45999.3	42558.6	37789	32060.3	48131.9	27750.7	16952.9	21528.5	58130.8	56819.5	37815.3	43960.7	33751.9	48368.9	39809.4	24037.9	23324	23348.6
85	85	sp|P12814|ACTN1_HUMAN	N/A	N/A	sp|P12814-2|ACTN1_HUMAN Isoform 2 of Alpha-actinin-1 OS=Homo sapiens GN=ACTN1	TRUE	31311.7	25735.9	39222.1	36368.9	26704.3	33786.1	14271.8	17307.2	36984	37188.7	22270.7	15182.2	34950.4	27244.6	26035	32811.3	25133.5	15724.3	27027.5	27694.6	18898.4	25274.8	19126.8	20610.1	27115.5	23394.8	15130.8	18067.1	17862.6	24331.9	19011.2	17385.7	28488.3	19155.9	17754.9	16217.9	23932.7	13701	25464.8	21906.4
86	86	sp|P00558|PGK1_HUMAN	N/A	N/A	sp|P00558-2|PGK1_HUMAN Isoform 2 of Phosphoglycerate kinase 1 OS=Homo sapiens GN=PGK1	TRUE	134229	131089	125551	117846	115301	104320	84946.1	78130	184548	226552	120100	107849	144758	148468	112607	118006	100328	82211.8	108968	116763	114401	76762.5	111197	97297.2	130982	134089	47786.1	84343	82421	70871.8	193706	188033	82988.9	63788.4	152851	135775	100235	132198	81049.1	74056.6
87	87	sp|P37802|TAGL2_HUMAN	N/A	N/A	Transgelin-2 OS=Homo sapiens GN=TAGLN2 PE=1 SV=3	TRUE	101009	100233	77947.1	83479.6	98412.5	99201.3	47288.6	63466.1	126215	130963	64960.9	72931.6	90231.8	98411.3	98219.4	97784	37944.4	43354.8	110890	99095.5	64906.7	54695.2	79510.3	73651.5	82282.7	90048.1	36133.6	39271.5	39862.4	33126.6	120799	124776	44234.9	27121.1	74642.3	75048.4	72789.2	80076.9	49902.6	47789.6
88	88	sp|P02763|A1AG1_HUMAN	N/A	N/A	sp|P02763|A1AG1_HUMAN Alpha-1-acid glycoprotein 1 OS=Homo sapiens GN=ORM1 PE=1 SV=1	TRUE	9112.47	1506.85	2009.22	1035.67	528.822	614.84	2302.54	1342.01	1218.39	1722.92	111779	108537	1282.6	970.331	8833.45	7356.87	2056.98	1807.22	2154.02	2248.27	1649.66	1487.79	7457.2	583.91	718.987	1488.83	982.973	2073.67	631.514	1154.69	3725.73	846.871	817.842	1367.23	1568.24	1357.07	802.228	1227.88	1278.24	873.903
89	89	sp|P40227|TCPZ_HUMAN	N/A	N/A	sp|P40227|TCPZ_HUMAN T-complex protein 1 subunit zeta OS=Homo sapiens GN=CCT6A PE=1 SV=3	TRUE	25450.6	14722.7	2925.36	55796.7	19402.5	23407.5	21466.3	14651	14268.1	25142.2	37846.6	31261	32930.7	33623.8	30170.2	22787.6	15221.8	17059.5	23097.7	20389.3	20224.1	25395.4	9066.58	33430.9	23588.7	18975.7	12763.2	21627.1	15547.1	14789.4	30857	22501.8	12699	17035.1	23838.7	24064.9	15461.9	35966	31161.1	30768.1
90	90	sp|P07195|LDHB_HUMAN	N/A	N/A	sp|P07195|LDHB_HUMAN L-lactate dehydrogenase B chain OS=Homo sapiens GN=LDHB PE=1 SV=2	TRUE	69332.1	68468.6	94480.4	95057.2	53742.2	63075	50850.6	70223.5	102726	98078.4	74786.5	72334.8	75377.7	86300.1	80427.3	52074.2	76854.4	56120.6	59654.4	59927.7	63468.2	60327.6	79176.6	69326.3	73191.6	70189.4	53370.3	30223.8	53109.5	37145.6	67762.6	94402.7	53994.8	75491.2	83156.5	73969.2	77322.2	82121.4	66658.2	84263
91	91	sp|Q16658|FSCN1_HUMAN	N/A	N/A	Fascin OS=Homo sapiens GN=FSCN1 PE=1 SV=3	TRUE	39869.2	44434.5	64380.9	58209.5	34133.4	40909.6	34741.9	32092	76475.6	83928.7	43347.2	51062	40767.9	44093.6	46239	33183.5	39600.7	24880.4	44282.9	37206	33534.4	40010.6	44650.5	50135.7	51018.2	54217.1	39395.9	22176.7	28889	33010.9	109350	96797	38313.8	33015.8	84057.8	67613.8	55983.6	49942.5	45689.4	40885.3
92	92	sp|P63104|1433Z_HUMAN	N/A	N/A	14-3-3 protein zeta/delta OS=Homo sapiens GN=YWHAZ PE=1 SV=1	TRUE	133202	139702	131826	128681	110076	107079	117352	131615	203813	209069	126737	109267	118804	112686	98432.1	111132	108471	117630	114020	106567	94757.8	92536.9	134342	131929	119646	122892	116792	107175	107946	132607	285461	296487	78040.6	113927	190589	199548	153837	151157	112087	109600
93	93	sp|P32119|PRDX2_HUMAN	N/A	N/A	sp|P32119|PRDX2_HUMAN Peroxiredoxin-2 OS=Homo sapiens GN=PRDX2 PE=1 SV=5	TRUE	47940	58966.7	60612.2	62370.5	40878.1	44055.3	35417.6	40329.6	85009.8	84313.3	64976.2	60040.5	53147.9	40162.3	55651.1	56656.2	40969.8	47182.5	40990.6	36473.5	34472	34668.2	58153.7	62606.5	59288.2	50209.1	38855.1	67333.8	44361.4	43412.2	49753.4	41254.4	51221.5	43967.4	86820.4	84134	71279.6	71381.9	46968.4	41171.4
94	94	sp|P15311|EZRI_HUMAN	N/A	N/A	sp|P15311|EZRI_HUMAN Ezrin OS=Homo sapiens GN=EZR PE=1 SV=4	TRUE	77719.4	88464	76718.6	66249.6	100637	88278.3	49925.7	61220	88403.5	68323.3	73944.1	77414.7	74926.9	88879.8	76590.3	73816.7	77400	71093.8	80839.7	91212.6	81674.2	79570	82348.4	86465.5	87586.1	81158.5	98720.6	69929.4	85733.5	59110.9	80114.5	134219	50825.9	77464.4	137962	130872	95798.8	136825	75626.5	74753.9
95	95	sp|P26038|MOES_HUMAN	N/A	N/A	sp|P26038|MOES_HUMAN Moesin OS=Homo sapiens GN=MSN PE=1 SV=3	TRUE	36824.6	48753.7	43315.4	59557.8	57832.2	53176.3	63035.9	83190.2	37389.9	43858.4	49971	35355.7	50195.2	33569.5	41196.4	28172.1	51293	60907.9	49749.2	47185.7	45678.5	50175.3	77422.3	44420.5	40878	66506.7	65853.7	49612.4	53312.8	72971	111045	119915	82067.5	37329.7	85977.6	100072	59017.2	80266.4	26531.9	28320.3
96	96	sp|Q5VT79|AXA81_HUMAN	N/A	N/A	Annexin A8-like protein 1 OS=Homo sapiens GN=ANXA8L1 PE=2 SV=2	TRUE	562.643	254.812	1479.77	124.217	2089.24	1763.2	236.349	0	3128.45	2491.62	1175.8	630.938	712.618	572.861	540.426	374.267	458.825	301.842	1706.28	1519.07	1583.6	1434.67	421.4	226.139	1267.32	723.279	0	0	406.289	0	560.325	606.818	1399.18	0	240.55	324.34	335.376	363.018	260.439	916.76
97	97	sp|P09211|GSTP1_HUMAN	N/A	N/A	Glutathione S-transferase P OS=Homo sapiens GN=GSTP1 PE=1 SV=2	TRUE	141636	133482	164785	160061	119173	86475.5	61854.5	61317.4	212536	209027	127484	138093	149137	137240	123805	126692	81268.7	72786.8	139008	134412	107133	110035	106502	105025	127286	126661	56220.1	53717.6	62126.9	54430.7	164681	172280	65908.1	56336.1	117169	108883	109685	85258.1	95852.5	93900.7
98	98	sp|P78371|TCPB_HUMAN	N/A	N/A	T-complex protein 1 subunit beta OS=Homo sapiens GN=CCT2 PE=1 SV=4	TRUE	26391.4	22178	24301.6	20806.3	15766	26289.2	16145	19831.9	28208.6	21360	17433.5	24169.3	19708.1	18680.2	21115.7	22998.1	20667	29582.9	26724.2	22725.8	19279.9	22271.1	21506.3	21520.7	15972.5	15932.6	31904.1	11867.3	18610.7	29415.7	11414.6	6636.81	14721.1	12976	12058.6	13059.7	6722.56	10547.4	26237.9	16472
99	99	sp|P25705|ATPA_HUMAN	N/A	N/A	sp|P25705-2|ATPA_HUMAN Isoform 2 of ATP synthase subunit alpha, mitochondrial OS=Homo sapiens GN=ATP5A1	TRUE	130833	132632	142050	142324	130914	141232	137648	127488	83410.7	108040	119412	103661	150017	144543	129017	111340	169512	163398	134570	144808	135536	142886	147476	136513	141249	130792	121483	108794	166040	146770	46183.4	51886	174204	153794	92271.7	90049.3	99561.3	107170	160293	164690
100	100	sp|P35232|PHB_HUMAN	N/A	N/A	sp|P35232|PHB_HUMAN Prohibitin OS=Homo sapiens GN=PHB PE=1 SV=1	TRUE	53160.1	81649	83652.9	75639.3	64233.5	70270.7	75429.4	62931.4	70016.8	52568.5	80530	68437	56182.6	72253.3	66827.6	82255.3	68948.9	66239.3	51554.4	69005.9	77395.8	52480.9	81340.5	72313.2	59476.5	70305.1	83018	42028.2	43076.6	72225.9	46625.1	41661.1	47738.4	80820.1	44494.6	29196.8	48613.7	47898.9	78811.5	79342.5
101	101	sp|P62750|RL23A_HUMAN	N/A	N/A	sp|P62750|RL23A_HUMAN 60S ribosomal protein L23a OS=Homo sapiens GN=RPL23A PE=1 SV=1	TRUE	10778	10210.4	14372.1	8778.76	7739.01	19109	16285.7	11204.7	5150.32	5039.23	9406.13	10009.2	15717.8	29560.5	15106.7	23872.5	2292.3	13641.5	16956.7	8059.46	13214.3	18768	12264.3	16353.1	11273.6	10651.6	9116.51	20758.9	11930.2	6868.14	6919.38	5428.39	26106	3618.92	8462.88	13962.2	10867	15895.8	12561.2	14246.5
102	102	sp|P04792|HSPB1_HUMAN	N/A	N/A	Heat shock protein beta-1 OS=Homo sapiens GN=HSPB1 PE=1 SV=2	TRUE	67767.7	88278.6	95178.9	102491	93697.2	103071	88550.3	81851.7	87455.3	83793	81471.1	99380.1	89148.8	110959	96789.4	113667	92775.5	123900	99502.4	90107.6	106724	101681	101899	82990.5	93571.3	94244	39603.7	50488.9	86971.3	85490.6	59876.8	41834.4	84627.1	50895.2	91280.7	72742.3	66305.7	63072.1	121988	134344
103	103	sp|P0DP23|CALM1_HUMAN	N/A	N/A	sp|P0DP23|CALM1_HUMAN Calmodulin-1 OS=Homo sapiens GN=CALM1 PE=1 SV=1	TRUE	2813.88	2871.91	2332.3	314.102	327.624	380.663	2795.36	2662.34	3121.94	4176.34	4054.34	9692.77	2088.95	2869.05	2197.27	1295.26	4756.42	819.181	577.452	2980.58	4552.31	402.946	412.208	723.363	4355.53	2824.3	1572.5	3079.74	5678.17	1679.75	8876.95	1470.46	1731.16	1486.4	3569	1099.48	3266.1	7476.55	2756.67	365.324
104	104	sp|P61247|RS3A_HUMAN	N/A	N/A	40S ribosomal protein S3a OS=Homo sapiens GN=RPS3A PE=1 SV=2	TRUE	59636	42617.7	46446.2	48361.4	52394.4	62035.1	74547.9	82270.4	33823.4	35595.2	54268	44220.6	34879.3	62412.7	48240.9	45389.1	73022.7	62063.2	71892	62137.7	70045.6	63821.3	49155.3	51427.8	55368.8	52555.8	50375	47256.6	74616.1	62618	63837.8	41488.6	30424.7	55385.1	50509.1	38223.5	31601.7	58301.1	52083.9	54195.1
105	105	sp|P58876|H2B1D_HUMAN	N/A	N/A	sp|P58876|H2B1D_HUMAN Histone H2B type 1-D OS=Homo sapiens GN=HIST1H2BD PE=1 SV=2	TRUE	528159	527124	616754	617969	592107	593051	804724	748016	366480	348358	622122	646793	610348	623906	551218	558491	679466	714002	559729	573005	744287	772475	608825	600292	516527	530798	886643	854009	618782	643011	358795	344021	739059	840770	758936	748089	781648	796576	897870	910393
106	106	sp|P02751-15|FINC_HUMAN	N/A	N/A	Isoform 15 of Fibronectin OS=Homo sapiens GN=FN1	TRUE	12463.6	2037.98	4136.32	4109.99	10670.9	3174.55	10958.2	2962.27	2130.47	9546.32	3454.5	4735.75	5348.35	2946.66	14943.3	13311	10563	15230	2099.03	10751.7	11689.2	4195.86	4386.36	2202.6	58848.2	46038.3	2321.65	9256.9	3457.51	5836.49	3436.65	4247.97	5668.74	3639.48	2122.58	4412.06	5350.67	4330.88	10769.5	2286.53
107	107	sp|P63244|RACK1_HUMAN	N/A	N/A	Receptor of activated protein C kinase 1 OS=Homo sapiens GN=RACK1 PE=1 SV=3	TRUE	50177.3	57084.6	57500.8	55953.2	55746.1	59469.7	54104.8	41271.5	60378.4	62886.2	47304.3	38570.2	40833	49216.2	60175.8	38748	59968.9	50153.6	48432.1	39172.5	39780.5	62252.4	41387.7	46250.3	48991.6	57036.8	24131.6	30392.4	38514.1	43701.4	34782.9	45625.7	55899.2	54514.7	47548.3	66737.1	34669.6	32110.2	58043.3	51302.5
108	108	sp|O43707|ACTN4_HUMAN	N/A	N/A	sp|O43707|ACTN4_HUMAN Alpha-actinin-4 OS=Homo sapiens GN=ACTN4 PE=1 SV=2	TRUE	47963	53094.9	53157.7	62144.5	42603.4	48034.3	32003.1	38583.2	56674.9	67071.2	53427.5	46563	43875.3	42396.1	38389.4	51448.4	37191.6	41661.5	45436.1	41609.9	52407.1	51141.3	49476.5	46045.9	52914.9	50730.1	31529	29485.6	38257.1	38625.5	32143.9	39758.1	30414.6	40132.2	50676.5	45150.3	40039.1	36307	50896.6	54114.7
109	109	sp|P18669|PGAM1_HUMAN	N/A	N/A	sp|P18669|PGAM1_HUMAN Phosphoglycerate mutase 1 OS=Homo sapiens GN=PGAM1 PE=1 SV=2	TRUE	53512.9	47215.2	64493.6	60170.8	37642.6	34936.2	25635.6	32227.9	73703.9	72922.8	51377.8	62631.4	58593	51432	53961.4	52810.8	33109.4	38121	40675.3	41174.4	29842	40012.2	44353.9	44293.9	46709	43132.7	17135.7	19032	8485.81	25801.4	64661.4	62729.9	30746.8	17677.1	58290.6	43103.7	46052.9	36490	46091.4	42672.7
110	110	sp|P30740|ILEU_HUMAN	N/A	N/A	Leukocyte elastase inhibitor OS=Homo sapiens GN=SERPINB1 PE=1 SV=1	TRUE	20501.4	40772.7	36443.3	46218.9	31374.7	27365.6	32536.6	21530.7	50717.2	29306.1	30752.1	25582.4	26328.8	34285.9	58371.6	24135.8	22671.6	30739.3	28607.1	21448.9	35685	25519.3	35142.4	22059.8	38191	30516.9	18934.7	26071.8	22911.4	29249.6	40515.1	62656.6	23932.5	32622.4	48145.1	45983.7	32806.8	33796	38648.5	31002.4
111	111	sp|Q9UQ80|PA2G4_HUMAN	N/A	N/A	Proliferation-associated protein 2G4 OS=Homo sapiens GN=PA2G4 PE=1 SV=3	TRUE	57752.1	54093	41347.8	30702.9	35031.4	41086.9	29549.7	35797.7	49162.1	64716.4	36124.6	40933.2	37847.7	34650.5	21342.7	49437.8	27833.9	26853.5	37997.9	35635.6	21761.1	39713.4	34513.3	49494	47305.1	45573	30608.5	26629.4	35935.6	35825	48389.3	46391.3	29574.6	36589.4	58651.5	43079	34113.1	38152.7	24074.4	18655.9
112	112	sp|Q15365|PCBP1_HUMAN	N/A	N/A	sp|Q15365|PCBP1_HUMAN Poly(rC)-binding protein 1 OS=Homo sapiens GN=PCBP1 PE=1 SV=2	TRUE	21751.8	24434.4	38965.5	37911.9	29398.2	25373.9	37137	10230.5	27511.4	33779.3	31242.5	39665.2	40788.8	29151.4	40983	34551.8	35421.3	31329.8	12963.3	17619.5	34573.2	27659.1	33922.7	23212.2	30430.6	39428	14109.8	9352.99	37967.8	37775.2	4298.04	6225.82	36371.8	37460.5	8723.94	18414.9	23202.4	24798.8	33063.4	32686.5
113	113	sp|Q92598|HS105_HUMAN	N/A	N/A	Heat shock protein 105 kDa OS=Homo sapiens GN=HSPH1 PE=1 SV=1	TRUE	14447	20684.7	23384.3	26482.7	18632	22647.5	13778.8	11159	28349.1	28159.1	25814.5	22626.4	16899.6	19898.2	25691.4	17469.3	16181.6	9381.93	21749.8	24719.2	26023.4	16399.4	21235.5	17114.3	23433.5	18723.2	15435.2	23482.3	17749.2	21469.9	22878.9	25504.2	20224.2	16300.3	22362.9	19207.9	19011.3	23893.7	19964.2	19514.2
114	114	sp|P38646|GRP75_HUMAN	N/A	N/A	sp|P38646|GRP75_HUMAN Stress-70 protein, mitochondrial OS=Homo sapiens GN=HSPA9 PE=1 SV=2	TRUE	85091.6	97171.3	81591.8	76170.8	65179.8	66726.8	48012.9	78230.1	90205.8	84033	71387.5	62157.3	76260.3	93455.2	100807	87319.5	61440.5	80756.9	66057.8	88056.1	75086.4	67196.6	61334.4	83682.9	76351.9	100841	62225	51466.8	77124.4	65682.1	107914	92098	49677.3	73180.6	97714.9	92146.1	88420.7	83847	70651.7	64031.5
115	115	sp|P46940|IQGA1_HUMAN	N/A	N/A	Ras GTPase-activating-like protein IQGAP1 OS=Homo sapiens GN=IQGAP1 PE=1 SV=1	TRUE	26040.1	23878.8	28482.3	27267.5	24225.8	28896.7	18818.5	26773.3	19395.8	18897.1	26842.5	28593	24379.6	28459.8	28139.9	24822.3	25419.2	20978.4	35707.3	23852.1	25001.5	23224.2	30137.4	23127.6	29531.5	29745.6	15082.3	32253.5	26275.4	24469.5	15627	8878.84	20105.8	17650.2	15529.7	14306	19977.2	15750.7	31545.2	29218.9
116	116	sp|P51991|ROA3_HUMAN	N/A	N/A	sp|P51991-2|ROA3_HUMAN Isoform 2 of Heterogeneous nuclear ribonucleoprotein A3 OS=Homo sapiens GN=HNRNPA3	TRUE	7833.38	9753.88	6042.12	7064.46	11459.4	13311.5	6865.05	11857.8	3700.76	7141.37	7693.61	7779.6	13726.3	14255.9	4334.13	12958.9	10015.7	11592.7	12944.5	14463.4	6842.76	6638.91	4504.26	5874.24	8459.55	11636.4	4162.57	10572.2	17813.2	7998.34	6580.1	24035.4	13253.6	4750.27	13198.4	14318.3	5226.27	12928.6	532.176	1797.3
117	117	sp|Q99880|H2B1L_HUMAN	N/A	N/A	sp|Q99880|H2B1L_HUMAN Histone H2B type 1-L OS=Homo sapiens GN=HIST1H2BL PE=1 SV=3	TRUE	58191	57333.2	48974.9	52491.6	70395.5	65728.5	56492.7	69118	30474	26890.9	59097.9	58596.9	52121.4	57123.7	61922.1	57850.2	83305	82997.2	61941	55423	78203.5	80082.8	62247.4	62139.4	62770.1	54882.8	45714.6	43241.6	79582.1	76604.4	13569.2	25831.1	95133.7	67977.3	69800.8	69797.5	67870.7	67495.7	64815.4	71129.4
118	118	sp|Q06830|PRDX1_HUMAN	N/A	N/A	sp|Q06830|PRDX1_HUMAN Peroxiredoxin-1 OS=Homo sapiens GN=PRDX1 PE=1 SV=1	TRUE	273292	308468	241151	234132	233794	247417	237684	281993	409437	400796	274470	283669	265628	259187	314430	300033	230966	249465	218024	223220	202427	235807	328574	322911	264964	261640	382012	311682	200422	297716	499564	507575	199963	198370	467003	466236	388080	386015	163331	175885
119	119	sp|P46782|RS5_HUMAN	N/A	N/A	sp|P46782|RS5_HUMAN 40S ribosomal protein S5 OS=Homo sapiens GN=RPS5 PE=1 SV=4	TRUE	12213.2	10104.3	11505.1	13020.5	12600.6	12221.8	17393.6	13189.8	10494.8	9185.34	10735.6	10449.2	9721.87	10556.2	10928.7	6683.91	12783.8	12606.5	11839.4	10889.1	12585.3	9139.9	9440.14	12920.5	7935.54	9577.11	7129.03	3905.47	14875	15831.2	13588.7	10908.1	16274.9	14314.2	12227.2	11532.4	11379.9	9028.56	7293.73	9881.99
120	120	sp|P23381|SYWC_HUMAN	N/A	N/A	Tryptophan--tRNA ligase, cytoplasmic OS=Homo sapiens GN=WARS PE=1 SV=2	TRUE	3023.48	1880.19	10851.3	6695.58	6266.97	4870.08	1854.52	1486.29	9953.98	5458.63	8036.55	2227.46	6108.4	7354.77	4075.82	673.565	6259.07	8722.22	4436.81	4405.26	4666.31	2675.47	6687.52	3170.7	3851.72	7413.06	1752.61	3449.56	2079.6	2871.3	2032.14	5786.14	3554.12	3466.55	4165.18	7507.82	5351.11	5814.29	6762.02	7032.45
121	121	sp|P26599|PTBP1_HUMAN	N/A	N/A	Polypyrimidine tract-binding protein 1 OS=Homo sapiens GN=PTBP1 PE=1 SV=1	TRUE	6320.75	4703.54	14470.7	11325	7622.82	8227.34	4661.08	2776.1	3155.2	3884.83	9017.81	6611.21	9670.89	7234.56	4371.51	2991.27	3510.89	3753.66	9240.02	7213.03	7112.52	7589.73	3920.82	4879.08	8036.2	5661.33	1543.5	1986.19	4851.68	5267.1	1891.5	908.594	4706.54	5795.21	2045.65	1031.95	3618.62	1064.34	18539.8	16509.4
122	122	sp|P49411|EFTU_HUMAN	N/A	N/A	sp|P49411|EFTU_HUMAN Elongation factor Tu, mitochondrial OS=Homo sapiens GN=TUFM PE=1 SV=2	TRUE	31395.3	35230.6	35880.9	32828.1	32477.1	38965.4	24684.5	27578.7	15566.1	16573.1	38566.8	31236.9	27287.3	35597.2	36081	37305.9	36657.7	39454.8	28647.4	37594.4	36745.2	38987.1	40180	39020.4	37990.4	45131.4	27806.7	46491.1	27421.5	37319.6	21301.7	30714.5	19743.5	44225.8	36548	28020.8	31384.7	23295.7	43037.1	41768.4
123	123	sp|P10412|H14_HUMAN	N/A	N/A	sp|P10412|H14_HUMAN Histone H1.4 OS=Homo sapiens GN=HIST1H1E PE=1 SV=2	TRUE	85178.9	84519.6	82908.8	84118.8	66606.5	69392.1	82182	82512.1	77154.6	79022.2	80148.6	79515.9	99535.6	100618	69395.2	68911.2	72273	70553.7	55684.7	51179.3	64990.8	70666.2	105153	104461	74973.9	77206.9	100317	103598	52027.9	57387.8	243647	275769	98834.4	95193.2	171768	175527	133771	153832	53163.4	59052.2
124	124	sp|P06748|NPM_HUMAN	N/A	N/A	sp|P06748-2|NPM_HUMAN Isoform 2 of Nucleophosmin OS=Homo sapiens GN=NPM1	TRUE	203977	201182	200361	199567	180943	186431	198571	218244	248391	246050	182417	185856	208310	206687	183411	176492	180937	165392	188442	182283	176215	186576	206574	199386	195581	200333	194161	164670	164129	174220	362305	346571	194520	183120	233423	237257	211827	218077	139509	147166
125	125	sp|P16401|H15_HUMAN	N/A	N/A	sp|P16401|H15_HUMAN Histone H1.5 OS=Homo sapiens GN=HIST1H1B PE=1 SV=3	TRUE	41652.7	51934.4	43850.5	43497.1	30288.9	34280.3	30944.8	41388.2	38808.7	37714.2	34955.4	36195.2	48422.1	48510.3	23597.3	41103.9	22226.1	32327.7	23247.1	22612.8	25598.1	37555.9	55239.3	50964.1	29273.7	35214.9	45536.2	61718.5	3380.98	23308.1	115403	135594	40592.3	34070.2	80034.4	77512.8	53440	61156.4	35595.6	43062.7
126	126	sp|P50454|SERPH_HUMAN	N/A	N/A	sp|P50454|SERPH_HUMAN Serpin H1 OS=Homo sapiens GN=SERPINH1 PE=1 SV=2	TRUE	7978.55	4381.6	7835.06	7800.63	9274.22	9031.51	4863.13	4861.41	4181.09	6180.56	10731.8	11549.6	9051.45	7992.3	9131.65	11451.1	6254.96	8279.08	11518.1	8516.59	12620.8	10399	5309.25	6162.52	10165.6	8926.29	2258.64	12403.5	3115.41	2087.36	1697.48	1394.77	4326.95	5178.89	1162.37	2134.44	1943.04	8181.44	15510.2	14636.5
127	127	sp|P67936|TPM4_HUMAN	N/A	N/A	sp|P67936|TPM4_HUMAN Tropomyosin alpha-4 chain OS=Homo sapiens GN=TPM4 PE=1 SV=3	TRUE	8942.25	9879.5	6623.03	2992.24	8119.88	6633.67	12409.1	11563	4067.67	15651.6	10388	5624.8	8466.95	9096.68	6793.99	8399.81	12263.5	6778.59	3661.83	1377.43	1419.55	7791.12	12862	5684.57	3970.66	7685.7	17042.5	29095.7	14054.7	19532.7	26299.2	35576.1	7401.72	12244.6	6832.58	14337.5	13791.1	15611.9	2876.72	5486.17
128	128	sp|P62701|RS4X_HUMAN	N/A	N/A	40S ribosomal protein S4, X isoform OS=Homo sapiens GN=RPS4X PE=1 SV=2	TRUE	33881.2	67762.9	42224.5	55718.8	47271.9	77015.5	113910	97348.5	47425.5	15462.7	58517.2	33875.1	56663.7	38096.2	52412.3	23181.9	97850.9	70939.9	61855.5	69508	48227.7	59582.5	78754.4	67502.3	34437.7	30296.9	37085.4	29561.3	48516.4	49205.8	135589	17221.6	79776.4	57444	90423.7	77336.5	49563.2	38984.5	64573.7	67653.8
129	129	sp|P30050|RL12_HUMAN	N/A	N/A	sp|P30050|RL12_HUMAN 60S ribosomal protein L12 OS=Homo sapiens GN=RPL12 PE=1 SV=1	TRUE	21372.3	20783.8	29351.7	30001.6	20292.5	19698.2	17600.6	18545.9	20039	20780.7	23712.9	23553	24191.5	26162.2	18669.3	21960.2	18827	22063.7	19443.5	17358.9	22453.4	24923.4	22394.8	24145.4	24482.1	21609.3	5374.21	11368.5	10347	13500.3	9080.58	2300.59	16018.4	18323.6	11735.6	14439.1	17964.2	15679.4	32391.5	29856.2
130	130	sp|P08865|RSSA_HUMAN	N/A	N/A	40S ribosomal protein SA OS=Homo sapiens GN=RPSA PE=1 SV=4	TRUE	77552.9	65409.8	61969.6	66442.7	52201.6	58054	67649.4	61368	93706.5	87393.3	43119.7	64011.9	62033	57291.9	58510.1	64287.7	74335.5	53202.6	57593.3	52974.9	64338.2	51012	70252.4	75110.6	66330.6	67187.7	82896.3	56843.7	64325.4	67581	116105	114372	62606.4	67515.6	91871.9	93764.9	70026.5	72521.9	64766.8	63521.8
131	131	sp|P12236|ADT3_HUMAN	N/A	N/A	sp|P12236|ADT3_HUMAN ADP/ATP translocase 3 OS=Homo sapiens GN=SLC25A6 PE=1 SV=4	TRUE	2302.83	4341.58	3540.9	2793.83	4785.62	3256.85	1573.31	999.7	694.323	1154.53	1026.73	3580.73	678.739	500.913	670.815	5273.08	1771.54	3158.24	3454.43	760.687	3889.98	3985.52	2715.73	2900.13	1695.46	3271.19	1021.06	1931.4	907.565	2547.99	4014.78	521.836	2794.65	1705.55	694.543	4082.08	300.655	717.067	8113.38	6632.03
132	132	sp|P31948|STIP1_HUMAN	N/A	N/A	sp|P31948|STIP1_HUMAN Stress-induced-phosphoprotein 1 OS=Homo sapiens GN=STIP1 PE=1 SV=1	TRUE	25545.1	34043.6	29506.3	27850.5	17037.7	16269.7	17458	27842.4	38952.7	35961.5	27660.9	29744.3	21564.4	26323.9	24808.7	30479.1	29307.2	23796.5	19443.9	17330.9	23875.2	26657	30033.2	30021.6	22928.4	29847.6	8066.89	26904.9	29834	13731.6	53920.4	53070.9	20521.6	14268.7	38878.4	42091.6	26784.3	25008.6	16849.2	18302.9
133	133	sp|P29692|EF1D_HUMAN	N/A	N/A	sp|P29692-2|EF1D_HUMAN Isoform 2 of Elongation factor 1-delta OS=Homo sapiens GN=EEF1D	TRUE	42480	41908.2	49238.2	50880.1	32847.6	31675.6	22128.9	26879.5	56817.3	54550.4	43211	32612.2	22559.6	31333.4	40003.5	44447.2	25292.3	27369.8	31468.5	34687.8	34622.4	34210.1	43331.5	46175.4	44852.1	45587.1	27493.6	26610.5	23049	29251.3	21608.6	27249.7	14590.2	21416.8	35554.6	38708.6	33274.9	31867.9	56803	56121.9
134	134	sp|P05141|ADT2_HUMAN	N/A	N/A	sp|P05141|ADT2_HUMAN ADP/ATP translocase 2 OS=Homo sapiens GN=SLC25A5 PE=1 SV=7	TRUE	142278	143724	153135	144408	137445	139390	161256	162262	25615.3	44624.8	138233	130027	150339	155395	141814	143077	166346	164121	150827	144427	171173	169498	169758	165502	139765	136975	188770	32186.9	138139	133730	62049.8	38961.3	147781	166320	51127.8	46104.2	129369	131759	171884	180668
135	135	sp|O00299|CLIC1_HUMAN	N/A	N/A	Chloride intracellular channel protein 1 OS=Homo sapiens GN=CLIC1 PE=1 SV=4	TRUE	49147.9	42865.6	40149	47813.9	38587.4	30719.6	32883.2	30953.7	58404.6	62526.3	37914.3	43076.5	40735	43390.9	43209.9	26306.5	31525	33123.5	37165.7	32866.5	40099.3	35929.3	37839.4	35164.4	39659.4	37682.9	22608.7	17822.4	17304.1	34446.2	60392.8	67218.9	31285.6	24766.2	48592.6	51128.6	39371.1	30797.9	43225.1	40993.7
136	136	sp|P50991|TCPD_HUMAN	N/A	N/A	T-complex protein 1 subunit delta OS=Homo sapiens GN=CCT4 PE=1 SV=4	TRUE	25172.1	22059.2	31419.2	30797	18679.1	8919.39	11309.6	15133.7	12937.1	19015.3	14154.4	22072.1	26057.1	23099.1	22858.6	15968.6	16466.7	32721.6	30287.7	20112.5	27236	22831.1	27194.5	27693.2	22555.9	22393.9	24094.8	84878.7	9217.92	25006.9	7808.83	32420.6	40825.4	22132.9	20433.6	32587.6	10107.1	6936.09	20930	20977.6
137	137	sp|P07737|PROF1_HUMAN	N/A	N/A	Profilin-1 OS=Homo sapiens GN=PFN1 PE=1 SV=2	TRUE	154005	150254	165442	167308	125255	125941	92782.9	50254.9	248430	238403	124661	131315	155413	157154	154174	153765	108829	104589	133843	136444	126070	116549	134876	134844	147661	144610	87030.7	74282.7	99198.8	105088	228432	233378	90905.1	81827.3	157831	159063	136463	121372	90622.9	82966.8
138	138	sp|P17844-2|DDX5_HUMAN	N/A	N/A	sp|P17844-2|DDX5_HUMAN Isoform 2 of Probable ATP-dependent RNA helicase DDX5 OS=Homo sapiens GN=DDX5	TRUE	20513.7	13933	11774.6	10310.3	23234.5	15200	17152	9156.56	5783.11	5633.66	12512.9	11008.3	20409.7	6555.83	20876.5	14232.5	18881.3	17536.8	16813.5	23936.5	16875.3	22345.1	15813.7	11282.3	19663.7	17825.5	10543	12672.4	13823.3	21063.6	4347.29	6109.26	17412.7	14572.6	8705.65	6093.66	7537.45	11130.5	26954.3	29237.2
139	139	sp|P23526|SAHH_HUMAN	N/A	N/A	Adenosylhomocysteinase OS=Homo sapiens GN=AHCY PE=1 SV=4	TRUE	37905.6	34076	39779.5	40739.4	28672.7	28616.9	31795.3	21582.7	57859	52273.7	35893	37511.2	35753.7	32222.7	42588.1	28332.8	33284.6	27595.6	30923.2	31730.3	31699.2	31312.2	36429.3	38948.3	40506.5	38569	31748.7	53125.1	26396.8	28472.6	60572.7	69102.2	28805	24928.8	45184	43962	34116.8	40493.4	26333.2	29073.7
140	140	sp|P23528|COF1_HUMAN	N/A	N/A	Cofilin-1 OS=Homo sapiens GN=CFL1 PE=1 SV=3	TRUE	109262	109398	80297.1	81827.2	115195	114143	83190.2	89012.3	112458	109193	80990.6	74291.2	113575	117228	107944	112388	64727.6	73060.4	109771	95888.4	91469	78805.4	81640.7	84515.6	100313	103628	59898.1	36711.5	66911.4	59182.6	110677	111674	73980.8	51787	102642	103096	98052.5	80242.3	76409.1	72232
141	141	sp|P06899|H2B1J_HUMAN	N/A	N/A	sp|P06899|H2B1J_HUMAN Histone H2B type 1-J OS=Homo sapiens GN=HIST1H2BJ PE=1 SV=3	TRUE	23797.8	18046.2	14117.6	15066.9	71723.2	33495.6	102407	114467	20671.5	5252.97	4542.96	20564.2	35809	13374.2	6166.82	22695.5	48081.4	39036.6	36059.5	28219.6	6277.68	8274.53	23156.4	21742.9	22630.6	26690.6	27466.3	41449.1	128998	135091	39109	29530.6	150229	153008	64193.8	72320.9	73995	79187.6	61859.8	61540.9
142	142	sp|P29401|TKT_HUMAN	N/A	N/A	sp|P29401-2|TKT_HUMAN Isoform 2 of Transketolase OS=Homo sapiens GN=TKT	TRUE	84278.8	68592.5	77117.8	79308.4	65735.6	59852.8	76635	80568.3	85515.5	97977.8	81316.3	94672.6	74131.5	79572.3	87019.2	68598.2	62702.2	51729.4	73385.3	73417.9	84543.6	58517.1	71728	80019.1	74393.9	72824.2	94879.8	65303.8	51745.8	91447.7	107049	121936	79511	69164.3	93264.4	91889.9	86429.7	82768.4	69267.4	67676.2
143	143	sp|P08195|4F2_HUMAN	N/A	N/A	4F2 cell-surface antigen heavy chain OS=Homo sapiens GN=SLC3A2 PE=1 SV=3	TRUE	23418.6	25868.4	39010.1	33066.4	21462.9	13076.4	12018.5	10556.1	8316.4	14794.7	32973.1	32040.8	34639.6	33557.6	26649.4	34600.8	25847.7	29841.5	20414.1	23684.3	34020.5	33703.6	30980.7	25089.4	27110.7	27852	13046.7	13107.9	20160.9	9157.35	7770.84	7405.1	17913.7	10839.3	12005.4	17052.2	12075.1	18040.6	38122.6	41264
144	144	sp|P10599|THIO_HUMAN	N/A	N/A	sp|P10599-2|THIO_HUMAN Isoform 2 of Thioredoxin OS=Homo sapiens GN=TXN	TRUE	179934	174408	110661	114611	113371	111643	105984	101428	223762	225430	140710	132292	117489	115285	149540	142098	134069	130041	100912	110107	116088	110387	146780	153544	131685	133578	191057	167276	147995	141282	263000	262299	147201	148344	187491	184993	140278	148178	89951.1	81559.2
145	145	sp|P30044|PRDX5_HUMAN	N/A	N/A	Peroxiredoxin-5, mitochondrial OS=Homo sapiens GN=PRDX5 PE=1 SV=4	TRUE	2302.4	19677.5	23513.6	24551	20793.9	17344.1	3840.33	19447	6214.78	32074.7	9567.12	23027.6	23388.3	22460.1	3947.61	4240.5	25652.2	23030.7	3093.1	18213.6	20895.3	5191.54	23241.6	19033.6	22810.4	21477.8	26456.8	5533.09	25545.1	4057.01	8045.1	27526.2	25339.1	32570.5	31978.3	29640.9	29489.8	28898.9	12524.5	12901.5
146	146	sp|P50395|GDIB_HUMAN	N/A	N/A	sp|P50395-2|GDIB_HUMAN Isoform 2 of Rab GDP dissociation inhibitor beta OS=Homo sapiens GN=GDI2	TRUE	26587.7	30205.9	36981.2	20544.9	25074.2	25680.4	25891.3	29868.3	34221.5	29730.8	37571.7	17021.7	26002.7	31758.4	22704	18630.3	15245.1	17315.1	25712.7	34413	23322.5	28644.9	45677.3	26233.2	17370.8	32090.2	27068	22881.4	6408.41	28366.9	39612.6	38441	33470	25439.5	32442.2	36695.1	24627.8	24540	24911	19001.3
147	147	sp|P36578|RL4_HUMAN	N/A	N/A	60S ribosomal protein L4 OS=Homo sapiens GN=RPL4 PE=1 SV=5	TRUE	53205	45481.5	46807	41544.9	44675.8	44357	38649.5	38225.9	43970.6	28684.3	56991.1	29100.6	53947.5	78029.7	56320.9	44996.8	30923	29788.6	25744.9	24334.2	33535.7	32866.1	50340.8	68606.6	38308.5	39393	29211.6	37427.1	19765.6	12827	56032.8	47832.9	35471.5	19940.3	43995.5	73264.7	46113.2	83214.5	54223.9	55039.2
148	148	sp|P16402|H13_HUMAN	N/A	N/A	sp|P16402|H13_HUMAN Histone H1.3 OS=Homo sapiens GN=HIST1H1D PE=1 SV=2	TRUE	32713.3	30908.3	28096.1	26825.3	24744.3	20198	20526	46672.1	33767	32479	37104.5	33708.7	30167.2	37257.8	38622.4	36975.3	20331.5	25108.1	8245.3	13562.9	5562.42	26612.4	42479	35982.2	22066.6	27063.9	49037.4	39755	31992.5	38355.6	128556	137886	59649.9	63611.2	79082.9	31674.9	64789.1	69955.2	38137.8	39649.6
149	149	sp|P62829|RL23_HUMAN	N/A	N/A	sp|P62829|RL23_HUMAN 60S ribosomal protein L23 OS=Homo sapiens GN=RPL23 PE=1 SV=1	TRUE	19099.4	16600.7	20840.8	17243	15392.2	18617.2	14413.7	23425.9	6464.94	7541.55	17045.2	16788.7	15818.2	17802.3	19607.6	13714.7	11779.2	13378.1	15560.8	18305.5	8676.02	23414.5	23068.2	21505.8	15621.1	16508.4	13316.8	7827.98	5336.57	16915.6	2824.52	4052.26	16558.5	9679.02	11720.3	11140.4	13966.3	15156.9	18403.7	18209.5
150	150	sp|P30041|PRDX6_HUMAN	N/A	N/A	sp|P30041|PRDX6_HUMAN Peroxiredoxin-6 OS=Homo sapiens GN=PRDX6 PE=1 SV=3	TRUE	83483.8	83551.3	89989.7	90767.4	83387.8	81482.5	74630.8	66466.4	96721.4	102094	84941	92965.5	88508.7	89891.6	26681	69339.2	72321.8	80341.3	84385.2	71576.5	80445	97208.2	88391.3	96724.2	69949.6	83001.4	76255.4	54378.2	71046.6	52514.2	95461.2	100927	53114.8	37602.4	87743.9	100487	83483.1	81919.2	78775.5	76812.8
151	151	sp|P0DOX7|IGK_HUMAN	N/A	N/A	sp|P0DOX7|IGK_HUMAN Immunoglobulin kappa light chain OS=Homo sapiens PE=1 SV=1	TRUE	513.502	729.098	243.117	299.375	2292.56	2768.17	439.845	2113.76	552.406	439.956	16676.2	17080	966.589	551.451	6247.09	804.256	855.976	710.399	519.364	690.574	738.019	416.663	296.791	628.659	23981	22176.4	3805.59	5203.59	1146.68	3343.85	621.041	0	3218.06	683.582	1254.98	484.901	43409.7	36514.6	404.047	648.715
152	152	sp|P15880|RS2_HUMAN	N/A	N/A	40S ribosomal protein S2 OS=Homo sapiens GN=RPS2 PE=1 SV=2	TRUE	37571	31033.6	41276	37396.3	40228	43330.9	55464	57579.9	11791.5	18058.7	35733.8	43638.8	42393.1	40868.8	33129.3	34602.9	52185.3	48856.6	45796.7	50074.7	48733.4	44021.9	38864.9	37559.2	37089.1	35901.4	44164	37771.5	55812.8	62304.2	14136	7114.07	66286.9	60145.1	32102.7	38077.3	35392.7	36003.5	47669	44570.4
153	153	sp|P62979|RS27A_HUMAN	N/A	N/A	sp|P62979|RS27A_HUMAN Ubiquitin-40S ribosomal protein S27a OS=Homo sapiens GN=RPS27A PE=1 SV=2	TRUE	155006	144966	121079	119202	155832	154062	150674	166769	115270	119165	120942	121608	129002	121638	133978	133159	150593	158546	161416	162477	156075	164558	120686	123672	120733	126291	91282.1	82904.8	139071	145901	79726.1	76450.6	139470	137506	103097	106303	106289	113920	178729	195393
154	154	sp|P12004|PCNA_HUMAN	N/A	N/A	Proliferating cell nuclear antigen OS=Homo sapiens GN=PCNA PE=1 SV=1	TRUE	58906.3	56861	36073.4	44913.5	44395.3	36603.9	36340.9	47980.3	62107.4	61952.1	48798.3	45504	47643.1	40180.5	57269.1	50906.5	42679.3	32751.3	29756.4	28004.4	23227.2	33398.4	52442.6	38985.3	32509.6	48200.1	46492.8	58025.6	47552.9	44809.4	89809.1	86289.4	15866.7	22366.1	30677.8	35985.6	44613.2	43049.8	28031.9	22901.2
155	155	sp|P24534|EF1B_HUMAN	N/A	N/A	sp|P24534|EF1B_HUMAN Elongation factor 1-beta OS=Homo sapiens GN=EEF1B2 PE=1 SV=3	TRUE	27953.8	32590.1	15181.4	26703	8726.95	22021.1	14512	13444.6	37899.2	41239.4	31822.6	25070.1	20194.8	20717.6	21156.7	25605.8	19676.2	14866.1	28554.5	26231	24174	20730.9	28221.3	27851.8	26023	26223.3	12337.3	9246.07	12095	15923.1	25174.3	22358.9	20358.8	12171.4	18079.4	26773.7	30681.1	14230.9	21117.5	22751.1
156	156	sp|O00151|PDLI1_HUMAN	N/A	N/A	PDZ and LIM domain protein 1 OS=Homo sapiens GN=PDLIM1 PE=1 SV=4	TRUE	27894.5	18953.6	21304.5	24859.2	22128.1	22548.6	17744	16559.1	28855.6	28116.2	27685.4	23115.8	14202	21269.9	26233.8	22588	22989.5	20872.9	21354	23619.4	21862.7	23262.4	30779.9	23528.8	21373.9	18031.5	28014	21833.2	27271.2	27488.9	25946.4	32793.1	21568.6	17180	26923.3	36167.9	9585.83	28477.2	26506.2	26883.3
157	157	sp|P46776|RL27A_HUMAN	N/A	N/A	sp|P46776|RL27A_HUMAN 60S ribosomal protein L27a OS=Homo sapiens GN=RPL27A PE=1 SV=2	TRUE	13742.9	12417.7	19606.1	20219.1	17703.3	19481.9	17413.8	16102.5	4608.43	6441.48	5600.15	19185.3	19711.6	22123.7	13220.4	12643	13074	20390.9	11905.9	14893	15500.1	17734.3	17024.4	21224.8	19948.3	19004.4	13280.6	19146.7	10306.7	15182.1	1487.08	5250.73	23345.9	18564.8	13427.1	15168.6	17564.9	16801.5	16836.5	21820
158	158	sp|O43390|HNRPR_HUMAN	N/A	N/A	sp|O43390-2|HNRPR_HUMAN Isoform 2 of Heterogeneous nuclear ribonucleoprotein R OS=Homo sapiens GN=HNRNPR	TRUE	515.06	1296.72	1780.12	2008.68	337.408	2146.31	5038.58	406.699	370.303	2887.26	649.888	1097.4	4667.27	330.249	1448.52	666.494	759.602	3014.4	836.224	1112.47	337.854	724.619	915.112	652.713	644.479	636.392	18540.1	13147	6425.36	696.101	821.732	611.404	7353.21	961.538	376.72	343.646	867.046	699.035	1918.48	2757.98
159	159	sp|P21796|VDAC1_HUMAN	N/A	N/A	Voltage-dependent anion-selective channel protein 1 OS=Homo sapiens GN=VDAC1 PE=1 SV=2	TRUE	23592.6	14384	26394.8	27688.8	21756.5	18527.9	9358.19	8093.46	9049.75	12048.4	15771.1	18975.3	29243.8	21314.3	20715.8	20097.1	8787.9	13407.7	14425.3	15521	23483.2	18944.1	22386.9	13905.1	18119.2	17390.3	7379.61	7896.56	7327.28	7317.35	5068.38	5805.34	7670.99	11248.9	5739.24	8362.64	7334.82	10863.6	28933.9	25669.4
160	160	sp|P05388|RLA0_HUMAN	N/A	N/A	60S acidic ribosomal protein P0 OS=Homo sapiens GN=RPLP0 PE=1 SV=1	TRUE	39156.6	34876.6	51140.4	47401.7	36262.1	39655.8	24485	21144.7	45719.7	49868.5	36091.9	40864.3	37601.6	43817.3	36588.9	35332	40629.7	34956.9	31179.2	37030.7	37079.3	38088.8	41663.9	39082	42105.7	39074.9	6431.49	8612.8	20371.7	14622.5	9113.51	8985.76	26418.6	16228.7	19838.8	14817.2	19524.6	20554.6	36816.6	34221.5
161	161	sp|P23284|PPIB_HUMAN	N/A	N/A	sp|P23284|PPIB_HUMAN Peptidyl-prolyl cis-trans isomerase B OS=Homo sapiens GN=PPIB PE=1 SV=2	TRUE	56040.4	38519.4	51201.5	56176.9	82480.3	85521.6	57402	68851.4	63284.3	61931.5	60376.4	55806.1	56325.2	61270.2	41454.4	46931.4	43793.9	53504.9	76167.1	61176.8	68329.5	84788	58147.9	51448.9	52849.3	53140.9	57815.1	115808	56102.8	55230.8	102838	84666	39262.2	48581.6	94534	113232	102793	100401	68244.6	66904.4
162	162	sp|Q99832|TCPH_HUMAN	N/A	N/A	sp|Q99832-3|TCPH_HUMAN Isoform 3 of T-complex protein 1 subunit eta OS=Homo sapiens GN=CCT7	TRUE	24549.5	21586.2	23380.1	23631.7	20385.5	24711.9	35822.4	24663.7	17003.3	17979.4	19572.1	16665.2	28891	25554.7	27058.3	17633.8	22467.1	20825.2	11418.1	16976.9	26653.2	28029.4	22629.3	30217.2	25050.9	30796.6	10638.1	32156.4	23818.2	22237.5	11779.6	10163.4	19710.2	13998.6	22205.3	16089.9	18724.1	17523.6	29338.4	28791.7
163	163	sp|P35221|CTNA1_HUMAN	N/A	N/A	Catenin alpha-1 OS=Homo sapiens GN=CTNNA1 PE=1 SV=1	TRUE	32383.1	49108.4	44039	31962.8	23389.4	20095	48529.1	33269.3	37546.5	45591	32256.6	50097.3	55686.9	42369.3	41879.6	35117	81892.8	5016.16	34438	22418.1	55079.7	26676.3	52243.8	45534.3	35627.9	33870.7	91480.7	18518.2	58943.9	55760.5	8460.14	12181	22861	98966.5	35729.7	41983.8	25261	32972.9	36218.3	25610.7
164	164	sp|P61604|CH10_HUMAN	N/A	N/A	10 kDa heat shock protein, mitochondrial OS=Homo sapiens GN=HSPE1 PE=1 SV=2	TRUE	164815	158732	131226	139251	67523.2	89800.7	106729	103068	201685	188009	136136	130735	116461	113859	156602	153645	90388.5	84714.4	90955.8	101881	95430.8	90825.8	145432	145342	127429	131885	167268	162929	87884.7	92251.6	239893	247774	105136	112249	181857	186920	141933	157172	130668	130367
165	165	sp|Q07955|SRSF1_HUMAN	N/A	N/A	sp|Q07955-2|SRSF1_HUMAN Isoform ASF-2 of Serine/arginine-rich splicing factor 1 OS=Homo sapiens GN=SRSF1	TRUE	17309.5	25455.7	17577.3	24022	19057.3	14472.5	28802.7	24078.2	25844.1	35120.1	19766.9	18534.4	19015.2	35885.5	8790.67	17652.2	24242.7	23681.8	20373.1	14878.5	8148.15	16031.1	26042.6	22196.7	15014.4	19886.2	28631.6	31245.8	26573.1	24982.4	48431.4	31988.4	33259.5	23539.6	34538.8	28878.6	20707.8	28704	11236	11863
166	166	sp|Q96C19|EFHD2_HUMAN	N/A	N/A	sp|Q96C19|EFHD2_HUMAN EF-hand domain-containing protein D2 OS=Homo sapiens GN=EFHD2 PE=1 SV=1	TRUE	2401.47	794.475	1721.91	1205.62	3154.8	2976.68	3598.18	3378.43	4235.21	4450.46	490.148	1136.33	5787.79	615.591	491.962	1220.67	1558.52	1519.04	3801.8	761.885	1933.51	790.95	3452.5	788.073	4050.55	2426.36	3176.34	1270.56	10585.4	3102.67	2209.17	1300.27	3993.47	979.839	1294.49	4928.94	1909.2	4086.74	910.11	1083.95
167	167	sp|P62805|H4_HUMAN	N/A	N/A	Histone H4 OS=Homo sapiens GN=HIST1H4A PE=1 SV=2	TRUE	453244	447976	548958	548094	495909	481260	487267	489969	296516	300264	496393	511575	519811	521148	442655	421362	530410	541258	412415	425162	582561	584512	512588	509382	434165	434027	344294	328856	421354	433914	129650	129226	535905	539486	627576	628393	568049	570322	526136	533148
168	168	sp|Q99877|H2B1N_HUMAN	N/A	N/A	Histone H2B type 1-N OS=Homo sapiens GN=HIST1H2BN PE=1 SV=3	TRUE	20025.4	24308.1	32069	32549.8	26517.1	26840.7	2490.6	16876.8	15495.3	12164.3	24390	23340.4	36891.5	29550.2	24826.7	22988.9	27803.1	20495.5	24010.1	26494.4	33006.2	34515.8	29454	28475.1	25033	23853	6975.01	18187.9	22854.2	12191.7	10146.3	6321.85	11698	11885.9	26594.9	25123.5	25228.8	32601.5	27324.2	26841.5
169	169	sp|O14950|ML12B_HUMAN	N/A	N/A	sp|O14950|ML12B_HUMAN Myosin regulatory light chain 12B OS=Homo sapiens GN=MYL12B PE=1 SV=2	TRUE	6185.64	5860.03	702.839	5441.25	311.336	8643.15	688.608	9104.23	5480.19	3444.77	2505.67	3442.5	1196.62	5174.5	5675.39	647.227	13683.8	2942.57	6986.55	10034.4	549.651	2891.23	438.332	4108.14	5221.23	5718.59	1614.56	2205.49	18725.8	6903.37	4033	5874.44	7394.27	4160.64	3635.73	705.321	1185.13	911.138	139.575	368.471
170	170	sp|P59190|RAB15_HUMAN	N/A	N/A	sp|P59190|RAB15_HUMAN Ras-related protein Rab-15 OS=Homo sapiens GN=RAB15 PE=1 SV=1	TRUE	7072.49	7980.98	8175.46	8045.11	8359.88	6675.38	4867.2	3586.47	6732.32	6096.06	764.993	7443.17	6624.87	3697.51	7125.43	7271	10143.2	8704.18	7345.73	6057.46	8891.47	9901.51	6559.85	8514.2	6764.09	6338.94	2222.86	2845.94	12909.4	9723.87	1782.23	5904.6	3489.61	2190.47	6553.08	5687.2	8475.13	6632.06	5291.79	6220.43
171	171	sp|P00918|CAH2_HUMAN	N/A	N/A	sp|P00918|CAH2_HUMAN Carbonic anhydrase 2 OS=Homo sapiens GN=CA2 PE=1 SV=2	TRUE	54064.9	49924.4	54683.7	52479.8	48842.5	48912	50443.5	58212	78841.3	78701.1	47897.7	53193.7	47021.4	49580.9	51901.4	53096	58427.3	56975.2	44372.1	44493.1	54099.3	48381.5	51833.6	56051.8	49505.8	50907.1	38498.6	60680.8	57378.7	61401.1	93927.7	113377	44229.2	55280.8	92843.3	88277.7	69826.5	56382.4	43226.4	39700.3
172	172	sp|Q92688|AN32B_HUMAN	N/A	N/A	sp|Q92688-2|AN32B_HUMAN Isoform 2 of Acidic leucine-rich nuclear phosphoprotein 32 family member B OS=Homo sapiens GN=ANP32B	TRUE	18979.8	22373.6	17862.1	16879.1	20970.9	16637	16624.4	17666.8	20500	28808.9	20707.3	20676.8	8877.99	21265.9	24703.1	21488.5	17108.2	23089.1	19094.4	19209.8	17239	17059.8	19534.1	22762	22481.1	19750.7	3316.18	22656.5	20064.8	17230.4	31717.3	38726.7	15006.3	26098.9	20524.1	29298.9	26907.7	23442.7	8280.64	9276.23
173	173	sp|P39687|AN32A_HUMAN	N/A	N/A	sp|P39687|AN32A_HUMAN Acidic leucine-rich nuclear phosphoprotein 32 family member A OS=Homo sapiens GN=ANP32A PE=1 SV=1	TRUE	40732.8	39471.4	27777.7	31521	34174.1	25899.6	38783.7	39518	49550.3	58536.1	37085	42751.2	20704.6	31604.8	45318.5	40954.2	26504.1	42724.2	30432.9	22561.1	37390.5	35792.2	39282.2	45328.4	37566.8	29563.3	26581.8	46897.9	44274	48194.7	69723.3	98216.3	38355.9	49718.8	60941	64922.7	49399.9	41546.2	16930.3	17567.2
174	174	sp|P07910|HNRPC_HUMAN	N/A	N/A	sp|P07910-2|HNRPC_HUMAN Isoform C1 of Heterogeneous nuclear ribonucleoproteins C1/C2 OS=Homo sapiens GN=HNRNPC	TRUE	65593.6	56856.2	54829.5	55672.8	48210.8	45893.8	66362	46603.1	38374.6	35337.3	54377.8	53724.9	63749.7	51726	50858.4	39650	68552.6	53614.4	50771.7	53314.8	61715.1	58575.1	58722.2	52857.8	59678	67075.3	54365.1	59598.4	42845.4	41164.4	86497.9	89821.7	33489.1	49976.8	79535.2	67904	56342.9	49391	52310.3	46795.7
175	175	sp|Q15181|IPYR_HUMAN	N/A	N/A	Inorganic pyrophosphatase OS=Homo sapiens GN=PPA1 PE=1 SV=2	TRUE	53856.4	48856.7	55812.1	55151.5	28824.2	24907.2	24785.1	41990.8	53037.7	67470.5	47885	52250.1	44321	41368.6	42277.1	43008.3	21883.6	46744.7	28006	28767.3	26333.2	29487.7	52632.1	55381.7	27233.1	41490.5	45291.2	23925.5	23788.7	23338.8	56470.1	73677.2	56847.8	66377.7	52666.3	59384.5	41786.6	45747.5	42498.2	41268.7
176	176	sp|P27824-2|CALX_HUMAN	N/A	N/A	Isoform 2 of Calnexin OS=Homo sapiens GN=CANX	TRUE	20012.9	11002.1	19860.3	18456.2	18113.3	14198.7	15257.1	9896.94	13529.3	10858.6	20722.7	19804.1	15763	15856.7	16341.9	17017.8	16297.5	15922.8	13177.6	15550.4	13720	13066.7	20917.4	11785.2	20637.4	18589.7	13826.7	9801.61	10205.8	7924.12	15382.9	10614.7	22311.2	19811.5	11300.1	7793.02	13972.2	6221.24	13423.6	15582
177	177	sp|P50914|RL14_HUMAN	N/A	N/A	sp|P50914|RL14_HUMAN 60S ribosomal protein L14 OS=Homo sapiens GN=RPL14 PE=1 SV=4	TRUE	10922.7	15362.2	10231.2	21596.7	26716.7	19132.4	19358.4	3737.28	21518.6	13180	12898.7	14084.9	14704	11162	15898.3	15010.9	22313.3	20464.5	12052.5	14898	19125.8	21736.4	20176.8	18558.3	19807.8	11685.4	8464.1	4401.85	13370.8	14039	9608.44	9759.02	24180.4	17953.8	25230.6	16199.8	4534.67	16696.8	26689.8	29108.9
178	178	sp|P45880|VDAC2_HUMAN	N/A	N/A	Voltage-dependent anion-selective channel protein 2 OS=Homo sapiens GN=VDAC2 PE=1 SV=2	TRUE	47221.4	29290.5	47915.3	53922.3	38517.2	44977.8	43765.6	36610.7	24847.2	18365.6	40028.8	30460.5	32465	50111.1	30854.9	39436.1	61830.2	36915.7	42272.2	36379.4	40770.1	41842.4	41263.3	31909.8	48145.8	40763	22476.5	27379.1	32157.5	45424.3	7696.23	11711.9	33971.1	46406	38235.8	20623	15502.4	17468.1	47097.9	55150.4
179	179	sp|Q01105|SET_HUMAN	N/A	N/A	sp|Q01105|SET_HUMAN Protein SET OS=Homo sapiens GN=SET PE=1 SV=3	TRUE	79822.1	79832.5	58648.1	58380.3	50534.2	54418.3	48605.8	49587.9	115007	118242	63831.6	66099.2	57354.7	47080.7	69039.6	73849	61064.2	60299.9	52768.7	50486.2	50849.3	49627.5	67917	66799.3	56696.3	61480	82197.9	66784.2	72383.9	79216.1	100922	117369	51003.5	41108.8	97541.3	111028	81485.4	72318.2	49897.7	45748.5
180	180	sp|Q14974|IMB1_HUMAN	N/A	N/A	Importin subunit beta-1 OS=Homo sapiens GN=KPNB1 PE=1 SV=2	TRUE	18460.9	16933	13158.7	19248.2	10960.8	15723.5	16647.7	18719.7	13764.3	15596.2	8647.01	11109.1	18728.6	17270.3	13319.2	17039.6	17235.2	13030.3	22837.8	13144.9	17667.7	8524.19	18404.5	10469.3	13578.2	21138.7	19709.7	12895.3	6931.24	33057.6	11242.7	10578.3	10482.2	15122.5	16823.3	14966.9	6076.81	12336	18387.3	20355.4
181	181	sp|P23396|RS3_HUMAN	N/A	N/A	40S ribosomal protein S3 OS=Homo sapiens GN=RPS3 PE=1 SV=2	TRUE	33212.5	22990.8	28492.9	29341.6	41936.9	35430.6	35171.4	32744.2	21757.7	17257.5	17480.8	32820.6	27228.4	33422.7	32809.5	30399.2	41052.3	33630.1	44572.2	38212.5	42201.1	17655.4	26361.3	32949.9	29397	20030.4	41420.4	38707.6	36881.2	40246.6	12937.1	9713.3	41931.2	31732.4	25432.6	21076.7	23784.7	24238.2	21463.7	19284.7
182	182	sp|P21926|CD9_HUMAN	N/A	N/A	sp|P21926|CD9_HUMAN CD9 antigen OS=Homo sapiens GN=CD9 PE=1 SV=4	TRUE	5082.5	5586.75	6371.39	5891.16	252.502	4901.61	3080.21	2854.62	4069.19	1569.62	5037.16	447.596	8563.91	7889.12	7502.07	5305.11	695.554	1173.64	385.327	4825.44	8080.84	3015.39	5955.27	428.152	3951.51	4366.38	3039.82	7586.38	604.022	2861.88	3200.11	3461.26	2592.03	3167.38	2634.89	2634.32	6383.48	4765.02	6877.63	7082.44
183	183	sp|P31949|S10AB_HUMAN	N/A	N/A	Protein S100-A11 OS=Homo sapiens GN=S100A11 PE=1 SV=2	TRUE	190885	236395	147444	159362	170607	169509	261030	290494	278695	282946	152309	192304	168604	163236	181504	178761	227078	211657	163488	164145	178292	170447	217931	214510	182644	187794	306779	331567	292268	321523	536604	446238	301297	305024	290211	278532	225029	231675	176679	179017
184	184	sp|O43313|ATMIN_HUMAN	N/A	N/A	sp|O43313|ATMIN_HUMAN ATM interactor OS=Homo sapiens GN=ATMIN PE=1 SV=2	TRUE	10569	2644.24	11152.2	1521.29	6165.14	1912.83	17645	14623	848.403	22130.1	24585	24846	15830.9	8869.65	12368.6	17508	11112.3	496.952	1749.56	480.053	1911.87	11976.5	13393.5	12099.1	11417.4	13609.7	2452.8	3201.99	1183.16	7747.61	18859.4	40182.9	3933.6	12967.3	20997.4	2078.38	30241.4	28151.9	5181.26	816.277
185	185	sp|P05386|RLA1_HUMAN	N/A	N/A	sp|P05386|RLA1_HUMAN 60S acidic ribosomal protein P1 OS=Homo sapiens GN=RPLP1 PE=1 SV=1	TRUE	10390.2	8029.42	19375.2	19405.8	5869.79	6321.58	348.242	385.279	14994.2	13000	15882.5	13507	9462.03	10811.1	8619.67	7404.36	868.102	1012.86	8098.42	2200.14	5931.85	5388.92	6323.08	5327.97	6965.02	7129.91	0	0	1785.64	444.51	8750.42	3424.01	892.996	2494.8	1718.91	1961.87	3343.31	2165.96	23005	23513.6
186	186	sp|P30086|PEBP1_HUMAN	N/A	N/A	Phosphatidylethanolamine-binding protein 1 OS=Homo sapiens GN=PEBP1 PE=1 SV=3	TRUE	12535.9	33884.4	24641.3	23828.3	18201.1	15175	10342.3	20274.1	40118.3	39973.7	26760.4	29477.2	25325	22636.9	24663.9	33986.6	19883.6	14676.5	15758.7	10428.1	20628.9	20937.6	22453.5	34670.5	21687.6	21834.1	35259.9	40939.4	24578.2	19433.3	29688.5	61700.6	17934.9	21601.4	35105.3	22442.5	17548.2	18925.6	19707.6	22662.6
187	187	sp|P62328|TYB4_HUMAN	N/A	N/A	sp|P62328|TYB4_HUMAN Thymosin beta-4 OS=Homo sapiens GN=TMSB4X PE=1 SV=2	TRUE	36529.9	41403.2	25167.1	19049	25814.2	18986	28003.8	39757.2	32663.3	35720.1	32892	34851.1	17581.4	23294.6	20227.7	31924.3	26308.1	27819.9	26612.4	15583.5	16081.2	22832.3	41767.3	19654.8	20666.4	18821.2	29657	47577.3	53020	50593.2	116199	110614	43020.8	54142.8	65601.4	67724.2	45534.9	49804.9	23667.6	30991.5
188	188	sp|Q6NZI2|CAVN1_HUMAN	N/A	N/A	sp|Q6NZI2|CAVN1_HUMAN Caveolae-associated protein 1 OS=Homo sapiens GN=CAVIN1 PE=1 SV=1	TRUE	18609.5	25623.1	17109.1	18394.5	24219.3	21743.5	5454.14	9302.72	27060.4	24823.5	22232.1	21078.4	32527.3	38175.2	24328.8	23332	23536.8	14686.2	22864.8	27651.4	21760.9	15912.5	17824.8	19987.9	23796	21522.1	10628	5459.89	14250.1	11172.1	7414.25	10848.4	21988.2	11445.4	14465.7	6285.24	11598.3	15850.3	18176.5	15982.4
189	189	sp|P37837|TALDO_HUMAN	N/A	N/A	sp|P37837|TALDO_HUMAN Transaldolase OS=Homo sapiens GN=TALDO1 PE=1 SV=2	TRUE	40325	34155.2	30741.6	32925.3	29402.9	24152.7	29526.2	33175.9	37449	55334.3	30452	34587.6	37897.4	25845.9	33080.6	22589.7	35045.9	37255.4	24671.2	19527	27674.8	32191.6	35911	28271.8	23622	30808.4	41056.4	49236.8	25559.6	29952.5	100172	90632.4	29914	20695.4	63912	57485.7	40930.7	41060.4	37428.9	25079.4
190	190	sp|P31943|HNRH1_HUMAN	N/A	N/A	sp|P31943|HNRH1_HUMAN Heterogeneous nuclear ribonucleoprotein H OS=Homo sapiens GN=HNRNPH1 PE=1 SV=4	TRUE	15583.2	18922.2	20306.8	24531.9	20950.1	25414	15301.6	12274.1	23224	21830.5	24284.4	17925.7	16667.9	24945.1	14270.1	17902.5	11378	8457.73	21714.1	23371.1	16454.9	20014.6	14613.8	12296.7	17923.6	16386.2	9222.05	5076.15	7062.08	13948.3	10384	9492.01	9022.78	13242	3786.73	8735.85	8961.43	5314.14	19365.3	22735.2
191	191	sp|P52209|6PGD_HUMAN	N/A	N/A	sp|P52209-2|6PGD_HUMAN Isoform 2 of 6-phosphogluconate dehydrogenase, decarboxylating OS=Homo sapiens GN=PGD	TRUE	21040.5	20494.7	5080.73	10719.2	13898.4	13674.7	16868.5	22099.4	26726	14298.1	20430.5	22605.2	10786.2	4208.34	9631.04	13426.8	18560.6	10436.3	16589.8	9285.18	14970.1	18997.2	19221.4	29448.6	20740.7	9338.51	13040.2	12908.9	13269.3	12477.6	21653.1	36945.8	10538.7	9632.32	28087.6	28256.7	30037.6	21174.9	17875.2	15210.3
192	192	sp|P47756-2|CAPZB_HUMAN	N/A	N/A	sp|P47756-2|CAPZB_HUMAN Isoform 2 of F-actin-capping protein subunit beta OS=Homo sapiens GN=CAPZB	TRUE	5825.69	7189.17	617.655	3272.63	5880.12	6469.81	4332.39	3652.57	5239.38	8183.49	6223.69	891.952	4185.76	8272.92	1749.42	1466.32	1293.81	1694.17	1132.9	7060.69	1020.39	5136.55	2302.72	3722.83	1086.62	900.824	1835.57	3758.39	1875.77	2597.41	6446.75	3731.44	2594.48	1722.81	7779.64	1982.59	1196.52	10255.1	909.982	8499.89
193	193	sp|P12277|KCRB_HUMAN	N/A	N/A	sp|P12277|KCRB_HUMAN Creatine kinase B-type OS=Homo sapiens GN=CKB PE=1 SV=1	TRUE	583.632	838.962	10395.4	12208.7	1292.85	2134.63	2657.17	1635.02	2727.06	839.505	2157.34	3844.82	2095.5	3739.22	1676.84	2878.16	4698.83	5299.61	545.91	685.014	3442.45	3559.86	2029.49	2797.12	2947.36	1667.68	9351.23	1546.16	1257.69	3278.35	2105.71	787.665	2555.25	2047.3	2576.99	1509.09	341.546	1265.54	354.159	1517.91
194	194	sp|P25398|RS12_HUMAN	N/A	N/A	40S ribosomal protein S12 OS=Homo sapiens GN=RPS12 PE=1 SV=3	TRUE	30371.5	31909.6	25819.5	27034.9	27332.3	25646.1	15321.6	23542.3	29810	31318.7	29660.5	27434.4	30522.6	30572.9	13776.7	29156.5	28386.1	32584.9	30894.2	29233	28835.5	28798.5	30129.4	28880.4	28621.5	26595.4	14555.1	13040.5	23764.7	22212.6	15899.5	16226.4	3133.29	22128.4	30284.2	21480.8	23867.2	31253.9	20689	20428.2
195	195	sp|P02765|FETUA_HUMAN	N/A	N/A	Alpha-2-HS-glycoprotein OS=Homo sapiens GN=AHSG PE=1 SV=1	TRUE	20020.6	16305.6	24130.3	25155.7	9608.69	6859.47	18486.9	18028.3	31010	26596.4	49225.4	45498.5	17067.1	17762	15275.9	14348.3	12059.8	6760.75	11377.2	10774.9	19229.5	24375.3	21264.4	21505.7	16198.2	14165.3	59125	59425.3	2794.39	14670.8	34242.9	41563.1	19916.1	18120.8	29128	27672	53912.9	52758.6	29626.6	27055
196	196	sp|P05156|CFAI_HUMAN	N/A	N/A	sp|P05156|CFAI_HUMAN Complement factor I OS=Homo sapiens GN=CFI PE=1 SV=2	TRUE	168.427	268.334	117.608	131.391	526.394	345.397	0	260.36	359.373	591.895	243.36	262.18	375.959	419.137	707.254	954.473	337.89	519.279	501.374	337.412	466.33	274.168	302.642	142.84	985.414	1204.66	0	0	0	0	446.848	0	990.069	1012.65	0	178.953	145.445	375.079	74.2277	127.045
197	197	sp|P11216|PYGB_HUMAN	N/A	N/A	sp|P11216|PYGB_HUMAN Glycogen phosphorylase, brain form OS=Homo sapiens GN=PYGB PE=1 SV=5	TRUE	5865.04	4663.7	5668.02	4368.94	356.69	705.042	4137.16	4841.45	2450.91	6463.2	3305.69	3168.26	5646.29	1089.37	1028.52	1618.81	2918.22	1682.84	504.065	3882.12	3689.41	1195.68	1703.76	6235.29	2154.73	2447.95	2566.2	2968.29	3489.71	1112.01	1439	2277.01	9524.41	6272.65	3645.12	4469.31	1904.99	3890.57	894.711	780.719
198	198	sp|O43583|DENR_HUMAN	N/A	N/A	sp|O43583|DENR_HUMAN Density-regulated protein OS=Homo sapiens GN=DENR PE=1 SV=2	TRUE	3254.19	2823.66	5679.16	3233.84	4894.97	4594.06	12863.2	8882.86	6011.79	4342.5	3214.63	3663.69	1494.55	2499.34	4976.72	4184.28	7906.42	5156.78	2096.1	8176.43	1956.82	1493.73	2736.38	5693.03	5186.09	3686.84	8893.14	8936.98	1658.48	3263.47	4677.22	3671.03	8840.34	8290.78	3688.73	3929.23	485.324	7020.4	4798.37	446.349
199	199	sp|P13010|XRCC5_HUMAN	N/A	N/A	sp|P13010|XRCC5_HUMAN X-ray repair cross-complementing protein 5 OS=Homo sapiens GN=XRCC5 PE=1 SV=3	TRUE	1468.2	2364.93	1750.21	1989.1	3320.22	1026.12	1101.67	1208.43	2307.92	1763	2370.6	1648.78	5092.58	2137.64	3969.67	2164.27	2935.45	774.819	2978.01	3660.39	3260.65	4597.35	2439.42	2617.99	2415.18	4184.89	1092.5	1990.84	2218.7	3693.4	2210.1	2325.8	2963.18	4767.55	870.563	1597.27	2066.33	2481.36	2947.76	518.646
200	200	sp|P62913|RL11_HUMAN	N/A	N/A	sp|P62913-2|RL11_HUMAN Isoform 2 of 60S ribosomal protein L11 OS=Homo sapiens GN=RPL11	TRUE	11182.7	12845.6	16607.2	15057.6	14970.2	10663.5	10358.7	17402.2	8631.87	3564.18	14351.5	17663.4	9780.55	12716.6	13940.9	8521.11	14576.7	17613.3	10439.1	14569.6	17798.1	14636.4	15573.9	19717.7	9749.1	14376.9	8378.3	12984.9	13379.7	23618.7	8798.04	2962.78	14044.9	6569.9	8229.37	12434.7	27612.8	10934.9	15445.7	14869.8
201	201	sp|P60903|S10AA_HUMAN	N/A	N/A	sp|P60903|S10AA_HUMAN Protein S100-A10 OS=Homo sapiens GN=S100A10 PE=1 SV=2	TRUE	26472.7	27449.2	25233.6	23305.9	4187.13	462.288	9083.53	3696.28	21112.2	1028.78	25628.3	25269.1	27425.4	24271.7	17018.4	17589.1	676.087	19458.4	27612.9	27336.1	26251.6	24580.1	23235.2	20996.6	664.747	21463.8	1399.04	944.009	1597.17	2855.22	4586.99	4825.78	6020.9	1352.6	12866.1	15486.8	13877	16282	16602.2	635.662
202	202	sp|P49755|TMEDA_HUMAN	N/A	N/A	sp|P49755|TMEDA_HUMAN Transmembrane emp24 domain-containing protein 10 OS=Homo sapiens GN=TMED10 PE=1 SV=2	TRUE	4388.69	2222.04	3895.22	3224.81	3180.92	3499.98	2716.28	2817.73	2544.67	3544.12	3196.77	7699.7	5597.06	2744.51	6120.45	3451.41	3175.2	6062.44	2022.45	3626.28	8604.79	3272.43	2615.69	3846.26	3548.97	2954.55	6566.78	1193.49	2675.38	7655.61	3336.23	1634.49	4418.71	3032.05	3080.2	6153.01	1891.95	6181.4	3228.51	359.723
203	203	sp|P06744|G6PI_HUMAN	N/A	N/A	sp|P06744-2|G6PI_HUMAN Isoform 2 of Glucose-6-phosphate isomerase OS=Homo sapiens GN=GPI	TRUE	17609.3	11356.1	18681.8	20442.6	14180.8	14086.9	15536	19861.1	26573.3	17343.4	16669.7	15092.5	24863.1	10777	15104.9	8861.37	10789	19434.6	21565.4	16337.6	11363.8	10285	12674.9	12011.3	14846.5	9047.72	9525.11	14360.7	15912.4	12854.1	17021.1	21190.9	14907.2	13286.8	19819.4	15505.1	20118.3	15687	23291.6	24107.6
204	204	sp|O75390|CISY_HUMAN	N/A	N/A	sp|O75390|CISY_HUMAN Citrate synthase, mitochondrial OS=Homo sapiens GN=CS PE=1 SV=2	TRUE	33671.6	34460.3	37462.3	36327.8	33385.9	28302.4	17356.7	20506.8	47841.2	41589.8	29010.9	34219.2	33375	29607.6	27026.2	24040.4	32717.6	27653.2	30032.4	29725	20479	29326.9	33649.4	30196.6	32957.4	29305.6	12686.8	11812.1	17759.1	13844.3	30237.7	16780.4	15489.7	21890.2	35978.8	37526.4	20796.2	21190.4	28902.5	31216.1
205	205	sp|Q8NC51|PAIRB_HUMAN	N/A	N/A	sp|Q8NC51-2|PAIRB_HUMAN Isoform 2 of Plasminogen activator inhibitor 1 RNA-binding protein OS=Homo sapiens GN=SERBP1	TRUE	7977.3	18919.3	7266.85	11642.4	23056.2	16298.9	16663.6	22985.2	6732.97	9716.77	9246.61	4855.93	7641.05	13957.4	15578.9	10712.1	10359.4	17120	21158.9	12792.1	9144.88	16896.6	2541.15	8857.29	11575.3	7225.8	8693.61	7587.15	12269.2	11930.9	7730.92	8224.54	12447.7	14292.8	14838.5	13586.5	2330.6	5716.52	10656.4	9465.31
206	206	sp|P63241|IF5A1_HUMAN	N/A	N/A	Eukaryotic translation initiation factor 5A-1 OS=Homo sapiens GN=EIF5A PE=1 SV=2	TRUE	28096	25647.4	47325	42472.4	13743.7	13421.6	14805.4	14116.1	34536.2	35466.4	24672.7	20755	25246.4	23706.5	18624.4	32654.5	15043.2	14420.8	20986.5	16943	25112.1	21587.3	32378.6	30290.6	24636	23167.2	16336.2	16221.3	29025.3	7779.68	46177.9	41264.1	11807.1	19000.6	17672.9	29750.9	25866.4	21609.9	14928.2	12937.4
207	207	sp|P02787|TRFE_HUMAN	N/A	N/A	Serotransferrin OS=Homo sapiens GN=TF PE=1 SV=3	TRUE	19559.7	20762.3	22612.1	20901	20463.9	12764.3	31324	32422.3	49549.5	55614.6	62868.3	75022.6	21670.9	17481.1	17056.2	13922.7	22392.6	20390	26060.1	17603.8	27421	38274.5	22418.4	21719.2	25266.8	21903.8	225605	237292	28797.7	21656.4	91786.8	94248.9	57973.3	44342.3	61922.4	64314.5	81035.3	87730	1682.57	2816.37
208	208	sp|P07602|SAP_HUMAN	N/A	N/A	Prosaposin OS=Homo sapiens GN=PSAP PE=1 SV=2	TRUE	40085.3	35239.2	32158.4	30109	19340.8	17726.4	10138	32630.5	46165.5	46171.8	36517.5	38795	27767.9	27895.3	32939.3	32429.9	33369.4	48794.7	24792.5	21961.5	28357.1	22790.1	34063.8	33290.2	17619.4	31130.3	51973.6	40008.4	15754.4	33141.6	27126.4	63105.5	31146.3	33769.7	50568.6	45946.3	35333.6	36131.1	17857.5	24859.4
209	209	sp|P05023|AT1A1_HUMAN	N/A	N/A	sp|P05023|AT1A1_HUMAN Sodium/potassium-transporting ATPase subunit alpha-1 OS=Homo sapiens GN=ATP1A1 PE=1 SV=1	TRUE	4341.98	3598.65	1410.03	1812.25	5097.6	5684.3	4068.3	5402.09	980.869	2069.72	1792.75	1204.37	1722.94	4102.05	4128.58	1686.04	4132.06	1941.57	5539.67	4538.69	2905.74	6610.96	4973.05	5178.55	911.672	4529.15	3084.78	3031.9	2804.31	3585.75	2799.33	1772.08	2983.84	2580.91	3671.24	3861.55	3386.76	1173.74	7128.49	6161.22
210	210	sp|Q15149|PLEC_HUMAN	N/A	N/A	sp|Q15149|PLEC_HUMAN Plectin OS=Homo sapiens GN=PLEC PE=1 SV=3	TRUE	14182.9	14358.4	4903.89	5954.79	10883.5	10140.6	19573.1	4724.19	12407.9	11687.4	6166.81	21326.3	8627.02	16410	7370.73	15885.4	7950.37	18993.2	15064.5	7159.13	17615.7	18358.5	17801.5	13520	19236	12378.6	16321.4	18308.6	22407.3	5490.68	7975.31	13751.8	20286.7	19733.3	3863.66	10015	3069.17	7337.05	12111.6	18932.2
211	211	sp|P19823|ITIH2_HUMAN	N/A	N/A	Inter-alpha-trypsin inhibitor heavy chain H2 OS=Homo sapiens GN=ITIH2 PE=1 SV=2	TRUE	4510.76	4690.72	9343.86	10374.7	3304.27	2135.46	2243.68	2010.46	4113.57	4165.63	5853.56	8079.74	2841.61	4115.4	4237.85	3940.91	1540.65	3824.68	2975.21	4042.2	6733.38	1637.83	2901.49	4264.05	2305.35	4085.56	15120.7	12313.4	1490.19	3059	11196.4	3885.39	2049.9	3850.87	2766.75	1261.22	15740.5	10539.2	4765.79	4548.61
212	212	sp|P61981|1433G_HUMAN	N/A	N/A	14-3-3 protein gamma OS=Homo sapiens GN=YWHAG PE=1 SV=2	TRUE	11700.3	12629.7	13905.4	7997.27	13985.7	9047.65	15595.2	8041.24	14521.2	17727	8974.76	10897.2	13358	13965.3	13977.2	9436.61	10963.1	10989.1	9264.64	8444.16	7343.55	12900.9	14585.7	12009	9512.39	8873.4	5766.58	5119.54	23371.8	15254.3	40339.6	38412.3	13554	10502.7	26601.5	22258.4	17562.2	20955.3	9992.22	10290.4
213	213	sp|P17174|AATC_HUMAN	N/A	N/A	Aspartate aminotransferase, cytoplasmic OS=Homo sapiens GN=GOT1 PE=1 SV=3	TRUE	13997.2	19097.2	22884.3	16161	11385.3	18854.7	18185	6866.61	24543.8	25602.7	20168.9	14089.9	17538.1	13004.6	14191.2	12425.2	21293.8	10249.6	14927.4	20781.6	11755.1	18317.2	19359.1	20280.6	13340.6	16659.4	34938.8	24588.2	18894.6	18120.6	17984	19715.2	9445.33	15781.4	19106.8	11688.7	19900.7	19281	24780.8	29262
214	214	sp|Q9UIV8|SPB13_HUMAN	N/A	N/A	sp|Q9UIV8|SPB13_HUMAN Serpin B13 OS=Homo sapiens GN=SERPINB13 PE=1 SV=2	TRUE	8592.81	10810	7586.26	13865.2	5208.67	8238.2	4795.4	2554.89	11213.7	9014.04	13681.1	9836.7	12125	11505.2	8694.99	8971.06	8705.37	12783	10217.5	6433.21	5788	6157.11	12318.5	10431.2	11278.4	10764.8	4121.76	4188.98	4906.73	8468.01	4698.12	6697.23	4676.05	2960.84	9625.01	5864.56	13838.9	7537.11	9284.44	13415.8
215	215	sp|P50990|TCPQ_HUMAN	N/A	N/A	sp|P50990-2|TCPQ_HUMAN Isoform 2 of T-complex protein 1 subunit theta OS=Homo sapiens GN=CCT8	TRUE	23787.1	19422.1	22305.7	22174.4	13855.5	11094.3	7569.83	20027.7	14424.9	18831	16010.2	9182.69	17984.9	20821.9	11839.6	20485.2	13727.7	22439.4	15941.3	18985.4	11936.3	20564.7	15497	19599.6	16430.6	19659.5	11854.7	26226	9338.06	9446.01	15374.6	25295.5	12719	23926.8	10149.1	11574.1	10163.2	7427.09	13535.9	17517.7
216	216	sp|Q99729-3|ROAA_HUMAN	N/A	N/A	sp|Q99729-2|ROAA_HUMAN Isoform 2 of Heterogeneous nuclear ribonucleoprotein A/B OS=Homo sapiens GN=HNRNPAB	TRUE	7467.07	6363.6	9682.86	9310.51	6254.53	6970.4	8828.05	8755.73	6546.55	5815.79	6400.15	7896.67	6470.73	5818.72	7102.34	5807.72	10081.8	5577.53	5592.93	6504.91	7978.58	7613.6	6831.57	9394.38	8425.73	6562.44	12560.1	6524.74	8859.34	8248.78	9063.45	6437.12	2101.67	4725.94	10520.5	11925.8	9978.53	8461.84	5753.13	6411.47
217	217	sp|P0DP25|CALM3_HUMAN	N/A	N/A	Calmodulin-3 OS=Homo sapiens GN=CALM3 PE=1 SV=1	TRUE	30254.8	32051.4	22433.3	23281.2	23570.8	24781.1	13713.8	16671.5	42719.3	43153.3	27444.7	31842.2	19133.2	19799.1	24223	21019.8	20597.5	25545.4	26323.6	26207.9	28980.2	25254.2	30655.6	33093	18924.8	27749.6	28199.5	16355.6	21407.5	12866.6	42287	31122.8	15732.7	9835.2	31806	38051.4	37137.7	24867.5	8422.48	8115.82
218	218	sp|P39023|RL3_HUMAN	N/A	N/A	sp|P39023|RL3_HUMAN 60S ribosomal protein L3 OS=Homo sapiens GN=RPL3 PE=1 SV=2	TRUE	19936.2	20272.5	22485.2	20442.9	25713.6	15992.4	18083.5	32137.6	12679.8	4943.65	7431.21	34109.5	26679.6	20069.4	8529.57	20625.2	24510.5	11255.8	17843.4	15718.6	24026.3	22654.4	17352.7	35181.1	9370.04	24272.3	32768.8	17429	16185.6	11860.6	23618.4	4461.89	42197.5	15671.8	27446.5	20113.5	12402.5	11091.8	25211.4	10967.5
219	219	sp|P62241|RS8_HUMAN	N/A	N/A	40S ribosomal protein S8 OS=Homo sapiens GN=RPS8 PE=1 SV=2	TRUE	27992.1	20411.7	30581.1	30889.5	28556.5	18369.6	29012.5	25453.7	16931.9	24959	31597.5	28664.5	32167.6	29109.9	23172.5	21018	33476.2	20760.2	25038	20451.6	27143.9	22368.2	32905.9	31508.5	26164.4	26154.2	40406.1	34943.6	12302.9	13416	10755.7	6798.14	21911.9	21449.9	12510.2	9880.14	22038.9	17890.1	28400.8	26684.8
220	220	sp|O00410|IPO5_HUMAN	N/A	N/A	sp|O00410-2|IPO5_HUMAN Isoform 2 of Importin-5 OS=Homo sapiens GN=IPO5	TRUE	302.446	333.99	2217.21	1653.51	1114.23	525.164	0	0	838.1	277.654	1120.36	865.089	1224.18	853.757	453.331	197.598	864.285	473.083	277.699	1088.28	1019.65	790.184	483.76	452.723	475.686	311.191	0	0	442.127	0	429.367	0	896.765	0	189.361	0	225.462	302.907	1070.94	1001.69
221	221	sp|Q16695|H31T_HUMAN	N/A	N/A	sp|Q16695|H31T_HUMAN Histone H3.1t OS=Homo sapiens GN=HIST3H3 PE=1 SV=3	TRUE	173220	201554	196695	158778	249447	248517	342233	329516	66485.1	97153.7	201591	145336	203691	218296	177897	179946	300046	318749	254879	251804	295798	300705	215903	211119	197537	187142	180476	184058	277895	213548	66579.6	55600.4	298718	287846	175106	286250	262111	259406	243645	241700
222	222	sp|Q06323|PSME1_HUMAN	N/A	N/A	Proteasome activator complex subunit 1 OS=Homo sapiens GN=PSME1 PE=1 SV=1	TRUE	31179.9	27763.3	31624.6	33180.2	21559.4	17694.6	17184.6	12869.3	28644.8	42181.7	34007.4	32867.2	28414.8	31514.1	42612.4	22194.5	19513.8	12783.3	19509.2	22214.9	22837.9	27792.4	40939	24887.3	14550.5	19593	22054.4	15801.1	36223.1	12617.2	7233.47	13903	13743	27879.1	10418	13009.4	18035	9516.2	33454.8	36015.5
223	223	sp|P19827|ITIH1_HUMAN	N/A	N/A	sp|P19827|ITIH1_HUMAN Inter-alpha-trypsin inhibitor heavy chain H1 OS=Homo sapiens GN=ITIH1 PE=1 SV=3	TRUE	168.976	150.726	396.115	305.697	155.987	251.203	0	0	278.148	325.735	154.265	124.403	169.947	173.231	233.445	285.26	599.598	467.893	187.352	177.494	114.282	175.196	93.142	120.395	5161.74	2214.74	0	0	442.053	0	352.992	0	1159.32	0	0	164.506	512.902	206.746	233.066	97.4653
224	224	sp|Q9UNZ2|NSF1C_HUMAN	N/A	N/A	sp|Q9UNZ2-4|NSF1C_HUMAN Isoform 2 of NSFL1 cofactor p47 OS=Homo sapiens GN=NSFL1C	TRUE	523.589	248.152	2409.63	2847.66	1461.32	2237.08	361.523	1496.75	2877.09	2798.87	1963.72	1323.21	1468.63	2784.96	3207.82	2466.87	2253.09	1563.83	1460.69	472.54	2286.4	3130.92	2745.55	2379.25	2342.68	1971.07	1078.63	828.863	744.664	1642.79	1272.56	1617.59	780.625	2599.68	603.425	2457.67	780.008	685.392	2187.22	2224.77
225	225	sp|Q8NBS9-2|TXND5_HUMAN	N/A	N/A	sp|Q8NBS9-2|TXND5_HUMAN Isoform 2 of Thioredoxin domain-containing protein 5 OS=Homo sapiens GN=TXNDC5	TRUE	3980.27	2588.08	2821.72	3800.54	2360.63	2234.66	3052.42	291.674	3958.86	933.779	884.895	1044.33	1929.84	1486.01	4501.17	3731.02	1613.66	4349.48	2921.97	2709.04	3022.8	2964.7	284.653	417.51	3714.09	2132.8	1295.61	4460.43	1195.11	1893.76	5654.19	5612.91	1199.18	2531.77	4710.67	5252.59	1103.7	3629.02	3090.9	2641.22
226	226	sp|P55072|TERA_HUMAN	N/A	N/A	sp|P55072|TERA_HUMAN Transitional endoplasmic reticulum ATPase OS=Homo sapiens GN=VCP PE=1 SV=4	TRUE	39406.3	31805	40384.1	26540.8	26636.7	30043.1	22561.7	21980.6	44115.7	44317.2	34192.4	30436.4	27203	15580.9	34557.8	23456.8	33860.7	22868.6	27692.5	21014.6	31815.5	28825.5	34700.3	29636.5	30603.1	31255.4	29404	43694	28045.3	18507.5	23193.6	41838.3	25669.4	30481.5	32163.1	40936.1	28966.5	28802.4	29752.3	30838.4
227	227	sp|P60660-2|MYL6_HUMAN	N/A	N/A	Isoform Smooth muscle of Myosin light polypeptide 6 OS=Homo sapiens GN=MYL6	TRUE	27534.7	29143.8	31711.4	34260.2	19766.5	20892.9	22232.8	31077.4	48979.1	44920.9	27354.4	29179	25675.6	31477.2	23410.4	27801.8	25679.1	35799.3	19368	20728.6	26861.8	29220.7	28501.4	30558.7	26680.2	29034.8	14102.9	16688.2	26575.7	29025.4	50424.1	64341.4	21035.8	20392.3	41375.5	32990.7	41500.5	28620.3	22377.8	22732.5
228	228	sp|P34897|GLYM_HUMAN	N/A	N/A	sp|P34897-3|GLYM_HUMAN Isoform 3 of Serine hydroxymethyltransferase, mitochondrial OS=Homo sapiens GN=SHMT2	TRUE	36211.4	50965.2	47992.1	45457	38183.6	32244.8	39566.7	35557.5	61825.8	62282.9	61155.5	48464.4	43083.4	51408.2	28476.9	37118.6	46673.8	37909.8	42392.4	23504.7	36911.3	35485.6	29143.4	41437	47734.6	47029.4	61411.5	50634.4	30552.9	51199.9	35779.5	42537.8	46233	38704	50016.6	57660.6	44665.8	44699.8	29413.1	30805.3
229	229	sp|P09525|ANXA4_HUMAN	N/A	N/A	sp|P09525-2|ANXA4_HUMAN Isoform 2 of Annexin A4 OS=Homo sapiens GN=ANXA4	TRUE	4639.7	3972.61	2172.05	1466.62	3717.58	2849.91	4713.46	7504.91	3417.43	1394.43	5794.76	5477.07	4891.94	4949.9	5326.69	5206.81	6543.3	6725.7	1153.09	4280.08	1378.3	5184.03	5711.95	7615.56	3419.51	4833.77	5260.85	8613.47	1571.95	3736.11	5610.84	6057.44	5507.95	3941.14	1164.48	1540.96	1884.29	3523.07	3005.85	4064.26
230	230	sp|P12429|ANXA3_HUMAN	N/A	N/A	Annexin A3 OS=Homo sapiens GN=ANXA3 PE=1 SV=3	TRUE	13495.6	15931.8	10682.8	12740.9	7123.6	7990.16	11873.6	12231.2	18439.3	20961.2	9670.79	8419.32	7640.64	9110.95	12612.5	13453.8	10152.1	13394.6	14399.7	14552.7	6797.75	14078.9	15000.7	16470.3	13639.5	14056.3	13081.1	10155.9	12117.6	7388.71	25108.9	19514.4	10220.5	7504.16	19469.8	15052.7	14377.9	11183.8	13483.4	12572.2
231	231	sp|P34932|HSP74_HUMAN	N/A	N/A	sp|P34932|HSP74_HUMAN Heat shock 70 kDa protein 4 OS=Homo sapiens GN=HSPA4 PE=1 SV=4	TRUE	27220.7	10889.9	9120.47	22316.1	7354.24	11923.9	3533.72	7171.23	32733.4	13730.3	5893.06	33843	26854.7	7928.8	21743.2	22146.6	9630.5	6390.9	12272.4	26500.7	8063.32	9511.89	10392.9	7476.3	7901.13	8258.83	8807.03	63439.3	11040.7	16693.2	22101.2	43304.2	33029	21952.9	13961.3	10592.5	10983.7	8024.79	19426.6	10780.3
232	232	sp|P22626|ROA2_HUMAN	N/A	N/A	sp|P22626|ROA2_HUMAN Heterogeneous nuclear ribonucleoproteins A2/B1 OS=Homo sapiens GN=HNRNPA2B1 PE=1 SV=2	TRUE	71649.7	68297.2	59472.4	60982.4	73041.2	76478	73301.2	65435.8	46492.1	48999.3	79208.2	77420.9	62198.5	65988.6	63639.6	51159.4	70663	83123	75859.7	74871.7	82833.6	76879.4	79280.3	76094.9	70068.6	68582.8	29068.8	57268.7	93485.8	87116.1	69087	92907.8	76073	79449.7	116542	108255	104360	78621.9	62889.2	63500.4
233	233	sp|P13489|RINI_HUMAN	N/A	N/A	sp|P13489|RINI_HUMAN Ribonuclease inhibitor OS=Homo sapiens GN=RNH1 PE=1 SV=2	TRUE	5611.28	4651.6	6505.94	7599.69	4186.91	672.728	1775.52	2416.66	250.901	3951.53	5312.22	5375.27	4933.69	6561.72	5327.52	1362.66	5568.19	5081.86	4454.6	5027.15	1495.54	3072.24	5736.12	5507.15	4729.52	264.081	2925.44	2658.56	2875.82	813.891	1332.25	1256.16	3621.6	1020.49	3127.7	836.899	738.827	947.231	6878.49	7318.74
234	234	sp|P49368|TCPG_HUMAN	N/A	N/A	sp|P49368|TCPG_HUMAN T-complex protein 1 subunit gamma OS=Homo sapiens GN=CCT3 PE=1 SV=4	TRUE	2275.82	6812.01	15766.5	5575.99	8330.73	7239.33	1822.3	1588.98	9270.16	5243.38	9100.94	8363.84	11311.4	9231.55	12002.9	12920.6	9089.23	7655.74	10175.9	9005.8	8634.96	6289.84	9337.92	4644.2	9127.89	10033	10730.2	2937.33	3420.29	7604.35	3804.53	2317.77	3856.14	3256.38	1567.15	2039.2	1904.56	7957.72	16553.2	15247.2
235	235	sp|Q02790|FKBP4_HUMAN	N/A	N/A	sp|Q02790|FKBP4_HUMAN Peptidyl-prolyl cis-trans isomerase FKBP4 OS=Homo sapiens GN=FKBP4 PE=1 SV=3	TRUE	2583.69	8666.57	6755.83	11509.1	8763.6	3687.91	7233.03	5395.94	15110.5	7241.97	11208.5	12053.6	6891.28	3646.65	12310.9	4314.3	11327.7	8769.01	8363.74	4620.07	4094.89	3279.17	10418.9	10402.2	7741.05	7510.81	11126.2	4572.27	7430.37	6621.01	15375.3	14917.2	13194.2	10277.2	11765.8	1857.98	11151.4	4520.72	12490.2	8941.3
236	236	sp|P07954-2|FUMH_HUMAN	N/A	N/A	Isoform Cytoplasmic of Fumarate hydratase, mitochondrial OS=Homo sapiens GN=FH	TRUE	11432.3	12911.6	6992.73	6145.06	9468.33	14966.3	9149.74	8573.13	9798.5	10624.2	8206.77	2263.43	8597.83	12301.1	19732.7	14617.7	3851.51	7473.69	15827	14952.1	7376.66	3299.52	2971.79	7601.5	11067.8	12712.9	4098.94	5287.99	3375.08	7637.17	10145.5	13195.3	6131.66	6504.05	6680.72	5092.42	6724.31	10856.9	5862.41	4082.41
237	237	sp|O43143|DHX15_HUMAN	N/A	N/A	sp|O43143|DHX15_HUMAN Pre-mRNA-splicing factor ATP-dependent RNA helicase DHX15 OS=Homo sapiens GN=DHX15 PE=1 SV=2	TRUE	392.7	3695.7	1564.62	1928.8	3332.56	414.912	2947.72	2064.65	436.103	2338.57	3327.06	217.974	864.017	3542.82	2256.41	2073.87	6094.52	2269.22	2697.48	2818.55	3854.05	635.105	2068.99	986.928	2599.76	320.993	1494.19	1732.09	1037.91	5056.29	949.467	1515.05	1831.32	3687.97	1428.22	3346.56	3062.92	1352.68	1348.19	2612.63
238	238	sp|P09651|ROA1_HUMAN	N/A	N/A	sp|P09651-2|ROA1_HUMAN Isoform A1-A of Heterogeneous nuclear ribonucleoprotein A1 OS=Homo sapiens GN=HNRNPA1	TRUE	36498.5	31716.5	50227	31374.9	30385.7	29583	40031.3	34256.6	40574.5	36577.6	32134.2	28993.5	25269.9	19143.6	23770.4	20239.9	38661.4	41342.2	38649	30825.3	31370.9	33694.2	49668.4	30689.8	39692.3	27553.3	82625.2	22916.4	41949	37960.2	55939.4	72810.3	52505.1	33478.7	67536.9	61368.8	59066.8	63965	34725.6	32890.8
239	239	sp|Q14103|HNRPD_HUMAN	N/A	N/A	sp|Q14103-2|HNRPD_HUMAN Isoform 2 of Heterogeneous nuclear ribonucleoprotein D0 OS=Homo sapiens GN=HNRNPD	TRUE	27569.1	34178.9	29992.7	42576.1	28596.2	30325.5	39762.7	39333.8	27886.1	25678.2	31721.5	34551.3	22008.6	5078.13	41526.9	34491.2	42402.6	40844.8	28635.7	31682.3	20798.8	41805.5	35080.9	38927.7	28948.6	35037.6	31499.9	14635.8	52801	45588.5	50636.8	56796.4	16823.2	23340.8	26187.9	45603.9	39486.1	37448.3	22767.5	19045.2
240	240	sp|Q99497|PARK7_HUMAN	N/A	N/A	Protein/nucleic acid deglycase DJ-1 OS=Homo sapiens GN=PARK7 PE=1 SV=2	TRUE	29387.3	30943.3	19291.6	34421.4	14461	23526.4	23516.1	16051	12913.7	44188.8	21303.5	43271	22646.2	12510.2	32244.6	26508.4	29753.8	21956.7	19288.4	20488.5	19472.1	16291	35046.9	39900.5	22046.3	22458.3	51675.1	47120.4	34411.3	29926.8	62627.8	53660.3	18517.9	32652.3	43382.3	37770.7	35702.6	39499.5	17603.6	19189.9
241	241	sp|P52566|GDIR2_HUMAN	N/A	N/A	sp|P52566|GDIR2_HUMAN Rho GDP-dissociation inhibitor 2 OS=Homo sapiens GN=ARHGDIB PE=1 SV=3	TRUE	1142.41	2566.71	1704.39	351.25	1482.91	613.722	1797.45	885.652	651.79	3867.8	990.942	749.453	361.172	604.637	1672.35	2239.83	1987.17	882.207	769.32	2810.46	2315.4	1224.68	1550.51	789.238	1035.94	1365.94	1124.94	1385.15	2689.74	1649.85	1519.49	1149.43	1976.24	979.084	2060.82	3331.87	1334.07	2190.88	941.714	822.227
242	242	sp|P12956|XRCC6_HUMAN	N/A	N/A	X-ray repair cross-complementing protein 6 OS=Homo sapiens GN=XRCC6 PE=1 SV=2	TRUE	16462.4	18070.9	18562	18811.7	15463.9	15344.3	11078.4	12867.3	13831.3	21539.5	19444.8	16082.5	12811	22180	19170.7	13306.7	15226.6	19627.6	12699.9	20515.2	21751.7	14535.1	7418.11	14566.1	15414.5	15005.8	13127.7	4776.4	16407.2	9000.96	6998.56	4111.49	13848.6	5332.23	5190.09	8885.19	13145.2	11936.6	10698.1	10943.3
243	243	sp|P61204|ARF3_HUMAN	N/A	N/A	ADP-ribosylation factor 3 OS=Homo sapiens GN=ARF3 PE=1 SV=2	TRUE	23038.3	31560.5	28962	29334.1	41281.2	43237	23450.3	20036.2	24999.6	17366.6	15281.8	15838.7	35629	24396.4	24266.9	28569	27460.4	28797.7	40854.2	45355.8	21843.2	31524.6	24405.1	31017.7	36528	39410.6	12790	11556.3	8402.7	12115.1	9836.71	15648.4	17956.7	8116.77	13407.9	10227.4	10429.7	5547.79	12356.4	7957.38
244	244	sp|P26641|EF1G_HUMAN	N/A	N/A	sp|P26641-2|EF1G_HUMAN Isoform 2 of Elongation factor 1-gamma OS=Homo sapiens GN=EEF1G	TRUE	129506	124315	127571	143281	99709.9	113556	129440	105171	107167	129195	101738	107853	113287	110641	97253.8	128662	109258	104207	109050	117606	121504	115520	139857	135069	133083	124343	110738	104841	120951	105590	68766.3	77737.8	85005.6	88840.1	110889	52026.6	110466	109847	109187	122591
245	245	sp|P07358|CO8B_HUMAN	N/A	N/A	sp|P07358|CO8B_HUMAN Complement component C8 beta chain OS=Homo sapiens GN=C8B PE=1 SV=3	TRUE	567.37	257.138	1361.9	503.936	353.091	521.59	0	0	363.207	347.319	265.34	1882.64	1005.75	404.599	688.222	218.368	298.936	298.011	1428.21	324.484	935.405	415.41	324.894	279.557	4110.06	3979.44	0	0	434.832	617.99	378.7	531.821	1265.49	0	156.186	0	301.669	226.861	89.2084	324.67
246	246	sp|P04843|RPN1_HUMAN	N/A	N/A	Dolichyl-diphosphooligosaccharide--protein glycosyltransferase subunit 1 OS=Homo sapiens GN=RPN1 PE=1 SV=1	TRUE	13426.1	12421.3	22735.3	16913.5	13795.4	15184.2	7412.18	6753.38	6079.09	10008.8	13475.2	22834.1	13703.7	18322.9	17488.1	13159.3	14187.8	19947.8	17608	18242.4	19164.4	14447	14532.1	16773.3	15295.1	21225.6	7525.47	11198.8	11091.6	12052.9	9459.02	3139.74	10762.3	15518.9	9190.37	9377.47	10397.8	11345.1	23937.1	23583.2
247	247	sp|P38159|RBMX_HUMAN	N/A	N/A	RNA-binding motif protein, X chromosome OS=Homo sapiens GN=RBMX PE=1 SV=3	TRUE	5953.63	1745.69	5747.81	4346.54	9037.42	7502.49	8342.18	7209.95	1825.1	920.616	3635.23	3771.19	4884.91	5829.48	1148.63	3983.49	7128.9	2209.23	1085.88	5919.79	6839.48	5225.12	4609.98	3887.12	3588.81	6954.97	1996.32	2720.64	11110.1	4838.62	5707.41	3436.64	7724.93	6260.87	12798.8	3205.82	9996.81	9455.45	8799.68	9245.98
248	248	sp|Q13185|CBX3_HUMAN	N/A	N/A	sp|Q13185|CBX3_HUMAN Chromobox protein homolog 3 OS=Homo sapiens GN=CBX3 PE=1 SV=4	TRUE	4801.69	15912.9	13426.5	20650.2	18693.5	6465.19	17818.5	6599.89	15090.2	17418.4	16479.4	5266.18	12980.4	7786.23	9916.61	5793.48	6604.56	6591.97	17970	7012.71	4929.8	4006.5	15137.4	4477.31	6858.31	6674.23	6211.28	4160.26	4201.71	3877.36	14194.5	3229.97	6365.95	8404.04	1515.87	13705.2	9981.36	8084.44	10799.8	12974.2
249	249	sp|P27348|1433T_HUMAN	N/A	N/A	14-3-3 protein theta OS=Homo sapiens GN=YWHAQ PE=1 SV=1	TRUE	22173.9	24211.9	18863.3	25319.2	19881.8	13911.8	14668.9	20935.2	32151.8	31935.7	17454.8	17230.1	25726.3	17886.8	4600.61	20117.1	17584.3	19663.1	17994.9	29807.8	20351.3	15856.7	23528.1	26442.9	19161.8	27658.1	23054.3	33824.4	20984.3	18498.3	37133.9	48720.9	11724.2	20604.6	26785.4	29609.6	30395.1	13817.3	17289	19805.5
250	250	sp|P39019|RS19_HUMAN	N/A	N/A	40S ribosomal protein S19 OS=Homo sapiens GN=RPS19 PE=1 SV=2	TRUE	37965.2	35925.4	41863.6	43383.6	38402.3	29922.8	43019	40969.5	31112.5	23756.5	42833.7	38125.8	29349	44614	35969.8	45759.7	39274.9	44761	25896.2	30476.9	32121.9	41838.9	39983.3	46962.6	38455.4	42163.9	24193.1	27257.1	43908.1	40362.5	10448.2	14485.5	42357.9	35751	32913.4	40560.7	35750.4	26429.3	35639.5	33836.3
251	251	sp|Q9Y277-2|VDAC3_HUMAN	N/A	N/A	sp|Q9Y277-2|VDAC3_HUMAN Isoform 2 of Voltage-dependent anion-selective channel protein 3 OS=Homo sapiens GN=VDAC3	TRUE	9634.03	9095.89	13212.7	13136.2	9050.1	8381.93	1536.91	1012.03	5363.54	4361.75	10747.4	9946.39	11772.3	10102.8	9313.2	10703.4	3331.8	4110.94	5913.39	7086.49	8074.86	8170.38	10490.6	8554.43	8024.79	9737.71	1214.79	996.385	1064.74	658.267	900.24	473.553	4418.3	3073.04	1221.82	1581.99	431.626	2069.69	13976.7	12686.4
252	252	sp|P13693|TCTP_HUMAN	N/A	N/A	Translationally-controlled tumor protein OS=Homo sapiens GN=TPT1 PE=1 SV=1	TRUE	17049.6	15761.1	10419.1	10000	14597.9	15591.3	1311.61	1149.42	10676.6	11937.6	4261.03	5762.03	14951.4	14538.4	19921.4	16794.3	2260.39	3056.19	21423.3	25647.2	6041.88	3566.42	10168.8	11052.6	14609.2	13966.2	911.764	2416.25	1517.46	869.918	4733.69	3651.5	3529.33	2756.55	4041.66	3246.56	5747.04	1549.98	4285.22	462.739
253	253	sp|P43487|RANG_HUMAN	N/A	N/A	sp|P43487|RANG_HUMAN Ran-specific GTPase-activating protein OS=Homo sapiens GN=RANBP1 PE=1 SV=1	TRUE	7661.62	9043.9	6818.01	5430.74	6552.21	6462.97	1600.92	2188.45	10566.3	9829.7	7249.48	10182.7	6413.43	5463.88	2032.05	7826.04	3791.05	2561.88	373.973	6425.42	7239.32	6427.96	8914.56	7853.77	8591.73	8772.41	3361.73	2020.17	4503.68	2894.88	1524.69	6466.81	5760.16	1968.92	8668.41	9691	6375.31	7729.18	5766.18	6445.76
254	254	sp|P50502|F10A1_HUMAN	N/A	N/A	sp|P50502|F10A1_HUMAN Hsc70-interacting protein OS=Homo sapiens GN=ST13 PE=1 SV=2	TRUE	20709.3	17249.5	14282.5	15746.9	11575.9	14920.2	10274	8610.23	17964.8	22661.5	12311	18030.6	14251	12873.4	17055.9	14984.3	8165.32	8399.04	13376.8	14834	7126.72	10755.3	15148.3	15321.4	13472.9	7966.25	8933.8	8958.86	13362.3	7530.38	12645.3	9834.08	8616.74	6575.09	20341.1	16743.9	15176.9	18148.2	18498.5	17127
255	255	sp|P51149|RAB7A_HUMAN	N/A	N/A	sp|P51149|RAB7A_HUMAN Ras-related protein Rab-7a OS=Homo sapiens GN=RAB7A PE=1 SV=1	TRUE	29305.7	24980.4	24342.7	31207.1	24677.7	18273.8	5184.16	27455.7	21446.5	22677.4	30867.4	26852.3	21375	27940.6	27904	29464.9	14623.2	34181.1	23576.6	18969	30656.1	30109.2	29931.2	26452.6	24638.9	25236.1	29975.9	18072.7	25083.5	24583.6	5988.82	19119.5	18899.1	19074.2	23141.9	20301	32681	21191.9	34026.6	35179.1
256	256	sp|P13667|PDIA4_HUMAN	N/A	N/A	Protein disulfide-isomerase A4 OS=Homo sapiens GN=PDIA4 PE=1 SV=2	TRUE	21772.2	26020.6	19045.6	19404	16808.4	25655	16691.2	18591.7	42363.3	30827.4	18082.7	29384.8	22921	20818.8	24558.8	32509.4	32792.7	17317.9	25221.2	23192.6	34359.4	24865.4	25206.5	20871.1	21215.7	13909.7	33338.8	29316.6	22784.6	39916.8	47445.1	46913.9	29683.3	33605.2	35093.7	37426.6	29716.1	27909.4	18026.6	19587.2
257	257	sp|O43175|SERA_HUMAN	N/A	N/A	D-3-phosphoglycerate dehydrogenase OS=Homo sapiens GN=PHGDH PE=1 SV=4	TRUE	29886.2	22810.6	27516.6	34778.1	23852.7	24112.4	15193.5	12000.1	18321.3	25844	25720.1	15706	19572.6	25062.2	26040.2	30288.9	24016	21756	22965.7	13400	17508.5	29038.7	31898	33281.5	22451.2	29654.8	22416.8	17408.9	18667.3	18516.3	5676.02	12336.6	27014.7	18898.8	8183.12	16412.3	17599.9	13278.7	28618.3	34382.8
258	258	sp|P25789|PSA4_HUMAN	N/A	N/A	sp|P25789|PSA4_HUMAN Proteasome subunit alpha type-4 OS=Homo sapiens GN=PSMA4 PE=1 SV=1	TRUE	9825.95	10683.4	18398.3	16871	22710.9	9385.66	8130.8	4239.55	18295.6	18160.6	10524.3	13885.6	10671.4	9660.27	7021.25	13127.8	8637.58	7662.44	4067.44	5397.89	10981.5	7426.55	6244.99	11784	4888.35	6254.1	3768.29	8824.6	5638.98	4835.21	11757.9	19187.6	9085.71	4725.52	6640.14	11429.4	9182.98	9002.52	11337.5	11769.6
259	259	sp|O75347|TBCA_HUMAN	N/A	N/A	sp|O75347|TBCA_HUMAN Tubulin-specific chaperone A OS=Homo sapiens GN=TBCA PE=1 SV=3	TRUE	7838.06	4048.06	9327.13	7515.05	7625	5242.39	8002.21	7438.72	15717	7607.11	7870.12	9055.06	27028.3	20980.3	42081.7	16432	6166.5	8015.11	10215.6	7548.32	10672.1	9038.46	12693.9	13493.1	21439.4	15097.8	10813.1	18114.5	20414.2	11164.8	4794.98	15185.3	4979.04	8078.57	10954	14612.4	1446.48	5755.46	4647.11	6225.53
260	260	sp|Q9Y265|RUVB1_HUMAN	N/A	N/A	RuvB-like 1 OS=Homo sapiens GN=RUVBL1 PE=1 SV=1	TRUE	20325.3	15232.1	19515.9	21404.8	16083.7	16930.9	11890.9	15739.8	15149.1	15183.8	22858.5	16020	13603.1	13570.8	20900.8	17947.3	20402.6	16232.2	10723.9	20648.3	14091.3	18766.6	17114.5	12497.9	17110.5	11199.9	11697.1	16892.4	18200.9	14255.4	5357.1	7467.97	15210.2	8446.1	8602.39	12289.2	11870.8	12019.5	16419.9	18931.5
261	261	sp|Q99623|PHB2_HUMAN	N/A	N/A	sp|Q99623|PHB2_HUMAN Prohibitin-2 OS=Homo sapiens GN=PHB2 PE=1 SV=2	TRUE	4636.24	7090.61	13958.2	14521.5	10233.3	9819.49	5318.4	7615.36	2884.19	3883.38	12026.3	12280.1	19319.1	13178.8	8454.23	11164.2	6134.18	8045.53	8018.91	10036.7	9761.22	9326.35	10632.6	16759.1	10092.8	12300.1	9351.4	17958.2	9278.14	9301.9	2594.13	2921.66	9444.82	9460.09	3316.85	1631.21	6723.97	6423.99	15032.5	14820.6
262	262	sp|O60716|CTND1_HUMAN	N/A	N/A	Catenin delta-1 OS=Homo sapiens GN=CTNND1 PE=1 SV=1	TRUE	9340.28	9739.35	5443.18	1502.52	5283.58	4831.9	1262.93	2120.21	8382.45	7705.71	1590.17	5745.93	1744.45	6371.4	10761.5	6917.09	3914.98	1576.35	6339.79	8449.79	1694.71	1753.88	5516.37	5075.75	1855.33	4594.06	1679.55	1438.54	2721.48	3058	1515.1	515.488	4190.89	2274.45	1047.65	666.881	831.879	3152.69	6703.74	6975.53
263	263	sp|Q14019|COTL1_HUMAN	N/A	N/A	sp|Q14019|COTL1_HUMAN Coactosin-like protein OS=Homo sapiens GN=COTL1 PE=1 SV=3	TRUE	14018.3	6382.28	12610.9	11726.8	10553.8	11383.2	17776	20633.6	8390.97	13517.8	12477.6	11688.6	8148.96	10298	5262.71	12575.5	12844.1	19413.8	10493.6	8734.63	13802.9	11141.9	14011.4	16497.4	15331.2	12365.1	8920.12	8670.05	14300.7	13450.4	19197.2	19218.4	9025.66	4795.63	16979.7	23712.8	15423.3	22791.3	8296.91	5949.99
264	264	sp|P50995|ANX11_HUMAN	N/A	N/A	sp|P50995-2|ANX11_HUMAN Isoform 2 of Annexin A11 OS=Homo sapiens GN=ANXA11	TRUE	1142.51	4338.88	2852.78	368.231	746.557	457.864	1813.67	1062.77	780.504	664.662	3186.24	583.701	300.499	6192.27	813.981	4014.04	1991.74	1426.53	1107.29	4249.51	2794.54	1272.67	579.692	923.799	358.108	362.103	1765.36	2749.95	1672.48	1316.29	1498.51	771.438	1883.58	1396.57	1008.95	622.047	949.824	4751.46	587.624	296.012
265	265	sp|Q99873|ANM1_HUMAN	N/A	N/A	sp|Q99873-2|ANM1_HUMAN Isoform 2 of Protein arginine N-methyltransferase 1 OS=Homo sapiens GN=PRMT1	TRUE	211.626	2490.63	377.96	2666.1	2939.73	1733.07	1322.83	1621.48	3069.42	3416.46	2697.07	1901.8	865.695	768.651	357.835	544.952	2153.97	3973.93	1181.65	494.609	2582.41	1013.09	2490.96	2742.68	1963.37	2496.71	1896.17	1715.8	3887.82	927.014	1299.42	6266.67	6588.72	1199.71	3397.85	4025.1	2430.59	1611.85	1110.59	2181.6
266	266	sp|P27797|CALR_HUMAN	N/A	N/A	sp|P27797|CALR_HUMAN Calreticulin OS=Homo sapiens GN=CALR PE=1 SV=1	TRUE	62049.6	55158.2	57300.5	56283.1	47933.8	49946.2	58544.7	57734.7	78522	99258.8	40860.2	60925.4	54774.9	52281.3	60889.6	59896.3	44510.3	50240	46371.3	47103.2	47795.6	44773.6	43807.1	48566.6	50399.6	52341.3	37335.4	56093.7	51895.9	26038.6	128377	140721	55185.7	52620.4	85224.1	88092	68235.7	59632.1	38765.6	40794.6
267	267	sp|Q96AG4|LRC59_HUMAN	N/A	N/A	sp|Q96AG4|LRC59_HUMAN Leucine-rich repeat-containing protein 59 OS=Homo sapiens GN=LRRC59 PE=1 SV=1	TRUE	7001.59	6010.73	11119.4	4144.95	9356.27	4902.02	1252.68	861.866	3673.5	3980.08	6537.08	6565.35	7606.86	8790.05	4762.36	5140.28	2874.99	5019.43	10181.7	6952.46	6833.48	8048.85	5004.05	5170.42	6391.58	2972.78	2353.67	1511.2	3069.24	1201.44	1500.05	1119.6	3693.43	2588.91	2338.47	2535.57	4038.82	845.893	11068.1	11479.5
268	268	sp|O43684-2|BUB3_HUMAN	N/A	N/A	sp|O43684-2|BUB3_HUMAN Isoform 2 of Mitotic checkpoint protein BUB3 OS=Homo sapiens GN=BUB3	TRUE	3402.18	617.992	157.219	853.888	1446.56	2012.01	1155.47	1276.66	2303.89	3657.8	2691.04	1693.23	1471.78	988.357	1234.43	2271.5	1083.57	967.1	1808.24	2207.58	2630.08	2693.12	3110.97	3338.7	1326.75	1461.38	1293.76	1115.24	2943.18	972.745	572.094	610.185	2895.34	1849.47	3288.54	3945.05	1072.76	939.608	1514.71	1985.01
269	269	sp|Q93045|STMN2_HUMAN	N/A	N/A	sp|Q93045|STMN2_HUMAN Stathmin-2 OS=Homo sapiens GN=STMN2 PE=1 SV=3	TRUE	942.442	1489.55	587.448	239.849	541.129	1012.53	1459.72	1101.25	3024.86	2979.88	327.22	3956.57	1075.52	1900.95	1701.32	585.697	1352.32	1787.27	967.056	1680.71	1001.12	1877.51	2675.35	1926.83	2382.35	1491.64	1745.87	1999.42	1546.08	1324.92	6447.13	3971.21	1938.69	2127.25	2907.79	379.563	3200.95	3332.97	1625.39	2107.34
270	270	sp|P14174|MIF_HUMAN	N/A	N/A	sp|P14174|MIF_HUMAN Macrophage migration inhibitory factor OS=Homo sapiens GN=MIF PE=1 SV=4	TRUE	29541.6	30637.1	20443.3	20281	18751.6	19298.3	18213.1	10086.5	35042	34072	19112.2	16698.7	27460.6	29087.1	35831	38020.7	8054.38	2082.76	22328.8	21319.3	19401.9	13163.3	20965.4	22390.7	26043.2	22763.1	23854.8	21131.5	12274.2	10325.9	29214.1	9420.82	10917.3	7538.08	10230	9886.02	18354.5	20506.8	8662.6	7960.52
271	271	sp|P07339|CATD_HUMAN	N/A	N/A	sp|P07339|CATD_HUMAN Cathepsin D OS=Homo sapiens GN=CTSD PE=1 SV=1	TRUE	39975.2	35463.8	28386.5	22927.2	25281.7	24147.6	25929.1	24310.4	38520.9	27292.7	27061.6	23812.3	17199.5	20968	34728.2	37883.1	15001	21508.4	26737.8	28585.4	18785.1	13166.9	25987.4	29688	28951.9	16627.9	34194.4	55390.8	21733.2	21949.8	40553.7	47859.7	29269.7	24663.2	37946.1	38267.9	25878.1	30156	14356	26760.8
272	272	sp|P12532|KCRU_HUMAN	N/A	N/A	sp|P12532-2|KCRU_HUMAN Isoform 2 of Creatine kinase U-type, mitochondrial OS=Homo sapiens GN=CKMT1A	TRUE	47213.5	36094.6	31623.6	31553.4	16331.2	22561.8	12631	8388.82	56570.8	50070.6	38099.1	18730.6	37620.5	33222	45422.2	28917.8	5059.12	12241.5	26646.3	7933.96	9376.61	4756.97	43247.4	28715.5	43645.3	34935.6	70512.9	56094.8	12274.4	11209	8005.68	60877.1	18500	34252.8	44515.7	45251.8	42155	25005.9	28111.8	10623.4
273	273	sp|P01031|CO5_HUMAN	N/A	N/A	Complement C5 OS=Homo sapiens GN=C5 PE=1 SV=4	TRUE	2288.48	5287.37	7167.66	3418.87	4158.63	3446.67	8228.96	8580.87	2975.44	9683.84	11029.9	7284.15	4384.67	5596.2	3045.51	6943.19	5205.4	2681.27	2369.02	3477.34	2824.55	6863.4	3943.64	2228.32	18980.4	15446.4	17541.2	6171.27	2501.2	6751.52	21771.7	19303.1	14504.7	15693.6	14646.9	16161.3	23214.6	21386.2	3470.23	1699.16
274	274	sp|P01009|A1AT_HUMAN	N/A	N/A	sp|P01009|A1AT_HUMAN Alpha-1-antitrypsin OS=Homo sapiens GN=SERPINA1 PE=1 SV=3	TRUE	739.994	956.22	998.848	1118.91	800.172	1280.58	930.283	1160.65	1431.28	13090.7	1725.39	1731.07	1539.85	2079.59	3967.81	1845.09	1168.56	1134.16	1626.37	1443.1	1409.24	1367.36	2526.31	1129.98	1611.75	1829.1	2547.79	2125.51	1699.16	3303.68	2226.43	1571.34	2516.09	1890.75	928.541	1749.68	19318.2	6786.67	539.207	1677.05
275	275	sp|E9PAV3|NACAM_HUMAN	N/A	N/A	sp|E9PAV3-2|NACAM_HUMAN Isoform 2 of Nascent polypeptide-associated complex subunit alpha, muscle-specific form OS=Homo sapiens GN=NACA	TRUE	2542.44	8313.1	6655.16	4434.19	27347.8	8804.12	8009.71	3084.58	7534.22	7528.31	7814.49	7035.64	6404.19	5731.14	7684.7	4470.32	6004.11	5726.68	11090.6	7235.76	1452.27	3808.68	5571.82	7093.3	8881.02	9724.95	4322.44	5674.04	9130.45	7875.49	2324.54	2895.02	9778.03	9153.15	4356.12	5975.7	4437.51	25737.4	6934.43	7403.57
276	276	sp|Q92734-2|TFG_HUMAN	N/A	N/A	sp|Q92734-2|TFG_HUMAN Isoform 2 of Protein TFG OS=Homo sapiens GN=TFG	TRUE	10664.2	7765.03	5693.86	401.96	828.045	5091.71	16258.7	8644.81	2249.95	1296.62	6507.19	2439.78	6720.45	2797.9	4456.3	1250.8	8744.4	4441.47	872.718	1106.27	6280.73	1929.95	6111.43	6726.68	7641.74	795.178	1171.06	6188.02	8034.69	12276.9	22699.9	7648.56	3876.48	2282.45	369.407	1195.64	2613.52	6182.54	4484.74	5121.57
277	277	sp|P68871|HBB_HUMAN	N/A	N/A	Hemoglobin subunit beta OS=Homo sapiens GN=HBB PE=1 SV=2	TRUE	13782.4	2458.08	19808.2	29283.5	11626	9806.29	45216.7	7496.25	32244.4	28534.3	22550.8	18421.9	57242.2	69696.3	28475.5	30565.1	12451.8	28798.1	13158.3	27648.6	20037.2	31737.1	28154.4	30510.2	30306.5	23193.5	36836.4	7047.99	6279.42	37270.8	24123.8	6157.48	5699.02	12326.4	24153	18745.6	31858.5	18557	22933.3	835.245
278	278	sp|P28066|PSA5_HUMAN	N/A	N/A	sp|P28066|PSA5_HUMAN Proteasome subunit alpha type-5 OS=Homo sapiens GN=PSMA5 PE=1 SV=3	TRUE	22025.5	30094.3	65257.3	58436.4	19749.1	21909.9	33814.3	28326.1	38348.8	34058	43922.2	40204.6	29228.7	34094.4	17153.7	19407.5	24221.5	23609.8	14323	17925.9	14279.8	20563.4	31886.8	33312.7	26824.3	20571.5	23941	30793.6	27305.9	19589	46334.4	41754.3	15304.1	23157.2	28542.8	39532.5	53988	55322.8	27413.9	27905.1
279	279	sp|P30084|ECHM_HUMAN	N/A	N/A	sp|P30084|ECHM_HUMAN Enoyl-CoA hydratase, mitochondrial OS=Homo sapiens GN=ECHS1 PE=1 SV=4	TRUE	5906.87	1471.61	8351.72	6686.57	5952.59	6942.9	1621.19	1286.68	3674	12740	7452.57	2003.02	9619.98	8474.77	8982.33	7894.85	8515.55	2055.79	5491.99	7731.73	9988.74	7404.4	7117.57	2625.54	1155.41	1808.63	4730.95	1641.24	5976.47	6502.63	3701.12	6395.11	3572.98	1823.13	10138.4	11304.5	2424.27	3910.52	8805.67	7805.88
280	280	sp|Q15233|NONO_HUMAN	N/A	N/A	sp|Q15233-2|NONO_HUMAN Isoform 2 of Non-POU domain-containing octamer-binding protein OS=Homo sapiens GN=NONO	TRUE	14320.6	14278.1	14408.3	13309.8	13523.4	10838	22447.9	21813.5	10793.9	11866.5	16941.4	14718.5	12682.6	12225.2	1769.81	12371.5	17499	24290.1	16056.5	16138.1	19272.1	19737.4	18250.2	16143.1	13913.2	13847	19209.4	4550.06	20244.1	27754.1	4937.31	4429.47	7669.34	29448.7	15716.5	12886.6	15130.2	1611.37	12209.4	10152.8
281	281	sp|Q15084-5|PDIA6_HUMAN	N/A	N/A	Isoform 5 of Protein disulfide-isomerase A6 OS=Homo sapiens GN=PDIA6	TRUE	16780.5	18808.7	14817.6	18415.3	10791.5	16402.7	4780.6	3650.65	11853.8	17710.7	13732.4	14678.4	9389.13	15405.7	18129.6	14078.2	13440.4	10496.4	12695.2	18278.8	16390.8	14704.8	11418	15414.4	12781.3	16440.4	3920.58	3943.96	8172.83	2645.46	4297.12	3566.38	7686.58	5228.88	7048.48	2000.36	10435.4	7313.81	19506.5	21033.5
282	282	sp|Q15847|ADIRF_HUMAN	N/A	N/A	sp|Q15847|ADIRF_HUMAN Adipogenesis regulatory factor OS=Homo sapiens GN=ADIRF PE=1 SV=1	TRUE	2127.13	249.232	2456.24	2979.1	3452.19	3501.89	220.853	324.539	347.044	3255.97	197.213	2284.58	577.698	1910.04	1915.81	1215.75	627.86	715.998	3316.8	4624.03	3265.14	233.509	654.785	711.753	3263.02	3009.64	0	0	355.805	0	414.451	0	1793.06	1139.41	334.495	534.153	395.431	458.758	6687.99	6242.7
283	283	sp|Q14847|LASP1_HUMAN	N/A	N/A	sp|Q14847-2|LASP1_HUMAN Isoform 2 of LIM and SH3 domain protein 1 OS=Homo sapiens GN=LASP1	TRUE	12511.9	15414	3758.24	11222.4	12398.1	10716.1	5260.96	8829.07	18216.7	14789.3	6487.52	5150.72	9002.43	15058.6	7818.87	9310.33	12045.1	14483.8	7723.47	9196.08	10237.5	10778.3	17735.9	10600.6	10873.3	14275.9	14201.2	18737.2	8811.33	15587.9	3543.92	10573.9	5813.84	6260.64	13356.3	15751.5	8626.32	11650.8	4050.37	6956.81
284	284	sp|P18124|RL7_HUMAN	N/A	N/A	sp|P18124|RL7_HUMAN 60S ribosomal protein L7 OS=Homo sapiens GN=RPL7 PE=1 SV=1	TRUE	16861.8	15336.5	17855.9	23289	19932.9	19893.9	14405.1	18196.3	13850.9	5506.88	18581.9	15717	18480.2	22219.1	21047.1	20303.1	14292.5	18273.4	12318.8	16690.2	18944	17189.5	23362.5	17161.8	16455.6	21659.3	17445.4	13972.7	14888	18317.8	15903.5	19827	7758.6	10245.5	14915.8	25169.4	20102.7	13891.4	27829.4	24936.2
285	285	sp|P42126|ECI1_HUMAN	N/A	N/A	sp|P42126-2|ECI1_HUMAN Isoform 2 of Enoyl-CoA delta isomerase 1, mitochondrial OS=Homo sapiens GN=ECI1	TRUE	455.959	560.169	3082.31	408.803	577.926	2131.85	310.535	405.924	2335.27	783.068	1287.62	1205.1	1790.62	1316.25	2993.37	1593.37	425.445	1034.32	617.882	587.773	700.355	814.477	697.334	1007.5	3868.98	2630.75	762.217	0	765.887	575.023	655.55	421.173	696.632	1335.82	1211.64	986.488	858.965	729.208	157.249	1686.64
286	286	sp|P39748|FEN1_HUMAN	N/A	N/A	sp|P39748|FEN1_HUMAN Flap endonuclease 1 OS=Homo sapiens GN=FEN1 PE=1 SV=1	TRUE	4149.91	2579.64	5026.83	5357.64	3518.47	5889.25	394.146	359.846	4099.18	1359.09	567.087	2692.73	614.209	2476.47	1462.08	638.011	844.823	1248.1	417.393	141.489	6210.15	5632.67	2952.61	2273.02	1480.25	3609.85	517.742	794.723	558.964	749.536	457.181	619.61	3451.87	1646.07	1539.08	668.013	427.382	468.401	3741.6	5134.15
287	287	sp|P02786|TFR1_HUMAN	N/A	N/A	sp|P02786|TFR1_HUMAN Transferrin receptor protein 1 OS=Homo sapiens GN=TFRC PE=1 SV=2	TRUE	659.885	124.986	86.8023	270.34	134.373	360.741	288.715	389.12	378.481	316.366	665.269	771.001	646.871	1357.04	672.178	396.557	1728.8	453.558	608.018	1306.02	759.678	577.289	723.007	701.471	600.662	1316.02	0	0	402.372	0	1215.28	397.726	1268.41	745.878	332.977	254.695	515.817	385.45	2396.4	260.15
288	288	sp|P55209|NP1L1_HUMAN	N/A	N/A	sp|P55209-2|NP1L1_HUMAN Isoform 2 of Nucleosome assembly protein 1-like 1 OS=Homo sapiens GN=NAP1L1	TRUE	3364.8	3569.32	2838.09	3510.86	3581.15	2862.06	2092.82	3523.67	3652.52	3081.21	1681.93	2432.54	4502.35	1586.87	2474.06	3326.93	6791.84	1017.07	2690.77	2865.19	2895.73	2080.46	3583.57	4180.75	3628.81	4625.61	4840.87	1395.93	1624.46	1342.49	7875.94	6542.36	1491.55	1365.01	6810.24	3432.74	3208.43	4627.3	1708.02	2966.67
289	289	sp|P02771|FETA_HUMAN	N/A	N/A	sp|P02771|FETA_HUMAN Alpha-fetoprotein OS=Homo sapiens GN=AFP PE=1 SV=1	TRUE	363.313	333.894	7234.12	1064.89	574.774	541.962	634.879	0	944.256	864.164	742.276	862.765	797.475	596.77	340.526	409.809	1084.93	394.358	1115.65	639.94	646.634	434.126	272.507	372.855	825.806	538.102	0	0	0	410.205	717.311	349.837	4553.85	0	0	0	4485.38	2412.02	841.905	516.752
290	290	sp|O60506-3|HNRPQ_HUMAN	N/A	N/A	sp|O60506-3|HNRPQ_HUMAN Isoform 3 of Heterogeneous nuclear ribonucleoprotein Q OS=Homo sapiens GN=SYNCRIP	TRUE	11513.8	14006.2	12898.3	17553.7	18504.2	19302.2	17236.1	8928.88	8871.29	13640.1	13738	10652.2	10600.9	5830.44	12470.8	13980.8	6288.95	8952.3	10717.5	16786.8	10832.8	9047.51	9746.9	9403.92	9958.48	8650.55	21563.8	5599.25	9736.16	2802.22	11845.1	11116.5	13226.3	11753.7	11306.2	9922.71	14175.5	5518.03	15762.3	14806.3
291	291	sp|Q9NR31|SAR1A_HUMAN	N/A	N/A	sp|Q9NR31-2|SAR1A_HUMAN Isoform 2 of GTP-binding protein SAR1a OS=Homo sapiens GN=SAR1A	TRUE	4927.52	1205.23	1325.15	1150.54	5143.44	4315.52	2026.37	5874.59	2931.89	1395.42	1747.06	3983.2	1966.93	4422.97	4120.22	695.514	1516.73	1030.32	5575.12	1821.72	1610.2	5786.48	1355.64	3817.04	4623.71	5564.34	2038.13	2210.4	2023.4	2410.27	3070.88	1163.43	5606.71	1348.56	717.875	2657.28	3240.75	1249.74	3935.57	3474.66
292	292	sp|O00231|PSD11_HUMAN	N/A	N/A	sp|O00231-2|PSD11_HUMAN Isoform 2 of 26S proteasome non-ATPase regulatory subunit 11 OS=Homo sapiens GN=PSMD11	TRUE	2770.83	3012.4	6420.09	4974.51	5015.41	2433.08	3521.93	4667.48	3828.52	3905.72	5543.4	3993	7547	1830.18	3172.64	4054.64	3107.52	6925.89	5412.36	4602.9	4241.76	6487.5	2952.79	3497.2	1720.05	4466.9	2147.97	2357.47	2585.9	3721.27	5790.1	6927.34	6383.66	3779.23	1423.07	1405.05	4119.48	4582.57	2250.68	7308.22
293	293	sp|P31930|QCR1_HUMAN	N/A	N/A	Cytochrome b-c1 complex subunit 1, mitochondrial OS=Homo sapiens GN=UQCRC1 PE=1 SV=3	TRUE	7575.38	10467.8	9568.97	5134.78	4378.04	7704.62	3262.88	10879.6	9035.61	8367.03	7229.58	16177.3	14572.1	11257.2	17547.7	10708.6	6509.16	6343.94	7748.28	2302.19	7300.34	11724.4	5398.42	8686.22	8703.36	8708.56	10466.2	11041	18155	9342.47	10346.5	3760.86	10528.2	7944.46	3187.09	6670.44	5021.04	6008.16	9529.21	8880.9
294	294	sp|P31946|1433B_HUMAN	N/A	N/A	14-3-3 protein beta/alpha OS=Homo sapiens GN=YWHAB PE=1 SV=3	TRUE	57581.9	90697.6	74547.6	85994.4	71638	72124.5	114290	72589.6	137160	136810	84543.8	52738.7	74859.6	70063.2	75861.1	80980.6	60167.3	74593.7	65823.9	68821.7	45249.7	52370.5	96275	92383	77292.9	51251.9	89170.5	97711.3	73479.4	68492.2	251335	249333	69998.9	68582.5	53409.4	151796	102919	111103	41014.1	66225.9
295	295	sp|P04439|1A03_HUMAN	N/A	N/A	sp|P04439|1A03_HUMAN HLA class I histocompatibility antigen, A-3 alpha chain OS=Homo sapiens GN=HLA-A PE=1 SV=2	TRUE	1145.67	3306.44	4703.37	3993.75	336.879	702.686	271.099	267.375	552.823	1959.66	4050	253.936	1083.7	1090.65	752.565	2823.4	1219.76	1660.47	5347.95	4790.56	4227.12	3706.79	457.696	134.492	3522.9	1221.61	910.733	2049.16	800.563	608.582	480.237	404.674	1152.8	1894.02	917.195	966.468	319.586	277.038	4458.51	3907.31
296	296	sp|P62753|RS6_HUMAN	N/A	N/A	40S ribosomal protein S6 OS=Homo sapiens GN=RPS6 PE=1 SV=1	TRUE	34690.2	27583.7	25702.6	30025.9	43160.9	49563	58778.6	46673.5	26932.1	25621.4	24133.5	28550	31126.5	25160.4	30521.8	28735.3	47070.6	51074.6	34035.6	29397.5	45849.3	41461.8	36106.1	36253.5	36714.9	30829.1	34620.8	33597.6	22575.7	43206.9	5926.95	7823.91	60828.2	64037.5	32823.9	23977.3	38090.7	32468.5	25364.6	25799.2
297	297	sp|P49458|SRP09_HUMAN	N/A	N/A	sp|P49458|SRP09_HUMAN Signal recognition particle 9 kDa protein OS=Homo sapiens GN=SRP9 PE=1 SV=2	TRUE	3121.44	1885.99	492.794	1674.92	466.577	1553.09	689.14	758.068	2367.13	981.523	200.804	2259.45	3818.34	321.138	1120.08	749.387	2588.11	885.096	432.524	1046.56	2091.85	1394.39	1558.25	323.763	640.475	1454.35	1777.29	1486.89	2266.09	2987.99	2703.04	1223.41	1303.13	1304.07	1987.13	1742.84	1057.13	1813.5	77.6593	1509.64
298	298	sp|P02794|FRIH_HUMAN	N/A	N/A	sp|P02794|FRIH_HUMAN Ferritin heavy chain OS=Homo sapiens GN=FTH1 PE=1 SV=2	TRUE	11031.9	14953.5	13833.6	15193.3	8738.54	10910.7	12382.5	4519.59	16311	12835	16100.3	15754.5	13588.3	13463.1	15578.4	14979	10330.9	4770.58	11932.9	10718.8	10623.3	9243.47	12710.1	15244.8	8376.1	11652.7	9009.2	8880.84	4018.73	1817.38	1899.36	9747.15	4927.79	3051.46	9898.14	7861.59	8510.83	10649.8	8373.19	3054.85
299	299	sp|Q99439|CNN2_HUMAN	N/A	N/A	sp|Q99439-2|CNN2_HUMAN Isoform 2 of Calponin-2 OS=Homo sapiens GN=CNN2	TRUE	151.188	156.224	488.936	536.389	156.256	168.447	0	0	461.716	634.062	378.645	584.381	335.984	172.78	488.409	1409.91	398.524	278.139	244.778	481.481	522.466	231.083	315.166	299.625	324.459	423.599	0	0	736.757	0	438.304	0	752.216	0	301.814	452.324	358.796	894.752	464.673	1036.19
300	300	sp|Q07021|C1QBP_HUMAN	N/A	N/A	Complement component 1 Q subcomponent-binding protein, mitochondrial OS=Homo sapiens GN=C1QBP PE=1 SV=1	TRUE	17603	14513.9	15994.4	18029.6	6782.67	10142.6	3209.53	3678.96	27219.9	23302.5	13419.1	15203.8	11485.3	11653	8332.26	10922.7	12130.7	7637.27	10975.9	5155.59	8983.59	12710.2	14673.6	14010.4	13945.7	14429.3	3359.71	5084.14	10870	3592.23	9504.77	9312.84	4531.31	4342.26	12501.1	8865.66	12448.6	9863.33	2991.14	3217.91
301	301	sp|P62269|RS18_HUMAN	N/A	N/A	sp|P62269|RS18_HUMAN 40S ribosomal protein S18 OS=Homo sapiens GN=RPS18 PE=1 SV=3	TRUE	25798.4	24760.2	23809.2	22565.1	23113.9	12547	18240.4	29870.4	13888.7	9640.95	25576.5	22509.1	13091.7	10653.2	30586.3	15055.1	25956.8	25561.5	13297.5	22637.9	20565.2	20600.1	24642.7	23344.2	12222	22504.6	51783.8	25974.1	25148.6	21623.8	10635.9	9299.49	14314	17967.1	12800.7	21045.9	10026.7	21370.2	18144.5	18244.2
302	302	sp|O00148|DX39A_HUMAN	N/A	N/A	sp|O00148|DX39A_HUMAN ATP-dependent RNA helicase DDX39A OS=Homo sapiens GN=DDX39A PE=1 SV=2	TRUE	8532.41	8444.4	11163.8	11707	4391.22	5060.13	818.411	2012.71	10010.8	9947.6	9791.46	8641.46	12343.6	13500.5	11996.8	11533.3	5826.37	1733.41	4213.25	1902.91	9060.24	7489.48	8824.26	9859.93	8322.91	8731.46	1857.1	1970.23	2150.29	1075.27	2585.55	713.946	2684.6	2478.95	3860.72	641.785	3325.65	3578.64	9258.34	7966.48
303	303	sp|P16144|ITB4_HUMAN	N/A	N/A	sp|P16144-3|ITB4_HUMAN Isoform Beta-4B of Integrin beta-4 OS=Homo sapiens GN=ITGB4	TRUE	8298.75	8948.44	8369.7	11344.8	9983.74	5118.37	4467.75	7912.91	5809.43	4876	6900.12	7502.28	11437.9	6005.2	22516.3	10567	7103.05	10100.8	7831.07	10411.1	8604.53	7654.78	9455.28	8285.42	4627.76	9269.07	8359.34	8295.32	11539.1	8219.79	8022.97	8137.06	5962.91	7575.51	4976.24	7027.59	4083.81	4877.27	7831.89	10178.3
304	304	sp|Q13838-2|DX39B_HUMAN	N/A	N/A	Isoform 2 of Spliceosome RNA helicase DDX39B OS=Homo sapiens GN=DDX39B	TRUE	24086.9	23700	26231.1	28399.9	11383.9	19273.6	22594.6	17996	28679.7	30608.4	24461.7	23155.8	27613.4	16490.2	20293.1	13726.4	28633.7	24540.2	19323.9	21735.4	24490	15778.1	21209.5	24509.5	19640.2	23336.2	23597.9	15616.1	22098.4	11377.5	6237.49	7618.88	20707.4	24629.7	20433.2	16497.5	15475.5	9875.82	18245.7	16429.9
305	305	sp|P40939|ECHA_HUMAN	N/A	N/A	sp|P40939|ECHA_HUMAN Trifunctional enzyme subunit alpha, mitochondrial OS=Homo sapiens GN=HADHA PE=1 SV=2	TRUE	6996.2	5827.43	8358.88	7996.81	8051.22	7699.35	1086.45	1901.33	3096.88	3638.78	5708.95	6079.63	6960.27	6914.1	2919.88	3018.47	4117.08	4598.15	7522.4	8696.42	5863.39	7114.56	3620.59	3468.65	6119.83	7181.62	1434.97	568.684	1562.57	1242.16	1308.91	1617.39	6611.93	3571.88	1537.14	1447.91	1422.65	1678.67	10131.1	9642.71
306	306	sp|P58107|EPIPL_HUMAN	N/A	N/A	Epiplakin OS=Homo sapiens GN=EPPK1 PE=1 SV=2	TRUE	22775.5	17960.9	20933.3	12851.3	27504.4	25064.6	48188.1	40019.8	20190.8	18671.6	6578.02	26203.1	27019.6	20837.9	22332.2	13357.6	29384.2	34086.6	22329.5	30178.3	20081.6	20818.8	26643.7	29775.6	24443.4	26338.6	36068.2	19268.1	28306.9	37242.4	38157.8	14066.1	21505.6	29250.9	25856.9	11936.3	26885.5	27954	15278.5	15136
307	307	sp|P99999|CYC_HUMAN	N/A	N/A	sp|P99999|CYC_HUMAN Cytochrome c OS=Homo sapiens GN=CYCS PE=1 SV=2	TRUE	32664.6	32748.2	35303.1	32990.1	11260.7	10791.3	8374.81	9263.57	43661.8	38404.5	32706.6	29482.2	32159.8	32922.2	30459.1	26780.4	12032.1	8891.04	16403.5	14958.6	5446.37	9725.77	32834.4	33652.3	23373.1	24600.4	8603.27	17543	6611.13	11057.2	27022.1	39595.6	16906.4	4821.41	23105.8	23124.2	23415.3	22126.3	7865.85	6051.57
308	308	sp|P30153|2AAA_HUMAN	N/A	N/A	sp|P30153|2AAA_HUMAN Serine/threonine-protein phosphatase 2A 65 kDa regulatory subunit A alpha isoform OS=Homo sapiens GN=PPP2R1A PE=1 SV=4	TRUE	379.448	1500.76	339.083	166.685	989.363	221.063	2030.8	1384.64	825.122	551.757	639.218	245.461	969.007	876.5	784.442	336.81	1507.27	311.069	1114.45	1053.56	987.563	364.999	892.161	1768.31	701.114	539.762	1648.95	2397.68	2268.42	538.267	512.774	3276.55	1356.36	604.959	707.826	1027.41	741.181	1058.46	608.844	337.388
309	309	sp|P07741|APT_HUMAN	N/A	N/A	Adenine phosphoribosyltransferase OS=Homo sapiens GN=APRT PE=1 SV=2	TRUE	13584.7	5773.74	13269.8	7160.78	9287.88	8338.06	19714.4	8231.98	12783	9375.23	12995.4	15695.2	7691.67	12406.7	6543.35	6654.62	17791.1	15817	9922	12958.9	5403.39	9506.9	7548.55	9461.47	12379	9233.41	9730.11	4560.69	5846.8	6541.28	13324.2	9217.96	23824.8	15308	12832.5	5869.67	12953.5	10528.8	16662.6	19865.3
310	310	sp|P14314|GLU2B_HUMAN	N/A	N/A	Glucosidase 2 subunit beta OS=Homo sapiens GN=PRKCSH PE=1 SV=2	TRUE	32388.3	28118.1	26228.4	30153.6	20173.4	25586.4	25407.4	39495.1	52473.8	39593.3	38984.2	35756.9	34101.2	31223.6	33317.9	24523	33977.8	39075.8	34612.1	28898.1	22271.2	38006.3	23888.9	25785.1	29392.2	37549.5	44322.8	60551.6	38543.3	38248.1	82409.9	80526.1	66352.9	26511.9	40996.2	53078.7	30388.4	45771.1	22063.5	16165.5
311	311	sp|P06737|PYGL_HUMAN	N/A	N/A	sp|P06737-2|PYGL_HUMAN Isoform 2 of Glycogen phosphorylase, liver form OS=Homo sapiens GN=PYGL	TRUE	41668.3	34927.3	50531.3	47186	41116	38190.6	38391	55277.5	64122.8	57547	39858.5	33204.9	44136.6	38925.5	36617.9	39363.1	19563.6	38270.6	33785.1	36291.9	36510.1	29099.4	53771.7	44632.9	29712.8	43036.1	26044.1	28782.5	37120.5	38059.3	65650.5	50341.6	40769.7	52703.9	52788.9	43121.9	18394.1	46112.2	43041.7	45695.6
312	312	sp|Q07020|RL18_HUMAN	N/A	N/A	sp|Q07020|RL18_HUMAN 60S ribosomal protein L18 OS=Homo sapiens GN=RPL18 PE=1 SV=2	TRUE	39981.3	29264.2	39429.5	43187.1	35383.9	38463.5	28095.9	39932.7	19681.5	18623.2	39702	26691.3	46742.5	39073.4	22647	34769.9	41176.6	41881.4	33204.5	21049.2	42852.4	44033.9	46792.4	31797.6	29989	34955	29548	37448.9	25718.1	32948.4	25596.3	13521	51468.4	48384.4	63487.6	53802.6	43764.5	35775.5	40231.1	59857.9
313	313	sp|Q86VP6|CAND1_HUMAN	N/A	N/A	sp|Q86VP6-2|CAND1_HUMAN Isoform 2 of Cullin-associated NEDD8-dissociated protein 1 OS=Homo sapiens GN=CAND1	TRUE	2212.89	2164.5	1382.07	9993.08	4033.29	1951.76	3938.71	5942.28	3623.24	1902.24	6752.09	6252.93	6844.97	1634.57	3058.76	1064.91	7071.19	3835.45	3395.79	2508.89	1483.82	1913.72	3300.07	6013.31	6378.13	5042.37	1953.68	3515.38	3213.9	3347.1	1492.9	1865.41	1714.43	2967.81	1114.64	1552.79	4394.82	1750.02	4993.86	4280.04
314	314	sp|P05387|RLA2_HUMAN	N/A	N/A	60S acidic ribosomal protein P2 OS=Homo sapiens GN=RPLP2 PE=1 SV=1	TRUE	99443.2	95811.5	57853.4	46778.8	57531.6	69122.4	59605.8	54468.5	118950	112943	84269.2	78272.6	71357.7	71676.8	86686.2	86106.6	75085.1	75801	66857.5	75327.2	73605.5	59185.1	93892.1	92838.7	88393.4	81197.6	52384.3	68238.7	56092.7	57556.5	97007.9	81965.8	76975.9	50811.9	106095	93419.9	75095.4	65189.7	88279.8	86724.7
315	315	sp|P23246|SFPQ_HUMAN	N/A	N/A	sp|P23246-2|SFPQ_HUMAN Isoform Short of Splicing factor, proline- and glutamine-rich OS=Homo sapiens GN=SFPQ	TRUE	7421.19	11498.3	15731.3	12455.3	5034.88	11196.5	10205.8	7699.38	4709.94	5313.34	8396.55	10796.9	4781.87	8198.2	6889.66	4791.21	6888.32	4919.83	6331.66	4306.05	12256.3	11609.5	10288.9	9719.33	11284.6	10217.7	7448.18	8444.61	11231.4	3388.98	5701.45	6138.4	10471.3	9932.14	8678.73	7153.72	5303.28	6574.48	12253	12112.7
316	316	sp|A6NCS6|CB072_HUMAN	N/A	N/A	sp|A6NCS6|CB072_HUMAN Uncharacterized protein C2orf72 OS=Homo sapiens GN=C2orf72 PE=1 SV=2	TRUE	14120	17487.7	8335.16	18118.3	20361.5	20050.4	24588.5	20797.8	8885.9	6170.17	19751.9	17473.4	21216.9	22862.3	16296.6	18475.6	22597.7	27593	17898.1	17987.7	20347.7	6130.02	18883.6	17327.4	25531.8	16747.6	8127.48	21236.8	5092.36	36935.5	4833.19	4009.58	8592.04	23447.1	22741.6	18670.8	9472.97	22339.7	22036.9	24074.6
317	317	sp|P20591|MX1_HUMAN	N/A	N/A	sp|P20591|MX1_HUMAN Interferon-induced GTP-binding protein Mx1 OS=Homo sapiens GN=MX1 PE=1 SV=4	TRUE	32921.4	35080.9	21446.9	18485.5	4206.67	20618.3	32125.6	37971.6	46885.4	42032.3	30062.1	30193.1	24458.5	20388.9	26591.1	29260.1	30861.9	26583.5	18259.9	20328.5	23615.6	28432.4	33547.1	32341.4	28168.9	25328.9	61671.7	69357.8	37505.8	2684.89	82420.5	83761.6	38324.8	50338.7	50625	51693.4	44885.8	43759.9	23585.3	22818.4
318	318	sp|P62826|RAN_HUMAN	N/A	N/A	sp|P62826|RAN_HUMAN GTP-binding nuclear protein Ran OS=Homo sapiens GN=RAN PE=1 SV=3	TRUE	69290.3	66046.7	58132.4	62937.3	74985.7	78196.6	98442.7	108266	47735.4	47087.1	67911.5	69167	65524.6	54940.4	59719.1	62095.1	92526.5	108069	63966.6	73454.4	80265.6	68112.1	78900.8	80441.3	71685.4	67766.8	121271	86871.5	118664	107211	91066.8	100470	92504.4	105629	130577	126825	120831	121093	55898.3	56954.4
319	319	sp|P33316|DUT_HUMAN	N/A	N/A	sp|P33316|DUT_HUMAN Deoxyuridine 5'-triphosphate nucleotidohydrolase, mitochondrial OS=Homo sapiens GN=DUT PE=1 SV=4	TRUE	4295.37	5076.61	7758.63	8413.96	3281.17	3893.97	2109.51	2413.73	6083.08	5732.68	5061.55	4771.31	1768.96	1842.53	1839.27	3964.52	3841.93	3102.27	4857.66	3961.4	3466.44	4499.42	2915.09	1690.04	1024.41	6675.29	2194.92	1470.42	3766.72	1864.43	4440.78	1135.07	5909.98	1854.73	3546.26	1971.69	6729.91	2590.79	3878.47	4015.09
320	320	sp|P52597|HNRPF_HUMAN	N/A	N/A	Heterogeneous nuclear ribonucleoprotein F OS=Homo sapiens GN=HNRNPF PE=1 SV=3	TRUE	9690.41	4906.79	9735.35	8560.7	4371	6852.59	2879.45	3323.84	7061.43	10336.8	4695.9	5985.1	10717.1	5298.77	2813.59	6136.13	4684.4	6135.67	8348.68	5730.67	1437.34	9386.12	6108.41	4926.87	7899.65	3580.28	2190.61	4276.23	6061.6	3482.75	8095.74	2711.68	2616.94	3155.59	2022.25	2390.54	4887	5312.22	8066.21	8564.8
321	321	sp|O95922-4|TTLL1_HUMAN	N/A	N/A	sp|O95922-4|TTLL1_HUMAN Isoform 4 of Probable tubulin polyglutamylase TTLL1 OS=Homo sapiens GN=TTLL1	TRUE	96829.7	96770.7	89544	97938.5	49218	53419.5	92174.2	105218	121308	128708	212588	209967	59657.6	61619.3	55137.2	58561.5	94102.7	93660.7	71337.2	74806.7	119991	118765	82972.9	81458.5	75806.2	67888.9	617136	646803	117760	107344	263392	258472	175580	179549	208150	207174	297418	301519	26857.2	26787.3
322	322	sp|Q9BS26|ERP44_HUMAN	N/A	N/A	sp|Q9BS26|ERP44_HUMAN Endoplasmic reticulum resident protein 44 OS=Homo sapiens GN=ERP44 PE=1 SV=1	TRUE	14228.8	14540.3	13647.4	11985.7	8593.75	10838.5	18805.2	15880.2	18979.7	21279.4	9816.17	7962.46	9709.64	13076.4	17516.7	9153.66	13714.5	19387	13358.1	13665.8	14334.9	13513	15914.1	16252.1	17467	17430.7	8037.06	12519.9	21635.8	23818.8	15770.6	26261.2	7682.6	19418.9	17626.8	22131.5	13489.7	16796	12839.4	12104.4
323	323	sp|P67775|PP2AA_HUMAN	N/A	N/A	sp|P67775-2|PP2AA_HUMAN Isoform 2 of Serine/threonine-protein phosphatase 2A catalytic subunit alpha isoform OS=Homo sapiens GN=PPP2CA	TRUE	674.636	808.801	1485.39	983.511	2116.21	759.475	1432.85	1375.77	1044.74	3289.21	680.293	1626.54	5649.51	691.134	1937.12	7572.33	917.674	1152.22	643.556	1076.56	528.071	1350.78	2102.3	892.409	390.463	653.484	2581.53	828.884	2430.89	3075.69	4618.68	4881.13	2580.18	2339.54	4224.94	2324.07	4644.16	3714.52	2079.16	1745.66
324	324	sp|P62899|RL31_HUMAN	N/A	N/A	sp|P62899|RL31_HUMAN 60S ribosomal protein L31 OS=Homo sapiens GN=RPL31 PE=1 SV=1	TRUE	7225.55	6571.36	6275.01	6202.17	8047.55	7817.88	9604.26	12082.2	3721.71	4341.7	2735.46	6188.83	4791.89	4538.53	6343.21	5639.99	9861.87	9271.84	6946.64	6309.45	8177.32	10472.4	5686.29	6694.98	7436.61	5176.83	9074.52	4263.15	13922.2	8433.37	3967.71	1207.3	13202.7	9048.61	9293.96	9102.51	7375.51	6358.09	5971.89	6487.96
325	325	sp|P62333|PRS10_HUMAN	N/A	N/A	26S proteasome regulatory subunit 10B OS=Homo sapiens GN=PSMC6 PE=1 SV=1	TRUE	3831.98	2521.05	5734.97	5924.06	2101.43	3921.83	1161.22	915.03	4976.25	1659.52	3245.6	1457.54	4941.98	3040.72	5628.24	3755.09	1844.39	2946.08	4015.55	4104.04	3279.61	2459.59	1603.62	442.967	1990.75	4559.82	1034.96	0	2143.58	824.684	1102.68	412.089	2160.08	1846.65	624.875	1409.2	625.612	1006.44	2234.79	5631.85
326	326	sp|Q9Y5S9-2|RBM8A_HUMAN	N/A	N/A	sp|Q9Y5S9-2|RBM8A_HUMAN Isoform 2 of RNA-binding protein 8A OS=Homo sapiens GN=RBM8A	TRUE	2263.34	1425.81	4496.54	2750.98	366.336	3309.56	543.223	1868.68	4851.82	973.751	4474.76	2538.27	3091.21	4246.53	1384.71	1289.18	3553.91	1487.18	3657.27	3604.9	247.869	3054.7	2266.31	4741.44	396.548	316.004	2323.18	1913.82	6231.98	1922.55	796.427	891.447	3516.57	2472.22	5265.71	7567.74	3327.64	563.15	4328	2723.41
327	327	sp|Q09028|RBBP4_HUMAN	N/A	N/A	sp|Q09028-3|RBBP4_HUMAN Isoform 3 of Histone-binding protein RBBP4 OS=Homo sapiens GN=RBBP4	TRUE	13745.7	6477.41	23577.3	8932.36	11837.5	12980.7	5683.93	5120.3	17257.6	22167.2	10702.9	12328.7	13522.8	12740	16436.2	8415.02	8555.53	8078.38	9521.2	13591.7	13227.8	2783.21	9945.18	21308.1	11348.9	21854.2	7363.9	6035.52	5031.64	9301.9	12232.7	5375.28	5033.43	5643.77	14156.3	11581.2	19769.4	29210.9	9381.68	12375
328	328	sp|P22392-2|NDKB_HUMAN	N/A	N/A	sp|P22392|NDKB_HUMAN Nucleoside diphosphate kinase B OS=Homo sapiens GN=NME2 PE=1 SV=1	TRUE	64882.3	59623.7	54287.2	58018.2	36334.9	37205.9	24754.9	16645.4	79692	81254.9	60087.9	59749.9	52937.3	57492.1	64185	52831.2	19836.5	19175.3	40788.8	28018.6	39674.5	17335.4	70460.5	42556.6	49378.6	46109	56996.4	54572.7	23861	34704.7	79940.7	63918.5	21452.4	51113.3	59491.7	64637.6	63900.6	53645.1	42537.8	39800.6
329	329	sp|P11586|C1TC_HUMAN	N/A	N/A	sp|P11586|C1TC_HUMAN C-1-tetrahydrofolate synthase, cytoplasmic OS=Homo sapiens GN=MTHFD1 PE=1 SV=3	TRUE	17201.5	19746.3	18860.7	22411.8	21870.3	18515.5	21855.6	10997.2	11511.9	13341.4	22142.3	26046.9	17472.7	25245.6	16401.8	19005.5	23029.7	27165.2	22164	18663	16537.8	20068.9	22436.8	18645.5	20253.4	20619.4	18440.9	24706.6	14743.5	17924.8	8449.86	5022.17	13100.4	12945.4	9371.85	7738.92	9591.34	6321.5	23603.3	22450.9
330	330	sp|Q03135|CAV1_HUMAN	N/A	N/A	Caveolin-1 OS=Homo sapiens GN=CAV1 PE=1 SV=4	TRUE	13621.4	10512.9	10733.1	16869.5	13515.5	17542.1	11246	10612.3	6866.9	5708.57	10690.1	10540.4	10592	12825.6	9968.85	2202.96	11385.2	24618.8	17139.2	18539	11880.3	10450.7	12883.1	13714.5	12581.1	11795	4574.15	9144.97	3191.99	7504.16	3785.91	6762.18	6345.7	12687	7122.07	9779.31	9622.22	5491.09	5426.76	6132.4
331	331	sp|P05543|THBG_HUMAN	N/A	N/A	sp|P05543|THBG_HUMAN Thyroxine-binding globulin OS=Homo sapiens GN=SERPINA7 PE=1 SV=2	TRUE	294.23	2414.8	9389.81	10067.9	1107.39	1475.33	1420.67	1609.33	3551.15	3284.83	5031.42	6260.77	1806.37	2176.28	1394.89	1274.12	2691.2	2365.29	2153.59	2809.9	1500.71	3604.68	2219.62	1560.42	2352.45	1379.25	11073.4	9071.58	2645.31	1032.25	7554.56	3908.92	660.449	755.854	7315.07	6432.72	17966.1	17074.7	2971.8	2937.55
332	332	sp|Q96TA1|NIBL1_HUMAN	N/A	N/A	sp|Q96TA1-2|NIBL1_HUMAN Isoform 2 of Niban-like protein 1 OS=Homo sapiens GN=FAM129B	TRUE	245.217	113.968	817.057	816.088	1151.69	1219.94	0	184.959	629.682	181.888	272.689	280.034	251.52	306.728	332.922	263.668	357.294	360.066	271.611	937.29	405.037	443.311	207.819	96.2534	139.692	242.308	0	828.867	0	0	675.962	0	1257.73	614.778	241.428	182.297	262.312	344.779	1755.44	1475.07
333	333	sp|P48047|ATPO_HUMAN	N/A	N/A	ATP synthase subunit O, mitochondrial OS=Homo sapiens GN=ATP5O PE=1 SV=1	TRUE	10085.9	11816.7	10142.4	10741.4	10401.5	12523.8	8496.97	5807.59	5715	11714	5021.07	6955.61	6078.94	16665.9	17656.7	4747.1	6632.35	6596.18	17280.8	9637.13	5336.19	10895.4	6171.81	7745.15	7647.49	8665.56	3367.9	21018	7452.92	4835.98	11525.5	3831.48	5016.98	3552.83	5273.34	7005.38	6650.18	6859.86	11500.3	12768.2
334	334	sp|P18206|VINC_HUMAN	N/A	N/A	sp|P18206-2|VINC_HUMAN Isoform 1 of Vinculin OS=Homo sapiens GN=VCL	TRUE	8548.12	8322.37	8016.52	4743.12	4147.01	7839.34	9904.78	10485.5	4756.84	5610.96	8144.17	8215.4	5216.95	10250.5	8917.99	8360.4	4716.7	11028.9	7793	7005.9	9177.49	7253.74	5450.02	7545.25	4071.42	8466.88	10474	5209.18	9111.35	9636.32	3909.63	4938.05	7664.25	9426.16	12721	6864.29	7530.62	4416.11	11663.3	10380.4
335	335	sp|P42766|RL35_HUMAN	N/A	N/A	sp|P42766|RL35_HUMAN 60S ribosomal protein L35 OS=Homo sapiens GN=RPL35 PE=1 SV=2	TRUE	9504.92	8728.2	9192.68	10038.7	8040.33	8606.25	13664.8	14132.9	8982.7	6313.54	9008.61	9307.95	6537.07	7840.46	8040.97	8984.77	6565.01	8280.67	742.431	1189.73	8422.93	8703.84	8810.31	9200.16	9546.42	8834.19	12955.7	10359.7	12145.1	1130.48	6703.31	5900.77	4685.96	18409.1	1617.68	3444.97	1786.55	2166.87	8169.62	6290.84
336	336	sp|P49327|FAS_HUMAN	N/A	N/A	sp|P49327|FAS_HUMAN Fatty acid synthase OS=Homo sapiens GN=FASN PE=1 SV=3	TRUE	24116.1	7839.58	29376.5	21915	18201.5	14906.1	11909.9	7953.63	10396.7	10520.3	16282	16536.3	29467.1	32706.8	18073.5	12275.9	13532	15620.4	18905.6	11741.8	12783.2	21402	23560.7	15209	19527	11386.8	19541.3	12753.5	21277.6	5757.81	9386.57	9458.94	12800	20366.6	7932.77	6065.49	17470.1	7651.98	26087.2	28028.8
337	337	sp|O75367|H2AY_HUMAN	N/A	N/A	sp|O75367-2|H2AY_HUMAN Isoform 1 of Core histone macro-H2A.1 OS=Homo sapiens GN=H2AFY	TRUE	7308.82	5759.96	9714.96	7276.74	6436.24	6880.02	7716.33	9889.79	1227.88	1876.21	6511.82	2890.32	8869.59	10029.3	7083.54	7407.61	10247	1268.61	8068.21	7586.89	6774.74	7697.96	9306.49	6904.45	7220.62	5527.2	4584.93	6790.17	1231.05	6859.38	2893.83	8852.5	2745.12	7735.18	3047.79	6815.48	8969.99	5640.91	13677	5353.24
338	338	sp|P01011|AACT_HUMAN	N/A	N/A	Alpha-1-antichymotrypsin OS=Homo sapiens GN=SERPINA3 PE=1 SV=2	TRUE	3150.32	3257.42	10004.1	4439.56	3898.05	5103.12	3244.68	2358.06	5412.8	6903.28	10806.1	13801.9	1714.32	2035.35	10330.9	6178.61	2403.1	3594.49	2398.6	2030.08	2779.25	4850.64	2811.16	1415.18	10802.9	7707.76	2676.5	2885.5	17441.3	13103.9	3920.67	1704.8	8678.43	3065.76	2342.18	3741.35	12887.5	2362.83	2561.18	3878.33
339	339	sp|P35268|RL22_HUMAN	N/A	N/A	sp|P35268|RL22_HUMAN 60S ribosomal protein L22 OS=Homo sapiens GN=RPL22 PE=1 SV=2	TRUE	10343.7	17294.5	17224.7	8495.65	18311.6	13601.9	12234.6	16955.5	9919.43	8863.96	15244.1	14031.8	15799.3	8760.64	9787.42	6742.74	25948.6	12385.4	17027.4	15656.6	17902.7	17652	16984.8	12860	16020.3	17953.5	12541	14591.5	16898.9	21784.9	11451.4	6102.12	6925.56	16330.4	21368.9	20019.5	12703.6	14776.1	14612.4	12369.1
340	340	sp|Q8NAB2|KBTB3_HUMAN	N/A	N/A	sp|Q8NAB2|KBTB3_HUMAN Kelch repeat and BTB domain-containing protein 3 OS=Homo sapiens GN=KBTBD3 PE=2 SV=2	TRUE	6209.88	11356.6	9137.74	56340	33103	5026.58	15485	18653.1	89538.8	81769.1	108107	24225.1	4899.21	1679.4	56153.5	12900.5	11702.4	8058.78	6517.33	6388.14	4619.17	7618.24	1008.32	11045.2	10246.4	6823.4	197797	220150	37588.5	9033.88	8618.49	17093.1	10429.1	6801.94	6739.71	9720.36	118991	121874	1793.26	8384.77
341	341	sp|P54727|RD23B_HUMAN	N/A	N/A	UV excision repair protein RAD23 homolog B OS=Homo sapiens GN=RAD23B PE=1 SV=1	TRUE	18312.4	27526.9	17341.8	21953.7	21685.8	17352.3	17559.1	26658.7	34047	18799.5	20528.5	14674	17417.7	18302.4	8032.05	18580	16247.7	4639.28	19085.3	16474.1	18971.7	14072.4	24885.6	23498.5	21189.8	20089.5	22447.7	25514	27482.8	26899.8	55403.9	48644.6	24724.9	18040.8	38386	34252	32234.3	26603.7	14410.9	14650.5
342	342	sp|Q13835-2|PKP1_HUMAN	N/A	N/A	Isoform 1 of Plakophilin-1 OS=Homo sapiens GN=PKP1	TRUE	3512.24	1154.51	2002.42	1039.29	1874.93	4605.9	3728.89	4402.22	4749.14	1992.19	2948.78	5001.69	2224.83	2932.78	4229.39	4075.78	2771.87	2422.46	5113.99	5052.47	1682.23	2393.76	5312.48	4316.88	1760.95	3089.8	4538.39	14047.2	2942.66	4622.44	5937.58	2027.29	4319.39	7541.59	3704.49	1400.83	4578.47	1778.04	1539.02	1224.93
343	343	sp|Q9NR30|DDX21_HUMAN	N/A	N/A	sp|Q9NR30-2|DDX21_HUMAN Isoform 2 of Nucleolar RNA helicase 2 OS=Homo sapiens GN=DDX21	TRUE	4897.28	3173.1	8685.38	8740.23	5477.32	8323.5	5355.82	2184.4	7494.56	8897.18	4612.55	5123.3	10586.2	11249.6	9934.42	8069.75	4595.08	10691.8	9188.74	11811.5	10367.9	9972.41	7750.57	4569.51	6453.27	5597.65	5276.71	2097.06	5119.95	6521.61	3290.63	3241.74	7354.34	4179.3	6804.27	3953.66	7581.5	3032.42	18725.3	18891
344	344	sp|P62140|PP1B_HUMAN	N/A	N/A	sp|P62140|PP1B_HUMAN Serine/threonine-protein phosphatase PP1-beta catalytic subunit OS=Homo sapiens GN=PPP1CB PE=1 SV=3	TRUE	4988.72	843.164	595.497	249.366	3489.29	557.646	4746.83	7855.86	3056.92	1307.44	486.243	497.914	1876.99	863.096	5494.03	3655.37	3917.77	2684.09	2498.19	3222.69	2741	2208.88	871.41	969.647	2933.42	4323.89	2266.13	1317.44	3884.41	4009.27	4186.12	2495.06	3231.39	10156.4	362.197	2752.54	4198.95	939.435	292.341	4391.26
345	345	sp|P55060|XPO2_HUMAN	N/A	N/A	Exportin-2 OS=Homo sapiens GN=CSE1L PE=1 SV=3	TRUE	422592	417961	592563	595783	492470	500528	500906	465491	218531	203204	470931	486844	570510	582159	455659	452027	514466	547834	453983	476222	595660	636847	501396	500064	417219	433458	302642	299781	322857	319345	107223	115619	375531	415333	530805	513977	473933	468166	857113	861110
346	346	sp|Q04637-3|IF4G1_HUMAN	N/A	N/A	sp|Q04637-3|IF4G1_HUMAN Isoform B of Eukaryotic translation initiation factor 4 gamma 1 OS=Homo sapiens GN=EIF4G1	TRUE	7345.45	4610.51	5686.63	7542.47	4051.62	7919.77	2866.24	12914.3	4032.95	3472.1	13698.6	4803.6	18338.3	17172.3	22128.5	23824.1	7084.83	6835.73	11113.2	3581.57	5505.64	4430.49	5805.37	10225.6	5355.5	9903.66	2004.44	7461.18	5398.58	8228.78	23219.1	13309.5	8801.32	4661.17	6335.64	5761.14	7577.57	4011.53	11707.5	7210.56
347	347	sp|P62249|RS16_HUMAN	N/A	N/A	sp|P62249|RS16_HUMAN 40S ribosomal protein S16 OS=Homo sapiens GN=RPS16 PE=1 SV=2	TRUE	4318.09	3469.63	26559.5	10682.5	17828.9	11934.8	3650.5	2447.68	3015.86	18756.9	7476.7	23614.2	12286.8	16377.7	14953.2	3017.97	6115.72	19351.2	19127.5	14029.1	19758.8	6591.22	9015.61	17356.4	6363.36	24258.5	66238.4	68934.8	4243.87	8081.84	2758.72	32306.3	3798.75	29732.2	23457.7	6770.11	4463.69	3456.02	17963.9	20786.1
348	348	sp|P15170-2|ERF3A_HUMAN	N/A	N/A	sp|P15170-2|ERF3A_HUMAN Isoform 2 of Eukaryotic peptide chain release factor GTP-binding subunit ERF3A OS=Homo sapiens GN=GSPT1	TRUE	20909.4	24872.4	31690.4	31906.5	22898.5	25755.5	30479.8	3407.32	15212.1	16606.7	33238.4	34199.1	29390.7	26684.4	17082.1	16134.5	33379	31418.7	28088.4	27275.7	35215.2	29893.3	23685.2	30817.9	29876.4	30308.3	1524.6	14716.2	29980.2	31061	7691.88	1075.27	23908.6	27700.8	24459.4	466.174	4589.57	36141.6	6040.31	8583.45
349	349	sp|P19105|ML12A_HUMAN	N/A	N/A	Myosin regulatory light chain 12A OS=Homo sapiens GN=MYL12A PE=1 SV=2	TRUE	25308.5	28298.7	24633.7	16883.7	20646.6	18109.8	16689.7	14042.3	32730.8	30250.8	22180.1	20131.6	16331.9	17052.5	20369	20780.5	18914.1	15111.9	16542.4	15391.8	7890.62	16411.7	28392.2	23328.8	23910.3	23371.1	11512.9	15300.6	21823.1	16804.5	28941.9	34675.3	21036.5	11051.7	26010.4	19909.8	28184.2	14359.7	15814.2	16119.8
350	350	sp|P84098|RL19_HUMAN	N/A	N/A	sp|P84098|RL19_HUMAN 60S ribosomal protein L19 OS=Homo sapiens GN=RPL19 PE=1 SV=1	TRUE	23620.5	4789.71	25601.2	27633	965.298	38451.4	13535.3	14157.5	1694.94	6122.74	5668.51	13138.1	34284	3421.83	32009.7	4911.39	6714.64	671.529	503.379	5080.49	7507.14	2135.12	33120.7	29741.8	615.117	21300.9	5295.83	4886.54	55881.3	2599.77	10997.9	3704.47	54656.4	9846.15	4686.77	15525.3	3374.58	13616.4	9743.17	18080
351	351	sp|O76003|GLRX3_HUMAN	N/A	N/A	sp|O76003|GLRX3_HUMAN Glutaredoxin-3 OS=Homo sapiens GN=GLRX3 PE=1 SV=2	TRUE	6166.23	5094.35	6295.47	5390.22	4300.69	5323.59	2147.92	2133.67	6208.15	6640.83	6124.98	6074.65	6350.99	7558.16	1983.14	6955.7	3573.2	5508.19	3838.36	4358.39	7749.22	7072.25	1362.41	6559.05	5614.73	6848.21	4580.06	828.887	4614.61	3619.89	854	1395.79	4149.55	8616.32	4800.72	1132.57	2141.16	2363.16	4992.77	5119.89
352	352	sp|O75351|VPS4B_HUMAN	N/A	N/A	sp|O75351|VPS4B_HUMAN Vacuolar protein sorting-associated protein 4B OS=Homo sapiens GN=VPS4B PE=1 SV=2	TRUE	3178.44	562.5	5782.76	4386.3	172.246	2827.15	741.681	1655.59	4713.4	4755.58	378.235	5646.65	965.377	4110.4	5820.27	1082.9	2236.57	2038.75	4963.58	4468.47	3622.86	447.342	6049.04	3322.7	4150.77	4537.59	1099.69	1914.23	1358.61	2247.26	925.12	857.611	3059.09	1645.66	1672.79	483.089	1119.31	2085.65	6247.49	6311.57
353	353	sp|P62917|RL8_HUMAN	N/A	N/A	sp|P62917|RL8_HUMAN 60S ribosomal protein L8 OS=Homo sapiens GN=RPL8 PE=1 SV=2	TRUE	14940.6	12618.6	15673.1	14178.7	15664	16099.3	21022.4	25311.7	4966.48	8295.21	17332.6	15748.2	16544.8	19547.9	16448.1	15520.1	22102.6	19875.4	17819.9	15316.4	23344.9	22347.8	15598.8	15363.7	16743.8	14177.4	18908.4	9206.83	16409.6	24224.7	8578.66	8103.1	21977.7	23735.4	10373.4	16532.6	13853.8	13137.2	14147.2	13713.4
354	354	sp|P02746|C1QB_HUMAN	N/A	N/A	sp|P02746|C1QB_HUMAN Complement C1q subcomponent subunit B OS=Homo sapiens GN=C1QB PE=1 SV=3	TRUE	3694.39	961.977	566.882	435.213	896.856	489.647	623.803	611.77	733.26	256.952	2376.54	2003.5	3359.28	778.025	908.784	1385.27	3040.91	581.373	175.175	2936.09	587.371	1074.9	377.636	2673.9	495.757	4701.38	1293.44	2497.26	2411.31	1167.89	931.665	1024.14	1167.5	1149.4	1119.75	1788.3	1635.2	1358.24	119.607	595.306
355	355	sp|P49773|HINT1_HUMAN	N/A	N/A	sp|P49773|HINT1_HUMAN Histidine triad nucleotide-binding protein 1 OS=Homo sapiens GN=HINT1 PE=1 SV=2	TRUE	5350.84	13265.8	13540.7	10453	13398.2	3045.92	17933.8	10006.8	17615.9	17276.2	10054.5	11652.9	12002.8	9045.74	10636.4	9053.62	13023.6	2730.78	10575.6	11391.4	11715.6	10435.9	11405.5	13421.3	13829	12972.9	11586.2	20538.6	13347.5	13431.1	25428.2	30471.6	15339	15752.8	17540.8	20094.3	19245.6	17343.4	3561.54	1758.13
356	356	sp|P62851|RS25_HUMAN	N/A	N/A	40S ribosomal protein S25 OS=Homo sapiens GN=RPS25 PE=1 SV=1	TRUE	42166.6	36610.6	47785.3	44209.6	36175.4	39427.1	44537.2	48264.8	27021.1	20068.2	61242.5	39260.1	42344.6	36213	30407.8	37577.3	41990.3	43767.1	43547.8	41699.7	43293	51906.3	42829.8	49922.9	37935.8	40009.7	21104	30170.3	27835.9	31596.5	5095.64	11393	19304.5	32136.5	18758.2	38616.8	37591.7	30965	51486.2	57909.6
357	357	sp|P07437|TBB5_HUMAN	N/A	N/A	Tubulin beta chain OS=Homo sapiens GN=TUBB PE=1 SV=2	TRUE	121735	133711	121526	125743	130423	135260	96342.8	89084	83762.3	81262.5	92250	118253	138537	128263	138990	152164	110836	109700	147692	161651	131690	127329	100985	118100	139074	146485	66030	62430.8	112353	92495.3	10975.4	3073.11	97720.5	85044.2	46534.6	39739.2	64081	62020.8	118260	87896.3
358	358	sp|Q14134|TRI29_HUMAN	N/A	N/A	sp|Q14134-2|TRI29_HUMAN Isoform Beta of Tripartite motif-containing protein 29 OS=Homo sapiens GN=TRIM29	TRUE	40457.3	43860.4	11861.7	35412.4	31700.1	43242.6	49054.8	52302.2	51359.3	7645.55	40635.5	22244.3	37277.3	32814.5	41549.7	21005.5	30649	46333.1	34072.9	8846.59	37102.5	31040.6	39791.3	44765.5	35197.2	34211.8	53938.9	52703.2	51363.6	53009.9	65773.1	70947.2	43336.2	8231.36	50934.7	53263.9	46039.7	7368.38	33807	27850.5
359	359	sp|Q16543|CDC37_HUMAN	N/A	N/A	Hsp90 co-chaperone Cdc37 OS=Homo sapiens GN=CDC37 PE=1 SV=1	TRUE	8877.1	7177.96	2845.67	6301.95	4728.2	8590.42	5355.05	8113.05	5907.74	6541.19	6374.89	7637.47	5561.18	2422.34	11074.1	11970.1	5483.08	8573.21	8648.48	11243.9	4328.12	6317.14	4981.13	6354.36	3294.78	8163.97	8446.58	8826.56	10250.1	3118.79	14219.6	10041.9	16383.5	23495.9	2580.39	4387.84	6563.83	4685.35	4846.42	3433.82
360	360	sp|P20810-9|ICAL_HUMAN	N/A	N/A	sp|P20810-10|ICAL_HUMAN Isoform 10 of Calpastatin OS=Homo sapiens GN=CAST	TRUE	3572.3	4048.93	3720.79	4072.31	480.377	2577.93	887.957	905.012	5331.76	4561.02	1192.34	4870.65	4927.52	2413.99	4338.37	3575.66	1740.54	1983.66	1743.58	2491.89	657.937	503.392	4116.71	3246.47	3770.68	686.332	986.57	1036.17	1564.31	677.753	1012.25	966.05	1879.8	2461.18	1413.26	2286.17	503.397	1215.17	4369.9	3728.67
361	361	sp|P45974-2|UBP5_HUMAN	N/A	N/A	sp|P45974-2|UBP5_HUMAN Isoform Short of Ubiquitin carboxyl-terminal hydrolase 5 OS=Homo sapiens GN=USP5	TRUE	8527.08	4867.8	13047.8	16590.6	2934.29	2287.44	2491.98	3271.4	6818.14	3982.7	2554.95	5650.05	5265.21	6838.4	6655.19	7192.43	2660.24	4359.39	4417.4	5689.04	1787.89	2676.24	6146.24	5961.77	3607.5	3867.01	7865.9	6157.06	4101.46	5287.31	1906.01	2110.89	6747.47	1932.83	3983.59	3399.84	11519.5	4979.93	4843.58	5416.14
362	362	sp|P25786|PSA1_HUMAN	N/A	N/A	sp|P25786-2|PSA1_HUMAN Isoform Long of Proteasome subunit alpha type-1 OS=Homo sapiens GN=PSMA1	TRUE	19018.7	26620.1	19816.6	24151.8	12631.7	15936.7	10236.8	25274.1	24423.7	26763.9	17433.9	23464.1	22100.2	17803.4	18100.3	18686.1	7290.7	17944.1	11608.7	16361.5	14654	20565.2	28833.4	16604.6	16097.3	16855.6	20281.3	27141.3	19461.5	15292.5	48049.8	43118.3	19398.4	27827.8	23553.5	21422.8	18221.4	9007.35	20604.4	20119.9
363	363	sp|O15372|EIF3H_HUMAN	N/A	N/A	sp|O15372|EIF3H_HUMAN Eukaryotic translation initiation factor 3 subunit H OS=Homo sapiens GN=EIF3H PE=1 SV=1	TRUE	737.011	1655.48	6833.17	898.969	1014.69	730.896	634.496	411.05	2161	639.296	549.375	690.974	526.737	1228.04	931.116	897.386	1257.72	1006.92	1051.46	951.475	942.574	766.534	479.07	1037.44	213.479	2816.84	807.049	1017.07	1031.53	1011.51	632.819	281.67	2147.47	823.539	654.145	1698.5	1034.47	1071.79	733.35	818.208
364	364	sp|P39656|OST48_HUMAN	N/A	N/A	sp|P39656-3|OST48_HUMAN Isoform 3 of Dolichyl-diphosphooligosaccharide--protein glycosyltransferase 48 kDa subunit OS=Homo sapiens GN=DDOST	TRUE	6027.96	8353.15	8505.77	9440.52	6502.13	6103.89	10715.2	7821.31	4175.06	6780.1	2306.04	4209.38	9490	10802.9	11537.5	7164.65	13143.3	6603.74	5476.12	8862.7	6398.96	11698.4	3261.74	10224.8	7326.9	6997.71	12465.4	6124.22	7141.83	7032.16	8560.69	2422.03	8257.76	10519.4	6795.62	10962.5	4343.4	3497.63	14340.8	12519.3
365	365	sp|Q9BZF9|UACA_HUMAN	N/A	N/A	sp|Q9BZF9|UACA_HUMAN Uveal autoantigen with coiled-coil domains and ankyrin repeats OS=Homo sapiens GN=UACA PE=1 SV=2	TRUE	1995.51	13491.6	21595.5	9137.76	14637.7	9035.75	2540.48	39022.4	9835.64	782.05	54231.6	1382.43	11567.2	17895.3	19451.7	2380.47	5808.78	10586	13393.3	2715.33	9583.77	274.472	26176.5	5128.96	10519.4	2720.3	23743.9	1038.51	33698.8	5919.64	86556.7	5230.14	61982.8	58200.9	51387.1	1123.77	67674.4	70211.2	16278.9	1084.51
366	366	sp|P07237|PDIA1_HUMAN	N/A	N/A	sp|P07237|PDIA1_HUMAN Protein disulfide-isomerase OS=Homo sapiens GN=P4HB PE=1 SV=3	TRUE	64683.9	43382.9	52429.3	68220.9	53889.8	52066.3	23393.1	31896.4	74889.4	83906.2	53313.8	36370.5	62674.5	51919.6	53999.1	55182.4	52267.6	42516.2	37479.1	46614.8	39758.9	44029.7	55174.9	66559.9	56506.9	43772.7	38607.9	37182.5	44721.7	36323.3	70914.7	90403.9	59827.4	38099.5	57887.3	72027.6	51303	43725.7	69546.4	62303.6
367	367	sp|P47914|RL29_HUMAN	N/A	N/A	sp|P47914|RL29_HUMAN 60S ribosomal protein L29 OS=Homo sapiens GN=RPL29 PE=1 SV=2	TRUE	5149.58	5922.91	4492.44	5655.33	5073.09	4084.54	7068.44	6674.94	313.711	2901.64	5678.97	7334.33	4898.03	4501.45	6423.75	5085.39	1091.85	4210.56	2255.05	2648.22	3666.42	3529.88	7636.01	7750.41	6284.84	6479.35	5225.94	7940.04	3566.41	4844.94	7421.13	5152.64	8247.4	6462.55	3805.61	7960.54	5327.76	4359.92	5643.89	4995.36
368	368	sp|P17987|TCPA_HUMAN	N/A	N/A	sp|P17987|TCPA_HUMAN T-complex protein 1 subunit alpha OS=Homo sapiens GN=TCP1 PE=1 SV=1	TRUE	11621	62528.9	63280.7	55896	58310.6	47889.3	39150.8	10796.1	48501.6	37061.3	80691.6	82114.8	62854.1	59606.4	53893.7	57900.6	49898.8	12920.9	11209.6	46147.9	43666.1	11780.9	14139.6	13421	59093.5	12983.2	35847.9	36297.5	39037.2	57889	11773.3	16092.9	62470.8	9473.26	29883.1	6396.45	29566.9	18022.6	29233.9	30829.6
369	369	sp|P60900|PSA6_HUMAN	N/A	N/A	Proteasome subunit alpha type-6 OS=Homo sapiens GN=PSMA6 PE=1 SV=1	TRUE	10713.3	5186.19	19101.2	8012.17	4756.35	10320.2	5862.99	8839.85	3528.92	12804.6	16561.7	14371.7	9491.16	6002.11	4712.23	7061.45	6175.9	9571.07	15410.5	1530.73	7952.93	10854.3	12604.1	14200.9	8127.93	13067.2	14686.3	17482.5	6926.6	9673.42	13511.4	9895.38	25007.6	10033.1	17185.4	11779.8	16399	12131.6	7871.32	8549.79
370	370	sp|Q7KZF4|SND1_HUMAN	N/A	N/A	sp|Q7KZF4|SND1_HUMAN Staphylococcal nuclease domain-containing protein 1 OS=Homo sapiens GN=SND1 PE=1 SV=1	TRUE	6848.75	4082.88	6771.81	5580.29	3534.55	5647.05	3503.3	9261.69	29827.9	4563.18	6021.57	6576.95	1121.54	9036.4	2678.33	9729.12	2324.83	4124.38	5322.49	7408.99	4802.59	7141.29	2766.59	34081.2	8813.8	7037.32	1689.72	7506.38	3922.62	5243.12	10571.3	13866.1	10887.9	3661.92	17542.4	7834.79	4997.4	5465.87	6157.35	3680.08
371	371	sp|P33991|MCM4_HUMAN	N/A	N/A	sp|P33991|MCM4_HUMAN DNA replication licensing factor MCM4 OS=Homo sapiens GN=MCM4 PE=1 SV=5	TRUE	806.49	1033.4	1351.1	1375.45	194.616	2090.68	1195.85	1227.67	205.802	975.206	1161.45	510.579	3425.94	1929.7	1269.9	773.135	900.666	509.662	270.451	1477.77	2344.65	879.354	1063.86	2641.27	932.104	765.083	1833.84	828.842	771.453	674.955	569.598	733.548	1599.19	767.412	852.95	1247.91	888.984	1791.87	2259.24	1999.5
372	372	sp|P30046|DOPD_HUMAN	N/A	N/A	sp|P30046|DOPD_HUMAN D-dopachrome decarboxylase OS=Homo sapiens GN=DDT PE=1 SV=3	TRUE	4043.23	2398.41	535.196	1113.39	1265.88	713.539	898.8	734.924	1629.67	1252.08	505.296	627.661	2280.78	636.445	2707.68	1156.09	741.319	1885.51	1352.38	1153.16	517.48	569.325	1014.31	1246.16	4253.58	1214.28	3051.73	1606.94	4669.6	570.046	421.689	1488.32	1211.71	1222.92	1394.15	838.513	6654.3	873.27	2029.28	1649.21
373	373	sp|P06454|PTMA_HUMAN	N/A	N/A	Prothymosin alpha OS=Homo sapiens GN=PTMA PE=1 SV=2	TRUE	17342.8	18105.8	14194.6	8433.07	14226	10269	25007.3	19703.6	21547.6	26272.6	12369.2	1730.35	6659.81	10341.7	6438.29	12302.4	12540	12166.7	9027.22	9964.27	7861.35	10743	18116.9	14282.9	11493.2	13041.3	26569.8	28587.9	20918.1	25424.7	74509.6	68034.4	24813.4	23756.4	39542.7	44608	34359.6	31307.5	5841.38	6781.64
374	374	sp|P37108|SRP14_HUMAN	N/A	N/A	sp|P37108|SRP14_HUMAN Signal recognition particle 14 kDa protein OS=Homo sapiens GN=SRP14 PE=1 SV=2	TRUE	231.34	2068.86	3419.07	3950.35	367.679	1210.34	441.522	313.078	375.202	411.99	423.015	359.679	2992.23	2361.98	1158.53	660.713	244.805	656.299	2083.06	1896.74	466.867	1488.45	984.786	1225.52	2354.29	2680.75	1035.04	0	854.997	463.451	828.868	0	643.338	683.518	348.421	133.413	288.768	373.857	3332.25	138.573
375	375	sp|Q9Y3F4-2|STRAP_HUMAN	N/A	N/A	sp|Q9Y3F4-2|STRAP_HUMAN Isoform 2 of Serine-threonine kinase receptor-associated protein OS=Homo sapiens GN=STRAP	TRUE	2688.89	462.328	11914.9	6995.6	1846.43	8407.46	7187.84	1580.75	254.795	8525.13	1571.74	498.555	11357.2	12025.9	3213.72	11275.7	7016.75	17837.2	2385.4	550.41	440.556	10820.2	5326.86	11187.8	751.768	1400.88	13790.1	24460.4	6916.93	11201	6630.55	7918.71	9407.31	21146.6	13505.1	628.443	5013.53	12419.8	2614.12	5619.23
376	376	sp|O14818|PSA7_HUMAN	N/A	N/A	Proteasome subunit alpha type-7 OS=Homo sapiens GN=PSMA7 PE=1 SV=1	TRUE	20742.7	24611.1	17959.5	19241.1	11653.6	7452.62	12160.1	3176.38	30837.2	29878.8	25739.3	6179.86	8758.6	34542.1	14347.9	14518.2	18421.1	14596.9	10592.5	15750.9	7649.98	8874.24	15173.5	10812	18435.2	14808.1	5636.15	17194.1	10322	16547.9	19088.4	19736.3	8437.02	21863	26404.6	27094.1	6096.06	33835.4	19721.5	17158.2
377	377	sp|P69905|HBA_HUMAN	N/A	N/A	Hemoglobin subunit alpha OS=Homo sapiens GN=HBA1 PE=1 SV=2	TRUE	20394.7	22291	24541.5	25961.1	20409.7	21769.1	11769.3	20510.8	37770.2	35098.1	37379.6	39118.9	73552.1	75180.4	44820.1	27196.3	21375.6	13600.4	27898	21745.9	30902.8	33714.7	26360.6	23189.9	24267.5	20417.8	16134.2	24666.8	15693.5	20704.2	14860.6	14012.4	15898.9	17922.5	16166.4	20274.2	31296.4	27412.5	32129.3	33602.3
378	378	sp|Q14624|ITIH4_HUMAN	N/A	N/A	Inter-alpha-trypsin inhibitor heavy chain H4 OS=Homo sapiens GN=ITIH4 PE=1 SV=4	TRUE	301.877	227.94	428.515	276.562	465.716	426.664	0	0	269.44	494.696	831.499	416.949	601.204	345.392	931.5	1188.2	0	663.485	459.091	746.496	341.426	358.208	400.642	194.641	7853.79	5503.46	0	0	0	0	937.451	701.792	1699.5	0	0	0	438.225	677.101	238.049	249.652
379	379	sp|P11172|UMPS_HUMAN	N/A	N/A	sp|P11172|UMPS_HUMAN Uridine 5'-monophosphate synthase OS=Homo sapiens GN=UMPS PE=1 SV=1	TRUE	2148.95	2132.01	496.039	752.329	2169.66	1593.09	978.44	793.186	337.632	1742.66	1166.55	1121.54	606.619	1915	2023.38	1751.31	585.055	1127.38	1241.37	2523.21	453.457	633.308	2410.55	194.076	340.763	1250.69	1168.81	691.18	601.13	1087.43	528.031	561.517	2621.72	911.521	498.062	1004.78	762.207	777.101	2772.34	2121.77
380	380	sp|P16188|1A30_HUMAN	N/A	N/A	HLA class I histocompatibility antigen, A-30 alpha chain OS=Homo sapiens GN=HLA-A PE=1 SV=2	TRUE	954.311	425.558	6741.26	966.48	5569.46	8047.79	5011.05	6832.67	4143.21	4370.55	5458.84	4800.47	5952.76	3592.45	6482.92	6859.35	4918.57	6157.46	6235.62	5152.79	7406.67	6047.46	4579.34	6038.68	3123.87	5696.34	3031.93	3724.26	5978.13	5305.43	2076.64	462.416	9694.64	2352.6	1715.1	4013.43	3971.83	5147.87	7168.35	6857.45
381	381	sp|O75223|GGCT_HUMAN	N/A	N/A	sp|O75223|GGCT_HUMAN Gamma-glutamylcyclotransferase OS=Homo sapiens GN=GGCT PE=1 SV=1	TRUE	8136.23	10134.8	7260.16	7117.37	6002.31	7723.91	9204.42	7113.85	9240.41	9405.74	6619.04	3974.85	8094.84	10280.2	5577.5	1575.16	2825.25	8611.19	7914.6	3564.97	9513.22	9555.52	7318.25	7140.58	5434.76	8421.91	11993.1	13482.5	9622.16	12307.1	10915.8	7719.56	6250.8	5166.49	9472.56	3515.7	3965	4602.21	6188.58	3802.86
382	382	sp|P11279|LAMP1_HUMAN	N/A	N/A	sp|P11279|LAMP1_HUMAN Lysosome-associated membrane glycoprotein 1 OS=Homo sapiens GN=LAMP1 PE=1 SV=3	TRUE	32666.5	22271.8	20355.5	22958.9	12742.1	20411.5	25630	25675.6	7789.8	26425.3	17958.2	17638.1	15607.7	25402	22979	25244	22940.4	28437.4	20281.9	20445.2	7805.79	17758.3	28472	25049.3	19351.7	18386	44921.5	8195.33	27845.3	33140.4	11994.8	26776.6	28498.9	22905	5994.84	25767.8	18200.5	20411.3	14364.3	16619.8
383	383	sp|P17931|LEG3_HUMAN	N/A	N/A	sp|P17931|LEG3_HUMAN Galectin-3 OS=Homo sapiens GN=LGALS3 PE=1 SV=5	TRUE	2688.26	449.505	3860.46	2494.43	1374.79	1459.74	5575.32	1226.89	2975.14	508.621	3056.41	980.455	1921.87	3021.01	4155.2	3389.76	1205.48	2589.02	2132.83	566.118	1593.65	931.418	2118.72	1394.94	1188.22	2774.4	1019.22	2307.08	1084.23	3579.18	2726.29	1832.15	2686.76	1035.07	2215.21	2080.06	1768.25	2656.61	3039.12	2354.06
384	384	sp|P27695|APEX1_HUMAN	N/A	N/A	DNA-(apurinic or apyrimidinic site) lyase OS=Homo sapiens GN=APEX1 PE=1 SV=2	TRUE	240.005	241.149	1186.62	1082.16	279.891	295.07	0	0	154.9	840.39	2172.29	151.688	302.854	405.718	369.047	977.032	374.002	496.61	253.159	175.427	943.834	420.061	322.421	178.468	1807.6	377.401	0	0	382.535	617.928	414.435	814.471	535.591	1007.14	0	160.09	475.595	130.676	197.508	1040.95
[truncated: 351 more rows]

## Sheet: SGL04 vs CTRL
Row	Index	Peak Name	Group	p-value	Fold Change	Log (Fold Change)
[truncated: 735 more rows]

[truncated: 19 more sheets: SGL07 vs CTRL, SGL10 vs CTRL, SGL12 vs CTRL, SGL15 vs CTRL, SGL19 vs CTRL, SA vs CTRL, SA+SGL04 vs SA, SA+SGL07 vs SA, SA+SGL10 vs SA, SA+SGL12 vs SA, SA+SGL15 vs SA, SA+SGL 19 vs SA, SP vs CTRL, SP+SGL04 vs SP, SP+SGL07 vs SP, SP+SGL10 vs SP, SP+SGL12 vs SP, SP+SGL15 vs SP, SP+SGL19 vs SP]
