# Supplementary material for: Exploring the wound healing, anti-inflammatory, anti-pathogenic and proteomic effects of lactic acid bacteria on keratinocytes
Source: Sci Rep. 2020 Jul 14;10:11572. doi: 10.1038/s41598-020-68483-4 (PMC7360600; doi:10.1038/s41598-020-68483-4)
Supplement: Supplementary file 4 — Supplementary Table 3. [file 41598_2020_68483_MOESM4_ESM.xls]

## Sheet: Venn Diagram
Lactobacillus Name	total	modulated proteins
SGL04 SGL07 SGL10 SGL12 SGL15 SGL19	18	KAD2_HUMAN
		RS29_HUMAN
		MOS_HUMAN
		RLA1_HUMAN
		ILF2_HUMAN
		TACD2_HUMAN
		HBD_HUMAN
		GLOD4_HUMAN
		XPO2_HUMAN
		THIO_HUMAN
		TRFE_HUMAN
		ADIRF_HUMAN
		DDX3X_HUMAN
		IMA1_HUMAN
		PTBP1_HUMAN
		DDX21_HUMAN
		6PGL_HUMAN
		H2A1_HUMAN
SGL04 SGL07 SGL10 SGL12 SGL15	4	BACH_HUMAN
		PLAK_HUMAN
		VDAC1_HUMAN
		NAMPT_HUMAN
SGL04 SGL07 SGL10 SGL12 SGL19	4	UFM1_HUMAN
		VTNC_HUMAN
		DNJC9_HUMAN
		RB11B_HUMAN
SGL04 SGL07 SGL10 SGL15 SGL19	6	ADT3_HUMAN
		S10A2_HUMAN
		TTLL1_HUMAN
		S10A6_HUMAN
		PTMA_HUMAN
		IF6_HUMAN
SGL04 SGL07 SGL12 SGL15 SGL19	2	HCD2_HUMAN
		ESYT1_HUMAN
SGL04 SGL10 SGL12 SGL15 SGL19	5	SERPH_HUMAN
		H2B1J_HUMAN
		MP2K2_HUMAN
		ARP5L_HUMAN
		1433S_HUMAN
SGL07 SGL10 SGL12 SGL15 SGL19	10	LRC59_HUMAN
		RS26_HUMAN
		SODM_HUMAN
		PERI_HUMAN
		PSA2_HUMAN
		HYOU1_HUMAN
		UBA1_HUMAN
		RPN1_HUMAN
		DESP_HUMAN
		RS10_HUMAN
SGL04 SGL07 SGL10 SGL12	3	ITIH4_HUMAN
		HNRH3_HUMAN
		TBB6_HUMAN
SGL04 SGL07 SGL10 SGL15	2	ALBU_HUMAN
		A2MG_HUMAN
SGL04 SGL07 SGL10 SGL19	1	SPB4_HUMAN
SGL04 SGL07 SGL12 SGL15	2	TIM13_HUMAN
		H2A2A_HUMAN
SGL04 SGL07 SGL12 SGL19	2	RS27A_HUMAN
		PRDX1_HUMAN
SGL04 SGL10 SGL12 SGL15	3	CD9_HUMAN
		HMGB1_HUMAN
		TCPG_HUMAN
SGL04 SGL10 SGL12 SGL19	1	AN32B_HUMAN
SGL04 SGL10 SGL15 SGL19	2	HINT1_HUMAN
		ERF3A_HUMAN
SGL04 SGL12 SGL15 SGL19	1	NUCL_HUMAN
SGL07 SGL10 SGL12 SGL15	21	GSTP1_HUMAN
		VDAC3_HUMAN
		S10AB_HUMAN
		PDIA6_HUMAN
		RHG01_HUMAN
		VPS4B_HUMAN
		THOC4_HUMAN
		RL9_HUMAN
		RL12_HUMAN
		DX39A_HUMAN
		ICAL_HUMAN
		MYOF_HUMAN
		PSMD2_HUMAN
		EF1D_HUMAN
		CPNE3_HUMAN
		ATPB_HUMAN
		PP6R2_HUMAN
		4F2_HUMAN
		AT1A1_HUMAN
		CAZA1_HUMAN
		K2C5_HUMAN
SGL07 SGL10 SGL12 SGL19	5	PARK7_HUMAN
		ECHA_HUMAN
		K1C10_HUMAN
		RD23B_HUMAN
		SSRD_HUMAN
SGL07 SGL10 SGL15 SGL19	1	G6PI_HUMAN
SGL07 SGL12 SGL15 SGL19	4	FLNB_HUMAN
		DDX5_HUMAN
		K22E_HUMAN
		H14_HUMAN
SGL10 SGL12 SGL15 SGL19	4	1A03_HUMAN
		ALDOC_HUMAN
		CYTB_HUMAN
		ITB1_HUMAN
SGL04 SGL07 SGL10	3	CSK23_HUMAN
		CBX3_HUMAN
		CO4A_HUMAN
SGL04 SGL07 SGL12	6	H2AZ_HUMAN
		PSME1_HUMAN
		G3BP1_HUMAN
		G3P_HUMAN
		PNPH_HUMAN
		RL7A_HUMAN
SGL04 SGL07 SGL15	1	PYGB_HUMAN
SGL04 SGL07 SGL19	4	RS28_HUMAN
		FAK1_HUMAN
		MIF_HUMAN
		IPO5_HUMAN
SGL04 SGL10 SGL12	3	EHD4_HUMAN
		PA2G4_HUMAN
		MCM4_HUMAN
SGL04 SGL10 SGL15	1	PSB3_HUMAN
SGL04 SGL10 SGL19	5	NSUN2_HUMAN
		SYNC_HUMAN
		SYRC_HUMAN
		BTF3_HUMAN
		NIBL1_HUMAN
SGL04 SGL12 SGL15	2	YBOX1_HUMAN
		H13_HUMAN
SGL04 SGL12 SGL19	7	FUS_HUMAN
		TAGL2_HUMAN
		IF5A1_HUMAN
		HNRPQ_HUMAN
		K2C1_HUMAN
		C1QBP_HUMAN
		PROF1_HUMAN
SGL04 SGL15 SGL19	2	RL26L_HUMAN
		SPAT9_HUMAN
SGL07 SGL10 SGL12	20	RS25_HUMAN
		RLA0_HUMAN
		RL14_HUMAN
		CTND1_HUMAN
		PPIA_HUMAN
		MYH9_HUMAN
		PCNT_HUMAN
		RS23_HUMAN
		THIL_HUMAN
		TRI29_HUMAN
		K1C16_HUMAN
		HS71B_HUMAN
		RINI_HUMAN
		FEN1_HUMAN
		RS3_HUMAN
		PRDX3_HUMAN
		PURA2_HUMAN
		UBC9_HUMAN
		PCBP2_HUMAN
		IFIT1_HUMAN
SGL07 SGL10 SGL15	6	MARCS_HUMAN
		TXD17_HUMAN
		SYWC_HUMAN
		APOA2_HUMAN
		RL7_HUMAN
		LAMP2_HUMAN
SGL07 SGL10 SGL19	1	SRSF1_HUMAN
SGL07 SGL12 SGL15	7	RL32_HUMAN
		PDIA4_HUMAN
		ECHB_HUMAN
		TRFL_HUMAN
		SUMO2_HUMAN
		PUR9_HUMAN
		H2B1B_HUMAN
SGL07 SGL12 SGL19	2	FKB1A_HUMAN
		K1C9_HUMAN
SGL07 SGL15 SGL19	2	ODP2_HUMAN
		HNRPF_HUMAN
SGL10 SGL12 SGL15	10	PHB2_HUMAN
		RL17_HUMAN
		CYBP_HUMAN
		RS14_HUMAN
		RAN_HUMAN
		MCM5_HUMAN
		PA24B_HUMAN
		HBA_HUMAN
		K1C17_HUMAN
		AK1A1_HUMAN
SGL10 SGL12 SGL19	4	ASSY_HUMAN
		COTL1_HUMAN
		HNRPD_HUMAN
		CBR1_HUMAN
SGL10 SGL15 SGL19	1	AN32A_HUMAN
SGL12 SGL15 SGL19	1	AL1A3_HUMAN
SGL04 SGL07	9	ML12B_HUMAN
		S10AG_HUMAN
		FETUA_HUMAN
		IGK_HUMAN
		APOA1_HUMAN
		CX7A2_HUMAN
		COPA_HUMAN
		GLYM_HUMAN
		RS4X_HUMAN
SGL04 SGL10	4	ARPC5_HUMAN
		PSA4_HUMAN
		K1586_HUMAN
		OST48_HUMAN
SGL04 SGL12	10	TOM20_HUMAN
		FUBP2_HUMAN
		PP2AA_HUMAN
		PGK1_HUMAN
		RS21_HUMAN
		ILF3_HUMAN
		BAZ1A_HUMAN
		H2B1D_HUMAN
		RS30_HUMAN
		TBB4B_HUMAN
SGL04 SGL15	7	TCPE_HUMAN
		CO5_HUMAN
		QCR2_HUMAN
		GUAA_HUMAN
		PRDX5_HUMAN
		ECHM_HUMAN
		CFAI_HUMAN
SGL04 SGL19	15	TPM1_HUMAN
		MDHM_HUMAN
		TCP4_HUMAN
		ARF3_HUMAN
		PLST_HUMAN
		ROA3_HUMAN
		ZA2G_HUMAN
		CCSE2_HUMAN
		EPIPL_HUMAN
		SYK_HUMAN
		BAF_HUMAN
		ACTA_HUMAN
		CYC_HUMAN
		PSB1_HUMAN
		CAV1_HUMAN
SGL07 SGL10	9	CAP1_HUMAN
		ESYT2_HUMAN
		RL13_HUMAN
		ERO1A_HUMAN
		RS16_HUMAN
		CISY_HUMAN
		PDIA1_HUMAN
		RL4_HUMAN
		SAR1A_HUMAN
SGL07 SGL12	31	1A30_HUMAN
		HNRH1_HUMAN
		K2C7_HUMAN
		TBA1B_HUMAN
		IF4A1_HUMAN
		H2B1L_HUMAN
		ANXA2_HUMAN
		KPYM_HUMAN
		K2C8_HUMAN
		SFPQ_HUMAN
		ACTB_HUMAN
		VDAC2_HUMAN
		NSF1C_HUMAN
		CLIC1_HUMAN
		K2C6A_HUMAN
		RL15_HUMAN
		PRS6A_HUMAN
		K1C19_HUMAN
		K2C3_HUMAN
		HSPB1_HUMAN
		1433G_HUMAN
		PCBP1_HUMAN
		MX1_HUMAN
		K1C14_HUMAN
		COX5A_HUMAN
		H4_HUMAN
		DEST_HUMAN
		TADBP_HUMAN
		HNRPM_HUMAN
		TBA1C_HUMAN
		BASI_HUMAN
SGL07 SGL15	6	F10A1_HUMAN
		CDC37_HUMAN
		TPD54_HUMAN
		RM12_HUMAN
		THBG_HUMAN
		H2B3B_HUMAN
SGL07 SGL19	4	EVPL_HUMAN
		PADI1_HUMAN
		RBMX_HUMAN
		PSA6_HUMAN
SGL10 SGL12	11	SERA_HUMAN
		TYB4_HUMAN
		SET_HUMAN
		GLU2B_HUMAN
		RS9_HUMAN
		HNRPK_HUMAN
		PSB2_HUMAN
		SYPL1_HUMAN
		GRPE1_HUMAN
		RS8_HUMAN
		PCNA_HUMAN
SGL10 SGL15	5	TCPZ_HUMAN
		SRSF2_HUMAN
		ACTBL_HUMAN
		ENOA_HUMAN
		K2C79_HUMAN
SGL10 SGL19	5	LAMP1_HUMAN
		CDC42_HUMAN
		RS27L_HUMAN
		ATPG_HUMAN
		APT_HUMAN
SGL12 SGL15	9	RL8_HUMAN
		PAI2_HUMAN
		IQGA1_HUMAN
		H10_HUMAN
		C1TC_HUMAN
		RAC2_HUMAN
		RS6_HUMAN
		H2B1N_HUMAN
		GNAI1_HUMAN
SGL12 SGL19	7	TXND5_HUMAN
		TCPA_HUMAN
		CALM3_HUMAN
		STIP1_HUMAN
		PARP1_HUMAN
		RL24_HUMAN
		BUB3_HUMAN
SGL15 SGL19	2	RL18A_HUMAN
		ATPO_HUMAN
SGL04	27	TCTP_HUMAN
		C4BPA_HUMAN
		PTGDS_HUMAN
		LEG7_HUMAN
		CO3_HUMAN
		KV320_HUMAN
		FINC_HUMAN
		RS13_HUMAN
		AMBP_HUMAN
		CO8B_HUMAN
		IGHG2_HUMAN
		WDR37_HUMAN
		APOB_HUMAN
		SH3L3_HUMAN
		TXD12_HUMAN
		LAP2B_HUMAN
		UB2V1_HUMAN
		RS15_HUMAN
		FUMH_HUMAN
		KV401_HUMAN
		UBP14_HUMAN
		CRP_HUMAN
		PSME2_HUMAN
		CPNS1_HUMAN
		COX5B_HUMAN
		AATC_HUMAN
		IGG1_HUMAN
SGL07	33	ACTN4_HUMAN
		AAAT_HUMAN
		PYGL_HUMAN
		PGAM1_HUMAN
		RANG_HUMAN
		OTUB1_HUMAN
		CPNS2_HUMAN
		LUZP1_HUMAN
		PEBP1_HUMAN
		DUT_HUMAN
		RUXE_HUMAN
		AATM_HUMAN
		RAB15_HUMAN
		GLP2R_HUMAN
		TOP2A_HUMAN
		ODO1_HUMAN
		IF4A3_HUMAN
		UBE2N_HUMAN
		PTMS_HUMAN
		HNRPR_HUMAN
		PABP1_HUMAN
		ITIH2_HUMAN
		GGCT_HUMAN
		RL34_HUMAN
		ANXA1_HUMAN
		PHF5A_HUMAN
		RS24_HUMAN
		RACK1_HUMAN
		RRBP1_HUMAN
		KBTB3_HUMAN
		EF1B_HUMAN
		COX2_HUMAN
		IDHC_HUMAN
SGL10	18	COMT_HUMAN
		CL20A_HUMAN
		GARS_HUMAN
		CTNA1_HUMAN
		STMN1_HUMAN
		PLP2_HUMAN
		ANX11_HUMAN
		RL5_HUMAN
		VPS35_HUMAN
		PRP19_HUMAN
		AACT_HUMAN
		ERP44_HUMAN
		KRT84_HUMAN
		RSMN_HUMAN
		RS5_HUMAN
		SYSC_HUMAN
		RLA2_HUMAN
		IPYR_HUMAN
SGL12	75	ATPA_HUMAN
		RSSA_HUMAN
		EF1G_HUMAN
		GLRX3_HUMAN
		RS15A_HUMAN
		TBA4A_HUMAN
		RL23A_HUMAN
		UBP5_HUMAN
		HS71A_HUMAN
		PHB_HUMAN
		RL27A_HUMAN
		NSDHL_HUMAN
		SAHH_HUMAN
		SRSF8_HUMAN
		ITA6_HUMAN
		NACAM_HUMAN
		CKAP4_HUMAN
		UMPS_HUMAN
		RS12_HUMAN
		FAS_HUMAN
		H15_HUMAN
		ML12A_HUMAN
		CH10_HUMAN
		K1C18_HUMAN
		PRS7_HUMAN
		CATB_HUMAN
		K2C73_HUMAN
		1433E_HUMAN
		LMNA_HUMAN
		PDIA3_HUMAN
		MYO19_HUMAN
		ELAV1_HUMAN
		MYL6_HUMAN
		EF2_HUMAN
		CB072_HUMAN
		MOES_HUMAN
		RL13A_HUMAN
		NONO_HUMAN
		TALDO_HUMAN
		NPM_HUMAN
		FABP4_HUMAN
		RUVB1_HUMAN
		TBB5_HUMAN
		RS19_HUMAN
		HS90A_HUMAN
		EF1A1_HUMAN
		ITAV_HUMAN
		TIF1B_HUMAN
		1433Z_HUMAN
		IMB1_HUMAN
		HNRPC_HUMAN
		CAND1_HUMAN
		ADT2_HUMAN
		GDIB_HUMAN
		ENPL_HUMAN
		RS2_HUMAN
		CAH2_HUMAN
		TCPH_HUMAN
		RS18_HUMAN
		VINC_HUMAN
		ANXA8_HUMAN
		FSCN1_HUMAN
		PSA5_HUMAN
		SPB5_HUMAN
		HSP7C_HUMAN
		RL23_HUMAN
		NP1L1_HUMAN
		H31T_HUMAN
		DX39B_HUMAN
		ALDOA_HUMAN
		PSA1_HUMAN
		MDHC_HUMAN
		TKT_HUMAN
		LDHA_HUMAN
		CALR_HUMAN
SGL15	11	UACA_HUMAN
		TPIS_HUMAN
		SPTCS_HUMAN
		RAB7A_HUMAN
		CNDP2_HUMAN
		MOB1B_HUMAN
		ATPD_HUMAN
		PUR6_HUMAN
		IL18_HUMAN
		PPIB_HUMAN
		6PGD_HUMAN
SGL19	10	SODC_HUMAN
		PKP1_HUMAN
		COHA1_HUMAN
		TBCA_HUMAN
		ARF4_HUMAN
		GPDM_HUMAN
		PSB6_HUMAN
		PRDX4_HUMAN
		SHQ1_HUMAN
		HAP28_HUMAN

## Sheet: Foglio3
6PGL_HUMAN
ADIRF_HUMAN
DDX21_HUMAN
DDX3X_HUMAN
GLOD4_HUMAN
H2A1_HUMAN
HBD_HUMAN
ILF2_HUMAN
IMA1_HUMAN
KAD2_HUMAN
MOS_HUMAN
PTBP1_HUMAN
RLA1_HUMAN
RS29_HUMAN
TACD2_HUMAN
THIO_HUMAN
TRFE_HUMAN
XPO2_HUMAN

## Sheet: not overlapping proteins
Lactobacillus Name	total	modulated proteins
SGL04	27	TCTP_HUMAN
		C4BPA_HUMAN
		PTGDS_HUMAN
		LEG7_HUMAN
		CO3_HUMAN
		KV320_HUMAN
		FINC_HUMAN
		RS13_HUMAN
		AMBP_HUMAN
		CO8B_HUMAN
		IGHG2_HUMAN
		WDR37_HUMAN
		APOB_HUMAN
		SH3L3_HUMAN
		TXD12_HUMAN
		LAP2B_HUMAN
		UB2V1_HUMAN
		RS15_HUMAN
		FUMH_HUMAN
		KV401_HUMAN
		UBP14_HUMAN
		CRP_HUMAN
		PSME2_HUMAN
		CPNS1_HUMAN
		COX5B_HUMAN
		AATC_HUMAN
		IGG1_HUMAN
SGL07	33	ACTN4_HUMAN
		AAAT_HUMAN
		PYGL_HUMAN
		PGAM1_HUMAN
		RANG_HUMAN
		OTUB1_HUMAN
		CPNS2_HUMAN
		LUZP1_HUMAN
		PEBP1_HUMAN
		DUT_HUMAN
		RUXE_HUMAN
		AATM_HUMAN
		RAB15_HUMAN
		GLP2R_HUMAN
		TOP2A_HUMAN
		ODO1_HUMAN
		IF4A3_HUMAN
		UBE2N_HUMAN
		PTMS_HUMAN
		HNRPR_HUMAN
		PABP1_HUMAN
		ITIH2_HUMAN
		GGCT_HUMAN
		RL34_HUMAN
		ANXA1_HUMAN
		PHF5A_HUMAN
		RS24_HUMAN
		RACK1_HUMAN
		RRBP1_HUMAN
		KBTB3_HUMAN
		EF1B_HUMAN
		COX2_HUMAN
		IDHC_HUMAN
SGL10	18	COMT_HUMAN
		CL20A_HUMAN
		GARS_HUMAN
		CTNA1_HUMAN
		STMN1_HUMAN
		PLP2_HUMAN
		ANX11_HUMAN
		RL5_HUMAN
		VPS35_HUMAN
		PRP19_HUMAN
		AACT_HUMAN
		ERP44_HUMAN
		KRT84_HUMAN
		RSMN_HUMAN
		RS5_HUMAN
		SYSC_HUMAN
		RLA2_HUMAN
		IPYR_HUMAN
SGL12	74	ATPA_HUMAN
		RSSA_HUMAN
		EF1G_HUMAN
		GLRX3_HUMAN
		RS15A_HUMAN
		TBA4A_HUMAN
		RL23A_HUMAN
		UBP5_HUMAN
		HS71A_HUMAN
		PHB_HUMAN
		RL27A_HUMAN
		NSDHL_HUMAN
		SAHH_HUMAN
		SRSF8_HUMAN
		ITA6_HUMAN
		NACAM_HUMAN
		CKAP4_HUMAN
		UMPS_HUMAN
		FAS_HUMAN
		H15_HUMAN
		ML12A_HUMAN
		CH10_HUMAN
		K1C18_HUMAN
		PRS7_HUMAN
		CATB_HUMAN
		K2C73_HUMAN
		1433E_HUMAN
		LMNA_HUMAN
		PDIA3_HUMAN
		MYO19_HUMAN
		ELAV1_HUMAN
		MYL6_HUMAN
		EF2_HUMAN
		CB072_HUMAN
		MOES_HUMAN
		RL13A_HUMAN
		NONO_HUMAN
		TALDO_HUMAN
		NPM_HUMAN
		FABP4_HUMAN
		RUVB1_HUMAN
		TBB5_HUMAN
		RS19_HUMAN
		HS90A_HUMAN
		EF1A1_HUMAN
		ITAV_HUMAN
		TIF1B_HUMAN
		1433Z_HUMAN
		IMB1_HUMAN
		HNRPC_HUMAN
		CAND1_HUMAN
		ADT2_HUMAN
		GDIB_HUMAN
		ENPL_HUMAN
		RS2_HUMAN
		CAH2_HUMAN
		TCPH_HUMAN
		RS18_HUMAN
		VINC_HUMAN
		ANXA8_HUMAN
		FSCN1_HUMAN
		PSA5_HUMAN
		SPB5_HUMAN
		HSP7C_HUMAN
		RL23_HUMAN
		NP1L1_HUMAN
		H31T_HUMAN
		DX39B_HUMAN
		ALDOA_HUMAN
		PSA1_HUMAN
		MDHC_HUMAN
		TKT_HUMAN
		LDHA_HUMAN
		CALR_HUMAN
SGL15	11	UACA_HUMAN
		TPIS_HUMAN
		SPTCS_HUMAN
		RAB7A_HUMAN
		CNDP2_HUMAN
		MOB1B_HUMAN
		ATPD_HUMAN
		PUR6_HUMAN
		IL18_HUMAN
		PPIB_HUMAN
		6PGD_HUMAN
SGL19	10	SODC_HUMAN
		PKP1_HUMAN
		COHA1_HUMAN
		TBCA_HUMAN
		ARF4_HUMAN
		GPDM_HUMAN
		PSB6_HUMAN
		PRDX4_HUMAN
		SHQ1_HUMAN
		HAP28_HUMAN
