# Supplementary material for: Exploring the wound healing, anti-inflammatory, anti-pathogenic and proteomic effects of lactic acid bacteria on keratinocytes
Source: Sci Rep. 2020 Jul 14;10:11572. doi: 10.1038/s41598-020-68483-4 (PMC7360600; doi:10.1038/s41598-020-68483-4)
Supplement: Supplementary file 5 — Supplementary Table 4. [file 41598_2020_68483_MOESM5_ESM.xls]

## Sheet: SGL04 vs CTRL
#term ID	term description	observed gene count	background gene count	false discovery rate	matching proteins in your network (IDs)	matching proteins in your network (labels)
HSA-166658	Complement cascade	7	56	1.84e-06	ENSP00000223642,ENSP00000245907,ENSP00000255030,ENSP00000356037,ENSP00000360281,ENSP00000378130,ENSP00000396688	C3,C4A,C4BPA,C5,C8B,CFI,CRP
HSA-168249	Innate Immune System	18	1012	9.65e-06	ENSP00000215754,ENSP00000216802,ENSP00000216962,ENSP00000223642,ENSP00000233242,ENSP00000245907,ENSP00000255030,ENSP00000262193,ENSP00000302886,ENSP00000340305,ENSP00000341189,ENSP00000341289,ENSP00000354532,ENSP00000356037,ENSP00000360281,ENSP00000363641,ENSP00000378130,ENSP00000396688	APOB,C3,C4A,C4BPA,C5,C8B,CFI,CRP,MIF,PA2G4,PNP,PSMB1,PSME2,PTK2,PYGB,TUBB4B,TXN,UBE2V1
HSA-977606	Regulation of Complement cascade	6	47	9.65e-06	ENSP00000223642,ENSP00000245907,ENSP00000356037,ENSP00000360281,ENSP00000378130,ENSP00000396688	C3,C4A,C4BPA,C5,C8B,CFI
HSA-1430728	Metabolism	24	2032	3.73e-05	ENSP00000216802,ENSP00000216962,ENSP00000229239,ENSP00000231572,ENSP00000233242,ENSP00000236850,ENSP00000256682,ENSP00000258424,ENSP00000262193,ENSP00000307786,ENSP00000325448,ENSP00000327070,ENSP00000333667,ENSP00000339191,ENSP00000345957,ENSP00000354532,ENSP00000355518,ENSP00000360687,ENSP00000362413,ENSP00000363641,ENSP00000419851,ENSP00000428223,ENSP00000467466,ENSP00000472469	APOA1,APOB,ARF3,CAV1,COX5B,CYCS,FH,GAPDH,GMPS,KARS,MDH2,PGK1,PNP,PSMB1,PSME2,PTGDS,PYGB,RARS,RPL26L1,RPS15,RPS21,RPS28,SHMT2,TXN
HSA-109582	Hemostasis	13	601	4.56e-05	ENSP00000215754,ENSP00000225655,ENSP00000225698,ENSP00000233242,ENSP00000236850,ENSP00000266041,ENSP00000318697,ENSP00000323929,ENSP00000339191,ENSP00000341189,ENSP00000341289,ENSP00000357076,ENSP00000385834	A2M,APOA1,APOB,C1QBP,CAV1,ITIH4,MIF,PFN1,PTK2,TAGLN2,TF,TUBB4B,TUBB6
HSA-422475	Axon guidance	12	541	8.49e-05	ENSP00000216802,ENSP00000225655,ENSP00000262193,ENSP00000318697,ENSP00000341189,ENSP00000341289,ENSP00000345957,ENSP00000398131,ENSP00000428223,ENSP00000463559,ENSP00000467466,ENSP00000472469	GSPT1,MYL12B,PFN1,PSMB1,PSME2,PTK2,RPL26L1,RPS15,RPS21,RPS28,TUBB4B,TUBB6
HSA-376176	Signaling by ROBO receptors	8	210	0.00011	ENSP00000216802,ENSP00000225655,ENSP00000262193,ENSP00000345957,ENSP00000398131,ENSP00000428223,ENSP00000467466,ENSP00000472469	GSPT1,PFN1,PSMB1,PSME2,RPL26L1,RPS15,RPS21,RPS28
HSA-392499	Metabolism of proteins	22	1948	0.00014	ENSP00000216802,ENSP00000231572,ENSP00000233242,ENSP00000236850,ENSP00000245907,ENSP00000256682,ENSP00000256854,ENSP00000262193,ENSP00000266254,ENSP00000280326,ENSP00000318697,ENSP00000325448,ENSP00000336702,ENSP00000341289,ENSP00000345957,ENSP00000363641,ENSP00000385834,ENSP00000396688,ENSP00000398131,ENSP00000428223,ENSP00000467466,ENSP00000472469	APOA1,APOB,ARF3,C3,C4A,CCT5,EIF5A,GSPT1,KARS,NARS,PSMB1,PSME2,RARS,RPL26L1,RPS15,RPS21,RPS28,TF,TTLL1,TUBB4B,TUBB6,TXN
HSA-9010553	Regulation of expression of SLITs and ROBOs	7	164	0.00020	ENSP00000216802,ENSP00000262193,ENSP00000345957,ENSP00000398131,ENSP00000428223,ENSP00000467466,ENSP00000472469	GSPT1,PSMB1,PSME2,RPL26L1,RPS15,RPS21,RPS28
HSA-174577	Activation of C3 and C5	3	7	0.00026	ENSP00000223642,ENSP00000245907,ENSP00000396688	C3,C4A,C5
HSA-2408522	Selenoamino acid metabolism	6	112	0.00026	ENSP00000231572,ENSP00000325448,ENSP00000345957,ENSP00000428223,ENSP00000467466,ENSP00000472469	KARS,RARS,RPL26L1,RPS15,RPS21,RPS28
HSA-114608	Platelet degranulation	6	125	0.00040	ENSP00000225655,ENSP00000236850,ENSP00000266041,ENSP00000323929,ENSP00000357076,ENSP00000385834	A2M,APOA1,ITIH4,PFN1,TAGLN2,TF
HSA-72766	Translation	8	288	0.00054	ENSP00000231572,ENSP00000256854,ENSP00000325448,ENSP00000345957,ENSP00000398131,ENSP00000428223,ENSP00000467466,ENSP00000472469	GSPT1,KARS,NARS,RARS,RPL26L1,RPS15,RPS21,RPS28
HSA-5628897	TP53 Regulates Metabolic Genes	5	83	0.00064	ENSP00000258424,ENSP00000262746,ENSP00000307786,ENSP00000340989,ENSP00000363641	COX5B,CYCS,PRDX1,SFN,TXN
HSA-72764	Eukaryotic Translation Termination	5	90	0.00087	ENSP00000345957,ENSP00000398131,ENSP00000428223,ENSP00000467466,ENSP00000472469	GSPT1,RPL26L1,RPS15,RPS21,RPS28
HSA-975956	Nonsense Mediated Decay (NMD) independent of the Exon Junction Complex (EJC)	5	92	0.00091	ENSP00000345957,ENSP00000398131,ENSP00000428223,ENSP00000467466,ENSP00000472469	GSPT1,RPL26L1,RPS15,RPS21,RPS28
HSA-8953854	Metabolism of RNA	11	652	0.0010	ENSP00000216802,ENSP00000262193,ENSP00000264670,ENSP00000318195,ENSP00000345957,ENSP00000361626,ENSP00000376309,ENSP00000398131,ENSP00000428223,ENSP00000467466,ENSP00000472469	GSPT1,HNRNPA3,NCL,NSUN2,PSMB1,PSME2,RPL26L1,RPS15,RPS21,RPS28,YBX1
HSA-71291	Metabolism of amino acids and derivatives	8	354	0.0015	ENSP00000216802,ENSP00000231572,ENSP00000262193,ENSP00000325448,ENSP00000345957,ENSP00000428223,ENSP00000467466,ENSP00000472469	KARS,PSMB1,PSME2,RARS,RPL26L1,RPS15,RPS21,RPS28
HSA-76002	Platelet activation, signaling and aggregation	7	256	0.0015	ENSP00000225655,ENSP00000236850,ENSP00000266041,ENSP00000323929,ENSP00000341189,ENSP00000357076,ENSP00000385834	A2M,APOA1,ITIH4,PFN1,PTK2,TAGLN2,TF
HSA-8957275	Post-translational protein phosphorylation	5	106	0.0015	ENSP00000233242,ENSP00000236850,ENSP00000245907,ENSP00000385834,ENSP00000396688	APOA1,APOB,C3,C4A,TF
HSA-8963898	Plasma lipoprotein assembly	3	18	0.0015	ENSP00000233242,ENSP00000236850,ENSP00000323929	A2M,APOA1,APOB
HSA-975957	Nonsense Mediated Decay (NMD) enhanced by the Exon Junction Complex (EJC)	5	112	0.0016	ENSP00000345957,ENSP00000398131,ENSP00000428223,ENSP00000467466,ENSP00000472469	GSPT1,RPL26L1,RPS15,RPS21,RPS28
HSA-166663	Initial triggering of complement	3	21	0.0017	ENSP00000245907,ENSP00000255030,ENSP00000396688	C3,C4A,CRP
HSA-168256	Immune System	19	1925	0.0017	ENSP00000215754,ENSP00000216802,ENSP00000216962,ENSP00000223642,ENSP00000233242,ENSP00000245907,ENSP00000255030,ENSP00000262193,ENSP00000302886,ENSP00000318697,ENSP00000340305,ENSP00000341189,ENSP00000341289,ENSP00000354532,ENSP00000356037,ENSP00000360281,ENSP00000363641,ENSP00000378130,ENSP00000396688	APOB,C3,C4A,C4BPA,C5,C8B,CFI,CRP,MIF,PA2G4,PNP,PSMB1,PSME2,PTK2,PYGB,TUBB4B,TUBB6,TXN,UBE2V1
HSA-1266738	Developmental Biology	13	1023	0.0021	ENSP00000216802,ENSP00000225655,ENSP00000246533,ENSP00000262193,ENSP00000318697,ENSP00000341189,ENSP00000341289,ENSP00000345957,ENSP00000398131,ENSP00000428223,ENSP00000463559,ENSP00000467466,ENSP00000472469	CAPNS1,GSPT1,MYL12B,PFN1,PSMB1,PSME2,PTK2,RPL26L1,RPS15,RPS21,RPS28,TUBB4B,TUBB6
HSA-381426	Regulation of Insulin-like Growth Factor (IGF) transport and uptake by Insulin-like Growth Factor Binding Proteins (IGFBPs)	5	123	0.0021	ENSP00000233242,ENSP00000236850,ENSP00000245907,ENSP00000385834,ENSP00000396688	APOA1,APOB,C3,C4A,TF
HSA-389960	Formation of tubulin folding intermediates by CCT/TriC	3	23	0.0021	ENSP00000280326,ENSP00000318697,ENSP00000341289	CCT5,TUBB4B,TUBB6
HSA-379716	Cytosolic tRNA aminoacylation	3	24	0.0022	ENSP00000231572,ENSP00000256854,ENSP00000325448	KARS,NARS,RARS
HSA-389957	Prefoldin mediated transfer of substrate to CCT/TriC	3	26	0.0026	ENSP00000280326,ENSP00000318697,ENSP00000341289	CCT5,TUBB4B,TUBB6
HSA-8852276	The role of GTSE1 in G2/M progression after G2 checkpoint	4	73	0.0030	ENSP00000216802,ENSP00000262193,ENSP00000318697,ENSP00000341289	PSMB1,PSME2,TUBB4B,TUBB6
HSA-3000471	Scavenging by Class B Receptors	2	5	0.0039	ENSP00000233242,ENSP00000236850	APOA1,APOB
HSA-70263	Gluconeogenesis	3	33	0.0044	ENSP00000229239,ENSP00000327070,ENSP00000362413	GAPDH,MDH2,PGK1
HSA-156902	Peptide chain elongation	4	86	0.0048	ENSP00000345957,ENSP00000428223,ENSP00000467466,ENSP00000472469	RPL26L1,RPS15,RPS21,RPS28
HSA-192823	Viral mRNA Translation	4	86	0.0048	ENSP00000345957,ENSP00000428223,ENSP00000467466,ENSP00000472469	RPL26L1,RPS15,RPS21,RPS28
HSA-3299685	Detoxification of Reactive Oxygen Species	3	35	0.0048	ENSP00000262746,ENSP00000307786,ENSP00000363641	CYCS,PRDX1,TXN
HSA-109581	Apoptosis	5	162	0.0051	ENSP00000216802,ENSP00000262193,ENSP00000307786,ENSP00000340989,ENSP00000341189	CYCS,PSMB1,PSME2,PTK2,SFN
HSA-2408557	Selenocysteine synthesis	4	90	0.0051	ENSP00000345957,ENSP00000428223,ENSP00000467466,ENSP00000472469	RPL26L1,RPS15,RPS21,RPS28
HSA-5663205	Infectious disease	7	363	0.0053	ENSP00000216802,ENSP00000262193,ENSP00000310275,ENSP00000345957,ENSP00000428223,ENSP00000467466,ENSP00000472469	BANF1,PSMB1,PSME2,RPL26L1,RPS15,RPS21,RPS28
HSA-8963896	HDL assembly	2	7	0.0053	ENSP00000236850,ENSP00000323929	A2M,APOA1
HSA-8955332	Carboxyterminal post-translational modifications of tubulin	3	39	0.0055	ENSP00000266254,ENSP00000318697,ENSP00000341289	TTLL1,TUBB4B,TUBB6
HSA-2173782	Binding and Uptake of Ligands by Scavenger Receptors	3	40	0.0057	ENSP00000233242,ENSP00000236850,ENSP00000265132	AMBP,APOA1,APOB
HSA-166665	Terminal pathway of complement	2	8	0.0059	ENSP00000223642,ENSP00000360281	C5,C8B
HSA-72689	Formation of a pool of free 40S subunits	4	98	0.0059	ENSP00000345957,ENSP00000428223,ENSP00000467466,ENSP00000472469	RPL26L1,RPS15,RPS21,RPS28
HSA-195258	RHO GTPase Effectors	6	273	0.0061	ENSP00000225655,ENSP00000318697,ENSP00000340989,ENSP00000341189,ENSP00000341289,ENSP00000463559	MYL12B,PFN1,PTK2,SFN,TUBB4B,TUBB6
HSA-6791226	Major pathway of rRNA processing in the nucleolus and cytosol	5	179	0.0061	ENSP00000318195,ENSP00000345957,ENSP00000428223,ENSP00000467466,ENSP00000472469	NCL,RPL26L1,RPS15,RPS21,RPS28
HSA-2262752	Cellular responses to stress	7	384	0.0062	ENSP00000216802,ENSP00000262193,ENSP00000262746,ENSP00000307786,ENSP00000318697,ENSP00000341289,ENSP00000363641	CYCS,PRDX1,PSMB1,PSME2,TUBB4B,TUBB6,TXN
HSA-68882	Mitotic Anaphase	5	186	0.0069	ENSP00000216802,ENSP00000262193,ENSP00000310275,ENSP00000318697,ENSP00000341289	BANF1,PSMB1,PSME2,TUBB4B,TUBB6
HSA-156827	L13a-mediated translational silencing of Ceruloplasmin expression	4	107	0.0070	ENSP00000345957,ENSP00000428223,ENSP00000467466,ENSP00000472469	RPL26L1,RPS15,RPS21,RPS28
HSA-1799339	SRP-dependent cotranslational protein targeting to membrane	4	109	0.0070	ENSP00000345957,ENSP00000428223,ENSP00000467466,ENSP00000472469	RPL26L1,RPS15,RPS21,RPS28
HSA-194315	Signaling by Rho GTPases	7	402	0.0070	ENSP00000225655,ENSP00000318697,ENSP00000323929,ENSP00000340989,ENSP00000341189,ENSP00000341289,ENSP00000463559	A2M,MYL12B,PFN1,PTK2,SFN,TUBB4B,TUBB6
HSA-5610787	Hedgehog 'off' state	4	108	0.0070	ENSP00000216802,ENSP00000262193,ENSP00000318697,ENSP00000341289	PSMB1,PSME2,TUBB4B,TUBB6
HSA-72706	GTP hydrolysis and joining of the 60S ribosomal subunit	4	108	0.0070	ENSP00000345957,ENSP00000428223,ENSP00000467466,ENSP00000472469	RPL26L1,RPS15,RPS21,RPS28
HSA-8963888	Chylomicron assembly	2	10	0.0070	ENSP00000233242,ENSP00000236850	APOA1,APOB
HSA-8963901	Chylomicron remodeling	2	10	0.0070	ENSP00000233242,ENSP00000236850	APOA1,APOB
HSA-72695	Formation of the ternary complex, and subsequently, the 43S complex	3	49	0.0073	ENSP00000345957,ENSP00000467466,ENSP00000472469	RPS15,RPS21,RPS28
HSA-2408517	SeMet incorporation into proteins	2	11	0.0076	ENSP00000231572,ENSP00000325448	KARS,RARS
HSA-2168880	Scavenging of heme from plasma	2	13	0.0093	ENSP00000236850,ENSP00000265132	AMBP,APOA1
HSA-72649	Translation initiation complex formation	3	55	0.0093	ENSP00000345957,ENSP00000467466,ENSP00000472469	RPS15,RPS21,RPS28
HSA-72702	Ribosomal scanning and start codon recognition	3	55	0.0093	ENSP00000345957,ENSP00000467466,ENSP00000472469	RPS15,RPS21,RPS28
HSA-6798695	Neutrophil degranulation	7	471	0.0137	ENSP00000215754,ENSP00000216962,ENSP00000245907,ENSP00000262193,ENSP00000302886,ENSP00000341289,ENSP00000354532	C3,MIF,PA2G4,PNP,PSMB1,PYGB,TUBB4B
HSA-190840	Microtubule-dependent trafficking of connexons from Golgi to the plasma membrane	2	17	0.0138	ENSP00000318697,ENSP00000341289	TUBB4B,TUBB6
HSA-1445148	Translocation of SLC2A4 (GLUT4) to the plasma membrane	3	69	0.0147	ENSP00000318697,ENSP00000340989,ENSP00000341289	SFN,TUBB4B,TUBB6
HSA-3000480	Scavenging by Class A Receptors	2	18	0.0147	ENSP00000233242,ENSP00000236850	APOA1,APOB
HSA-389977	Post-chaperonin tubulin folding pathway	2	20	0.0170	ENSP00000318697,ENSP00000341289	TUBB4B,TUBB6
HSA-5653656	Vesicle-mediated transport	8	649	0.0187	ENSP00000233242,ENSP00000236850,ENSP00000256682,ENSP00000265132,ENSP00000318697,ENSP00000340989,ENSP00000341289,ENSP00000385834	AMBP,APOA1,APOB,ARF3,SFN,TF,TUBB4B,TUBB6
HSA-9013694	Signaling by NOTCH4	3	78	0.0193	ENSP00000216802,ENSP00000262193,ENSP00000402373	ACTA2,PSMB1,PSME2
HSA-140837	Intrinsic Pathway of Fibrin Clot Formation	2	22	0.0195	ENSP00000225698,ENSP00000323929	A2M,C1QBP
HSA-2871837	FCERI mediated NF-kB activation	3	79	0.0195	ENSP00000216802,ENSP00000262193,ENSP00000340305	PSMB1,PSME2,UBE2V1
HSA-71403	Citric acid cycle (TCA cycle)	2	22	0.0195	ENSP00000327070,ENSP00000355518	FH,MDH2
HSA-8862803	Deregulated CDK5 triggers multiple neurodegenerative pathways in Alzheimer's disease models	2	22	0.0195	ENSP00000246533,ENSP00000262746	CAPNS1,PRDX1
HSA-1428517	The citric acid (TCA) cycle and respiratory electron transport	4	173	0.0228	ENSP00000258424,ENSP00000307786,ENSP00000327070,ENSP00000355518	COX5B,CYCS,FH,MDH2
HSA-202424	Downstream TCR signaling	3	89	0.0249	ENSP00000216802,ENSP00000262193,ENSP00000340305	PSMB1,PSME2,UBE2V1
HSA-2467813	Separation of Sister Chromatids	4	178	0.0249	ENSP00000216802,ENSP00000262193,ENSP00000318697,ENSP00000341289	PSMB1,PSME2,TUBB4B,TUBB6
HSA-4086400	PCP/CE pathway	3	89	0.0249	ENSP00000216802,ENSP00000225655,ENSP00000262193	PFN1,PSMB1,PSME2
HSA-597592	Post-translational protein modification	12	1366	0.0267	ENSP00000216802,ENSP00000233242,ENSP00000236850,ENSP00000245907,ENSP00000256682,ENSP00000262193,ENSP00000266254,ENSP00000318697,ENSP00000336702,ENSP00000341289,ENSP00000385834,ENSP00000396688	APOA1,APOB,ARF3,C3,C4A,EIF5A,PSMB1,PSME2,TF,TTLL1,TUBB4B,TUBB6
HSA-15869	Metabolism of nucleotides	3	93	0.0269	ENSP00000354532,ENSP00000363641,ENSP00000419851	GMPS,PNP,TXN
HSA-5607764	CLEC7A (Dectin-1) signaling	3	94	0.0274	ENSP00000216802,ENSP00000262193,ENSP00000340305	PSMB1,PSME2,UBE2V1
HSA-5626467	RHO GTPases activate IQGAPs	2	29	0.0277	ENSP00000318697,ENSP00000341289	TUBB4B,TUBB6
HSA-6811434	COPI-dependent Golgi-to-ER retrograde traffic	3	96	0.0281	ENSP00000256682,ENSP00000318697,ENSP00000341289	ARF3,TUBB4B,TUBB6
HSA-9020702	Interleukin-1 signaling	3	98	0.0289	ENSP00000216802,ENSP00000262193,ENSP00000340305	PSMB1,PSME2,UBE2V1
HSA-6807878	COPI-mediated anterograde transport	3	99	0.0291	ENSP00000256682,ENSP00000318697,ENSP00000341289	ARF3,TUBB4B,TUBB6
HSA-382556	ABC-family proteins mediated transport	3	100	0.0297	ENSP00000216802,ENSP00000236850,ENSP00000262193	APOA1,PSMB1,PSME2
HSA-157118	Signaling by NOTCH	4	197	0.0300	ENSP00000216802,ENSP00000262193,ENSP00000361626,ENSP00000402373	ACTA2,PSMB1,PSME2,YBX1
HSA-445355	Smooth Muscle Contraction	2	32	0.0302	ENSP00000402373,ENSP00000463559	ACTA2,MYL12B
HSA-8964043	Plasma lipoprotein clearance	2	32	0.0302	ENSP00000233242,ENSP00000236850	APOA1,APOB
HSA-8950505	Gene and protein expression by JAK-STAT signaling after Interleukin-12 stimulation	2	38	0.0399	ENSP00000215754,ENSP00000216802	MIF,PSME2
HSA-162909	Host Interactions of HIV factors	3	121	0.0453	ENSP00000216802,ENSP00000262193,ENSP00000310275	BANF1,PSMB1,PSME2
HSA-109606	Intrinsic Pathway for Apoptosis	2	43	0.0481	ENSP00000307786,ENSP00000340989	CYCS,SFN
HSA-975634	Retinoid metabolism and transport	2	44	0.0492	ENSP00000233242,ENSP00000236850	APOA1,APOB

## Sheet: SGL07 VS CTRL
#term ID	term description	observed gene count	background gene count	false discovery rate	matching proteins in your network (IDs)	matching proteins in your network (labels)
HSA-114608	Platelet degranulation	6	125	0.0024	ENSP00000236850,ENSP00000295897,ENSP00000323929,ENSP00000385834,ENSP00000393887,ENSP00000419425	A2M,AHSG,ALB,APOA1,PPIA,TF
HSA-1643685	Disease	14	1018	0.0024	ENSP00000222005,ENSP00000231751,ENSP00000251453,ENSP00000261313,ENSP00000261479,ENSP00000262746,ENSP00000278572,ENSP00000295897,ENSP00000349960,ENSP00000378163,ENSP00000383003,ENSP00000390265,ENSP00000400882,ENSP00000419425	ACTB,ALB,CAPNS2,CDC37,FKBP1A,IDH1,LTF,PEBP1,PPIA,PRDX1,PSMA6,RPL34,RPS16,RPS3
HSA-392499	Metabolism of proteins	19	1948	0.0024	ENSP00000231751,ENSP00000236850,ENSP00000251453,ENSP00000261479,ENSP00000266254,ENSP00000278572,ENSP00000295897,ENSP00000349960,ENSP00000350708,ENSP00000351190,ENSP00000358151,ENSP00000363641,ENSP00000378163,ENSP00000379042,ENSP00000385834,ENSP00000393887,ENSP00000411532,ENSP00000418770,ENSP00000444357	ACTB,AHSG,ALB,APOA1,ERO1L,HIST2H2BE,ITIH2,LTF,OTUB1,PARK7,PSMA6,RAD23B,RPL34,RPS16,RPS3,TF,TOP2A,TTLL1,TXN
HSA-76002	Platelet activation, signaling and aggregation	7	256	0.0026	ENSP00000236850,ENSP00000295897,ENSP00000323929,ENSP00000341189,ENSP00000385834,ENSP00000393887,ENSP00000419425	A2M,AHSG,ALB,APOA1,PPIA,PTK2,TF
HSA-8957275	Post-translational protein phosphorylation	5	106	0.0028	ENSP00000236850,ENSP00000295897,ENSP00000351190,ENSP00000385834,ENSP00000393887	AHSG,ALB,APOA1,ITIH2,TF
HSA-381426	Regulation of Insulin-like Growth Factor (IGF) transport and uptake by Insulin-like Growth Factor Binding Proteins (IGFBPs)	5	123	0.0047	ENSP00000236850,ENSP00000295897,ENSP00000351190,ENSP00000385834,ENSP00000393887	AHSG,ALB,APOA1,ITIH2,TF
HSA-1430728	Metabolism	18	2032	0.0059	ENSP00000216962,ENSP00000229239,ENSP00000236850,ENSP00000245206,ENSP00000251453,ENSP00000251527,ENSP00000261479,ENSP00000275428,ENSP00000278572,ENSP00000280346,ENSP00000295897,ENSP00000333667,ENSP00000354532,ENSP00000355493,ENSP00000363641,ENSP00000378163,ENSP00000390265,ENSP00000478061	ADSS,ALB,APOA1,DLAT,ESYT2,GAPDH,GGCT,GOT2,IDH1,MARCKS,PNP,PSMA6,PYGB,RPL34,RPS16,RPS3,SHMT2,TXN
HSA-1266738	Developmental Biology	12	1023	0.0071	ENSP00000246662,ENSP00000251453,ENSP00000261479,ENSP00000269576,ENSP00000278572,ENSP00000301607,ENSP00000310861,ENSP00000341189,ENSP00000349960,ENSP00000358151,ENSP00000378163,ENSP00000463559	ACTB,EVPL,HIST2H2BE,KRT10,KRT2,KRT9,MYL12B,PSMA6,PTK2,RPL34,RPS16,RPS3
HSA-168249	Innate Immune System	12	1012	0.0071	ENSP00000215754,ENSP00000216962,ENSP00000231751,ENSP00000261479,ENSP00000271638,ENSP00000341189,ENSP00000349960,ENSP00000354532,ENSP00000363641,ENSP00000390265,ENSP00000393887,ENSP00000419425	ACTB,AHSG,IDH1,LTF,MIF,PNP,PPIA,PSMA6,PTK2,PYGB,S100A11,TXN
HSA-109582	Hemostasis	9	601	0.0082	ENSP00000215754,ENSP00000236850,ENSP00000295897,ENSP00000323929,ENSP00000341189,ENSP00000349960,ENSP00000385834,ENSP00000393887,ENSP00000419425	A2M,ACTB,AHSG,ALB,APOA1,MIF,PPIA,PTK2,TF
HSA-6798695	Neutrophil degranulation	8	471	0.0082	ENSP00000215754,ENSP00000216962,ENSP00000231751,ENSP00000271638,ENSP00000354532,ENSP00000390265,ENSP00000393887,ENSP00000419425	AHSG,IDH1,LTF,MIF,PNP,PPIA,PYGB,S100A11
HSA-3299685	Detoxification of Reactive Oxygen Species	3	35	0.0100	ENSP00000262746,ENSP00000363641,ENSP00000379042	ERO1L,PRDX1,TXN
HSA-8963896	HDL assembly	2	7	0.0131	ENSP00000236850,ENSP00000323929	A2M,APOA1
HSA-168256	Immune System	16	1925	0.0172	ENSP00000215754,ENSP00000216962,ENSP00000231751,ENSP00000261479,ENSP00000271638,ENSP00000341189,ENSP00000343129,ENSP00000349960,ENSP00000354532,ENSP00000360869,ENSP00000363641,ENSP00000381601,ENSP00000383003,ENSP00000390265,ENSP00000393887,ENSP00000419425	ACTB,AHSG,FKBP1A,IDH1,IFIT1,LTF,MIF,MX1,PNP,PPIA,PSMA6,PTK2,PYGB,S100A11,TRIM29,TXN
HSA-2025928	Calcineurin activates NFAT	2	9	0.0172	ENSP00000383003,ENSP00000419425	FKBP1A,PPIA
HSA-597592	Post-translational protein modification	13	1366	0.0172	ENSP00000236850,ENSP00000261479,ENSP00000266254,ENSP00000295897,ENSP00000349960,ENSP00000350708,ENSP00000351190,ENSP00000358151,ENSP00000385834,ENSP00000393887,ENSP00000411532,ENSP00000418770,ENSP00000444357	ACTB,AHSG,ALB,APOA1,HIST2H2BE,ITIH2,OTUB1,PARK7,PSMA6,RAD23B,TF,TOP2A,TTLL1
HSA-8964058	HDL remodeling	2	9	0.0172	ENSP00000236850,ENSP00000295897	ALB,APOA1
HSA-6809371	Formation of the cornified envelope	4	128	0.0249	ENSP00000246662,ENSP00000269576,ENSP00000301607,ENSP00000310861	EVPL,KRT10,KRT2,KRT9
HSA-2168880	Scavenging of heme from plasma	2	13	0.0264	ENSP00000236850,ENSP00000295897	ALB,APOA1
HSA-71291	Metabolism of amino acids and derivatives	6	354	0.0290	ENSP00000245206,ENSP00000251453,ENSP00000261479,ENSP00000278572,ENSP00000280346,ENSP00000378163	DLAT,GOT2,PSMA6,RPL34,RPS16,RPS3
HSA-5663205	Infectious disease	6	363	0.0314	ENSP00000231751,ENSP00000251453,ENSP00000261479,ENSP00000278572,ENSP00000378163,ENSP00000419425	LTF,PPIA,PSMA6,RPL34,RPS16,RPS3
HSA-8953854	Metabolism of RNA	8	652	0.0325	ENSP00000216252,ENSP00000251453,ENSP00000258962,ENSP00000261479,ENSP00000278572,ENSP00000363745,ENSP00000378163,ENSP00000400591	HNRNPR,PHF5A,PSMA6,RPL34,RPS16,RPS3,SNRPE,SRSF1
HSA-174824	Plasma lipoprotein assembly, remodeling, and clearance	3	67	0.0327	ENSP00000236850,ENSP00000295897,ENSP00000323929	A2M,ALB,APOA1
HSA-2262752	Cellular responses to stress	6	384	0.0365	ENSP00000261479,ENSP00000262746,ENSP00000307705,ENSP00000358151,ENSP00000363641,ENSP00000379042	ERO1L,HIST1H1E,HIST2H2BE,PRDX1,PSMA6,TXN
HSA-422475	Axon guidance	7	541	0.0410	ENSP00000251453,ENSP00000261479,ENSP00000278572,ENSP00000341189,ENSP00000349960,ENSP00000378163,ENSP00000463559	ACTB,MYL12B,PSMA6,PTK2,RPL34,RPS16,RPS3
HSA-9010553	Regulation of expression of SLITs and ROBOs	4	164	0.0410	ENSP00000251453,ENSP00000261479,ENSP00000278572,ENSP00000378163	PSMA6,RPL34,RPS16,RPS3
HSA-1168372	Downstream signaling events of B Cell Receptor (BCR)	3	78	0.0411	ENSP00000261479,ENSP00000383003,ENSP00000419425	FKBP1A,PPIA,PSMA6
HSA-5688426	Deubiquitination	5	279	0.0411	ENSP00000261479,ENSP00000349960,ENSP00000350708,ENSP00000358151,ENSP00000444357	ACTB,HIST2H2BE,OTUB1,PSMA6,RAD23B
HSA-977225	Amyloid fiber formation	3	78	0.0411	ENSP00000231751,ENSP00000236850,ENSP00000358151	APOA1,HIST2H2BE,LTF
HSA-8862803	Deregulated CDK5 triggers multiple neurodegenerative pathways in Alzheimer's disease models	2	22	0.0425	ENSP00000262746,ENSP00000400882	CAPNS2,PRDX1
HSA-156902	Peptide chain elongation	3	86	0.0449	ENSP00000251453,ENSP00000278572,ENSP00000378163	RPL34,RPS16,RPS3
HSA-192823	Viral mRNA Translation	3	86	0.0449	ENSP00000251453,ENSP00000278572,ENSP00000378163	RPL34,RPS16,RPS3
HSA-72163	mRNA Splicing - Major Pathway	4	178	0.0449	ENSP00000216252,ENSP00000258962,ENSP00000363745,ENSP00000400591	HNRNPR,PHF5A,SNRPE,SRSF1
HSA-15869	Metabolism of nucleotides	3	93	0.0476	ENSP00000354532,ENSP00000355493,ENSP00000363641	ADSS,PNP,TXN
HSA-2408557	Selenocysteine synthesis	3	90	0.0476	ENSP00000251453,ENSP00000278572,ENSP00000378163	RPL34,RPS16,RPS3
HSA-2682334	EPH-Ephrin signaling	3	91	0.0476	ENSP00000341189,ENSP00000349960,ENSP00000463559	ACTB,MYL12B,PTK2
HSA-72764	Eukaryotic Translation Termination	3	90	0.0476	ENSP00000251453,ENSP00000278572,ENSP00000378163	RPL34,RPS16,RPS3
HSA-975956	Nonsense Mediated Decay (NMD) independent of the Exon Junction Complex (EJC)	3	92	0.0476	ENSP00000251453,ENSP00000278572,ENSP00000378163	RPL34,RPS16,RPS3
HSA-72689	Formation of a pool of free 40S subunits	3	98	0.0494	ENSP00000251453,ENSP00000278572,ENSP00000378163	RPL34,RPS16,RPS3

## Sheet: SGL10 VS CTRL
#term ID	term description	observed gene count	background gene count	false discovery rate	matching proteins in your network (IDs)	matching proteins in your network (labels)
HSA-8953854	Metabolism of RNA	15	652	5.37e-07	ENSP00000258962,ENSP00000278572,ENSP00000313199,ENSP00000331019,ENSP00000359345,ENSP00000361777,ENSP00000362334,ENSP00000365439,ENSP00000376276,ENSP00000385958,ENSP00000397798,ENSP00000398131,ENSP00000417864,ENSP00000446215,ENSP00000472985	ANP32A,GSPT1,HNRNPD,HNRNPK,PSMB2,RAN,RPL17,RPL5,RPS14,RPS27L,RPS3,RPS5,SET,SRSF1,SRSF2
HSA-72764	Eukaryotic Translation Termination	7	90	4.14e-06	ENSP00000278572,ENSP00000331019,ENSP00000359345,ENSP00000385958,ENSP00000397798,ENSP00000398131,ENSP00000472985	GSPT1,RPL17,RPL5,RPS14,RPS27L,RPS3,RPS5
HSA-975956	Nonsense Mediated Decay (NMD) independent of the Exon Junction Complex (EJC)	7	92	4.14e-06	ENSP00000278572,ENSP00000331019,ENSP00000359345,ENSP00000385958,ENSP00000397798,ENSP00000398131,ENSP00000472985	GSPT1,RPL17,RPL5,RPS14,RPS27L,RPS3,RPS5
HSA-9010553	Regulation of expression of SLITs and ROBOs	8	164	5.98e-06	ENSP00000278572,ENSP00000331019,ENSP00000359345,ENSP00000362334,ENSP00000385958,ENSP00000397798,ENSP00000398131,ENSP00000472985	GSPT1,PSMB2,RPL17,RPL5,RPS14,RPS27L,RPS3,RPS5
HSA-2408522	Selenoamino acid metabolism	7	112	6.84e-06	ENSP00000231572,ENSP00000278572,ENSP00000331019,ENSP00000359345,ENSP00000385958,ENSP00000397798,ENSP00000472985	RARS,RPL17,RPL5,RPS14,RPS27L,RPS3,RPS5
HSA-975957	Nonsense Mediated Decay (NMD) enhanced by the Exon Junction Complex (EJC)	7	112	6.84e-06	ENSP00000278572,ENSP00000331019,ENSP00000359345,ENSP00000385958,ENSP00000397798,ENSP00000398131,ENSP00000472985	GSPT1,RPL17,RPL5,RPS14,RPS27L,RPS3,RPS5
HSA-1266738	Developmental Biology	15	1023	1.58e-05	ENSP00000252242,ENSP00000257951,ENSP00000269576,ENSP00000278572,ENSP00000304669,ENSP00000308452,ENSP00000328358,ENSP00000331019,ENSP00000359345,ENSP00000362334,ENSP00000385958,ENSP00000397798,ENSP00000398131,ENSP00000472985,ENSP00000476136	CTNNA1,GSPT1,HIST1H2BJ,KRT10,KRT17,KRT5,KRT79,KRT84,PSMB2,RPL17,RPL5,RPS14,RPS27L,RPS3,RPS5
HSA-156902	Peptide chain elongation	6	86	1.58e-05	ENSP00000278572,ENSP00000331019,ENSP00000359345,ENSP00000385958,ENSP00000397798,ENSP00000472985	RPL17,RPL5,RPS14,RPS27L,RPS3,RPS5
HSA-168255	Influenza Life Cycle	7	137	1.58e-05	ENSP00000278572,ENSP00000331019,ENSP00000359345,ENSP00000385958,ENSP00000397798,ENSP00000446215,ENSP00000472985	RAN,RPL17,RPL5,RPS14,RPS27L,RPS3,RPS5
HSA-192823	Viral mRNA Translation	6	86	1.58e-05	ENSP00000278572,ENSP00000331019,ENSP00000359345,ENSP00000385958,ENSP00000397798,ENSP00000472985	RPL17,RPL5,RPS14,RPS27L,RPS3,RPS5
HSA-2408557	Selenocysteine synthesis	6	90	1.58e-05	ENSP00000278572,ENSP00000331019,ENSP00000359345,ENSP00000385958,ENSP00000397798,ENSP00000472985	RPL17,RPL5,RPS14,RPS27L,RPS3,RPS5
HSA-72766	Translation	9	288	1.58e-05	ENSP00000231572,ENSP00000256854,ENSP00000278572,ENSP00000331019,ENSP00000359345,ENSP00000385958,ENSP00000397798,ENSP00000398131,ENSP00000472985	GSPT1,NARS,RARS,RPL17,RPL5,RPS14,RPS27L,RPS3,RPS5
HSA-72689	Formation of a pool of free 40S subunits	6	98	2.01e-05	ENSP00000278572,ENSP00000331019,ENSP00000359345,ENSP00000385958,ENSP00000397798,ENSP00000472985	RPL17,RPL5,RPS14,RPS27L,RPS3,RPS5
HSA-392499	Metabolism of proteins	20	1948	2.37e-05	ENSP00000231572,ENSP00000256854,ENSP00000266254,ENSP00000278572,ENSP00000331019,ENSP00000350708,ENSP00000359345,ENSP00000362334,ENSP00000363641,ENSP00000365439,ENSP00000368458,ENSP00000385834,ENSP00000385958,ENSP00000396045,ENSP00000397798,ENSP00000398131,ENSP00000418770,ENSP00000466134,ENSP00000472985,ENSP00000476136	GSPT1,HIST1H2BJ,HNRNPK,NARS,PARK7,PCNA,PLA2G4B,PRKCSH,PSMB2,RAD23B,RARS,RPL17,RPL5,RPS14,RPS27L,RPS3,RPS5,TF,TTLL1,TXN
HSA-156827	L13a-mediated translational silencing of Ceruloplasmin expression	6	107	2.94e-05	ENSP00000278572,ENSP00000331019,ENSP00000359345,ENSP00000385958,ENSP00000397798,ENSP00000472985	RPL17,RPL5,RPS14,RPS27L,RPS3,RPS5
HSA-1799339	SRP-dependent cotranslational protein targeting to membrane	6	109	2.94e-05	ENSP00000278572,ENSP00000331019,ENSP00000359345,ENSP00000385958,ENSP00000397798,ENSP00000472985	RPL17,RPL5,RPS14,RPS27L,RPS3,RPS5
HSA-72706	GTP hydrolysis and joining of the 60S ribosomal subunit	6	108	2.94e-05	ENSP00000278572,ENSP00000331019,ENSP00000359345,ENSP00000385958,ENSP00000397798,ENSP00000472985	RPL17,RPL5,RPS14,RPS27L,RPS3,RPS5
HSA-71291	Metabolism of amino acids and derivatives	9	354	3.16e-05	ENSP00000231572,ENSP00000278572,ENSP00000331019,ENSP00000359345,ENSP00000361471,ENSP00000362334,ENSP00000385958,ENSP00000397798,ENSP00000472985	ASS1,PSMB2,RARS,RPL17,RPL5,RPS14,RPS27L,RPS3,RPS5
HSA-5663205	Infectious disease	9	363	3.62e-05	ENSP00000278572,ENSP00000331019,ENSP00000359345,ENSP00000362334,ENSP00000385958,ENSP00000397798,ENSP00000419425,ENSP00000446215,ENSP00000472985	PPIA,PSMB2,RAN,RPL17,RPL5,RPS14,RPS27L,RPS3,RPS5
HSA-72695	Formation of the ternary complex, and subsequently, the 43S complex	4	49	0.00033	ENSP00000278572,ENSP00000331019,ENSP00000385958,ENSP00000472985	RPS14,RPS27L,RPS3,RPS5
HSA-6791226	Major pathway of rRNA processing in the nucleolus and cytosol	6	179	0.00034	ENSP00000278572,ENSP00000331019,ENSP00000359345,ENSP00000385958,ENSP00000397798,ENSP00000472985	RPL17,RPL5,RPS14,RPS27L,RPS3,RPS5
HSA-72649	Translation initiation complex formation	4	55	0.00046	ENSP00000278572,ENSP00000331019,ENSP00000385958,ENSP00000472985	RPS14,RPS27L,RPS3,RPS5
HSA-72702	Ribosomal scanning and start codon recognition	4	55	0.00046	ENSP00000278572,ENSP00000331019,ENSP00000385958,ENSP00000472985	RPS14,RPS27L,RPS3,RPS5
HSA-6809371	Formation of the cornified envelope	5	128	0.00070	ENSP00000252242,ENSP00000257951,ENSP00000269576,ENSP00000308452,ENSP00000328358	KRT10,KRT17,KRT5,KRT79,KRT84
HSA-450520	HuR (ELAVL1) binds and stabilizes mRNA	2	8	0.0048	ENSP00000361777,ENSP00000417864	ANP32A,SET
HSA-114608	Platelet degranulation	4	125	0.0073	ENSP00000323929,ENSP00000370010,ENSP00000385834,ENSP00000419425	A2M,PPIA,TF,TMSB4X
HSA-6798695	Neutrophil degranulation	7	471	0.0073	ENSP00000226253,ENSP00000262428,ENSP00000262455,ENSP00000271638,ENSP00000302886,ENSP00000333298,ENSP00000419425	ALDOC,COTL1,ERP44,LAMP1,PA2G4,PPIA,S100A11
HSA-168249	Innate Immune System	10	1012	0.0112	ENSP00000226253,ENSP00000262428,ENSP00000262455,ENSP00000271638,ENSP00000302886,ENSP00000333298,ENSP00000362334,ENSP00000363641,ENSP00000419425,ENSP00000466134	ALDOC,COTL1,ERP44,LAMP1,PA2G4,PPIA,PRKCSH,PSMB2,S100A11,TXN
HSA-1430728	Metabolism	15	2032	0.0118	ENSP00000226253,ENSP00000231572,ENSP00000278572,ENSP00000331019,ENSP00000354511,ENSP00000359345,ENSP00000361471,ENSP00000362334,ENSP00000363641,ENSP00000385958,ENSP00000396045,ENSP00000397798,ENSP00000446215,ENSP00000472985,ENSP00000478061	ALDOC,ASS1,COMT,MARCKS,PLA2G4B,PSMB2,RAN,RARS,RPL17,RPL5,RPS14,RPS27L,RPS3,RPS5,TXN
HSA-6804114	TP53 Regulates Transcription of Genes Involved in G2 Cell Cycle Arrest	2	18	0.0165	ENSP00000340989,ENSP00000368458	PCNA,SFN
HSA-450531	Regulation of mRNA stability by proteins that bind AU-rich elements	3	83	0.0226	ENSP00000361777,ENSP00000362334,ENSP00000417864	ANP32A,PSMB2,SET
HSA-72163	mRNA Splicing - Major Pathway	4	178	0.0226	ENSP00000258962,ENSP00000313199,ENSP00000365439,ENSP00000376276	HNRNPD,HNRNPK,SRSF1,SRSF2
HSA-379716	Cytosolic tRNA aminoacylation	2	24	0.0256	ENSP00000231572,ENSP00000256854	NARS,RARS
HSA-532668	N-glycan trimming in the ER and Calnexin/Calreticulin cycle	2	35	0.0491	ENSP00000350708,ENSP00000466134	PRKCSH,RAD23B

## Sheet: SGL12 VS CTRL
#term ID	term description	observed gene count	background gene count	false discovery rate	matching proteins in your network (IDs)	matching proteins in your network (labels)
HSA-168256	Immune System	31	1925	2.94e-09	ENSP00000226253,ENSP00000231751,ENSP00000262428,ENSP00000271308,ENSP00000271638,ENSP00000300289,ENSP00000302886,ENSP00000320866,ENSP00000321259,ENSP00000343129,ENSP00000345672,ENSP00000349960,ENSP00000353408,ENSP00000354532,ENSP00000360869,ENSP00000362334,ENSP00000363641,ENSP00000364802,ENSP00000369081,ENSP00000369538,ENSP00000371798,ENSP00000378669,ENSP00000379287,ENSP00000381601,ENSP00000381607…	ACTB,ALDOA,ALDOC,CALR,COTL1,CTSB,FKBP1A,FSCN1,GDI2,GSTP1,HSPA1A,HSPA8,IFIT1,LTF,MSN,MX1,PA2G4,PDIA3,PNP,PPIA,PPP2CA,PRKCSH,PSMA1,PSMA5,PSMB2,S100A11,TALDO1,TRIM29,TXN,TXNDC5,YWHAZ
HSA-109581	Apoptosis	11	162	2.76e-08	ENSP00000244534,ENSP00000264335,ENSP00000271308,ENSP00000306330,ENSP00000307705,ENSP00000330074,ENSP00000340989,ENSP00000344504,ENSP00000362334,ENSP00000379287,ENSP00000414359	H1F0,HIST1H1B,HIST1H1D,HIST1H1E,PSMA1,PSMA5,PSMB2,SFN,YWHAE,YWHAG,YWHAZ
HSA-168249	Innate Immune System	21	1012	6.49e-08	ENSP00000226253,ENSP00000231751,ENSP00000262428,ENSP00000271308,ENSP00000271638,ENSP00000302886,ENSP00000345672,ENSP00000349960,ENSP00000354532,ENSP00000362334,ENSP00000363641,ENSP00000364802,ENSP00000369081,ENSP00000369538,ENSP00000378669,ENSP00000381607,ENSP00000414359,ENSP00000418447,ENSP00000419425,ENSP00000432083,ENSP00000466134	ACTB,ALDOA,ALDOC,COTL1,CTSB,GDI2,GSTP1,HSPA1A,HSPA8,LTF,PA2G4,PNP,PPIA,PPP2CA,PRKCSH,PSMA1,PSMA5,PSMB2,S100A11,TXN,TXNDC5
HSA-2262752	Cellular responses to stress	14	384	6.73e-08	ENSP00000244534,ENSP00000262746,ENSP00000264335,ENSP00000271308,ENSP00000307705,ENSP00000330074,ENSP00000344504,ENSP00000351646,ENSP00000362334,ENSP00000363641,ENSP00000364802,ENSP00000381607,ENSP00000414359,ENSP00000432083	GSTP1,H1F0,HIST1H1B,HIST1H1D,HIST1H1E,HSPA1A,HSPA8,PRDX1,PSMA1,PSMA5,PSMB2,STIP1,TXN,YWHAE
HSA-6798695	Neutrophil degranulation	15	471	7.72e-08	ENSP00000226253,ENSP00000231751,ENSP00000262428,ENSP00000271308,ENSP00000271638,ENSP00000302886,ENSP00000345672,ENSP00000354532,ENSP00000364802,ENSP00000369081,ENSP00000369538,ENSP00000378669,ENSP00000381607,ENSP00000419425,ENSP00000432083	ALDOA,ALDOC,COTL1,CTSB,GDI2,GSTP1,HSPA1A,HSPA8,LTF,PA2G4,PNP,PPIA,PSMA5,S100A11,TXNDC5
HSA-8953854	Metabolism of RNA	15	652	4.03e-06	ENSP00000271308,ENSP00000313199,ENSP00000318195,ENSP00000345957,ENSP00000346067,ENSP00000361626,ENSP00000361777,ENSP00000362334,ENSP00000364802,ENSP00000379287,ENSP00000414359,ENSP00000418447,ENSP00000432083,ENSP00000446215,ENSP00000451291	HNRNPC,HNRNPD,HSPA1A,HSPA8,NCL,PPP2CA,PSMA1,PSMA5,PSMB2,RAN,RPS21,RPSA,SET,YBX1,YWHAZ
HSA-450531	Regulation of mRNA stability by proteins that bind AU-rich elements	7	83	4.71e-06	ENSP00000271308,ENSP00000361777,ENSP00000362334,ENSP00000364802,ENSP00000379287,ENSP00000414359,ENSP00000432083	HSPA1A,HSPA8,PSMA1,PSMA5,PSMB2,SET,YWHAZ
HSA-1643685	Disease	18	1018	6.36e-06	ENSP00000217426,ENSP00000231751,ENSP00000262746,ENSP00000264335,ENSP00000271308,ENSP00000296930,ENSP00000320866,ENSP00000321259,ENSP00000345957,ENSP00000346067,ENSP00000349960,ENSP00000362334,ENSP00000364802,ENSP00000383003,ENSP00000414359,ENSP00000418447,ENSP00000419425,ENSP00000446215	ACTB,AHCY,CALR,FKBP1A,HSPA1A,LTF,NPM1,PPIA,PPP2CA,PRDX1,PSMA1,PSMA5,PSMB2,RAN,RPS21,RPSA,TALDO1,YWHAE
HSA-5663205	Infectious disease	11	363	1.52e-05	ENSP00000231751,ENSP00000271308,ENSP00000296930,ENSP00000320866,ENSP00000345957,ENSP00000346067,ENSP00000362334,ENSP00000364802,ENSP00000414359,ENSP00000419425,ENSP00000446215	CALR,HSPA1A,LTF,NPM1,PPIA,PSMA1,PSMA5,PSMB2,RAN,RPS21,RPSA
HSA-70263	Gluconeogenesis	5	33	1.99e-05	ENSP00000226253,ENSP00000229239,ENSP00000362413,ENSP00000378669,ENSP00000438144	ALDOA,ALDOC,GAPDH,MDH1,PGK1
HSA-211227	Activation of DNA fragmentation factor	4	13	2.44e-05	ENSP00000244534,ENSP00000307705,ENSP00000330074,ENSP00000344504	H1F0,HIST1H1B,HIST1H1D,HIST1H1E
HSA-75035	Chk1/Chk2(Cds1) mediated inactivation of Cyclin B:Cdk1 complex	4	13	2.44e-05	ENSP00000264335,ENSP00000306330,ENSP00000340989,ENSP00000379287	SFN,YWHAE,YWHAG,YWHAZ
HSA-111447	Activation of BAD and translocation to mitochondria	4	15	3.21e-05	ENSP00000264335,ENSP00000306330,ENSP00000340989,ENSP00000379287	SFN,YWHAE,YWHAG,YWHAZ
HSA-114608	Platelet degranulation	7	125	3.44e-05	ENSP00000225655,ENSP00000266041,ENSP00000357076,ENSP00000370010,ENSP00000378669,ENSP00000385834,ENSP00000419425	ALDOA,ITIH4,PFN1,PPIA,TAGLN2,TF,TMSB4X
HSA-2559584	Formation of Senescence-Associated Heterochromatin Foci (SAHF)	4	16	3.55e-05	ENSP00000244534,ENSP00000307705,ENSP00000330074,ENSP00000344504	H1F0,HIST1H1B,HIST1H1D,HIST1H1E
HSA-5628897	TP53 Regulates Metabolic Genes	6	83	4.44e-05	ENSP00000262746,ENSP00000264335,ENSP00000306330,ENSP00000340989,ENSP00000363641,ENSP00000379287	PRDX1,SFN,TXN,YWHAE,YWHAG,YWHAZ
HSA-70326	Glucose metabolism	6	85	4.82e-05	ENSP00000226253,ENSP00000229239,ENSP00000362413,ENSP00000378669,ENSP00000418447,ENSP00000438144	ALDOA,ALDOC,GAPDH,MDH1,PGK1,PPP2CA
HSA-1280215	Cytokine Signaling in Immune system	13	654	6.19e-05	ENSP00000271308,ENSP00000321259,ENSP00000343129,ENSP00000353408,ENSP00000360869,ENSP00000362334,ENSP00000371798,ENSP00000379287,ENSP00000381601,ENSP00000414359,ENSP00000418447,ENSP00000419425,ENSP00000432083	FSCN1,HSPA8,IFIT1,MSN,MX1,PPIA,PPP2CA,PSMA1,PSMA5,PSMB2,TALDO1,TRIM29,YWHAZ
HSA-450408	AUF1 (hnRNP D0) binds and destabilizes mRNA	5	51	7.44e-05	ENSP00000271308,ENSP00000362334,ENSP00000364802,ENSP00000414359,ENSP00000432083	HSPA1A,HSPA8,PSMA1,PSMA5,PSMB2
HSA-69481	G2/M Checkpoints	7	148	7.44e-05	ENSP00000264335,ENSP00000271308,ENSP00000306330,ENSP00000340989,ENSP00000362334,ENSP00000379287,ENSP00000414359	PSMA1,PSMA5,PSMB2,SFN,YWHAE,YWHAG,YWHAZ
HSA-1430728	Metabolism	23	2032	8.31e-05	ENSP00000217426,ENSP00000226253,ENSP00000229239,ENSP00000256104,ENSP00000271308,ENSP00000285379,ENSP00000321259,ENSP00000345957,ENSP00000346067,ENSP00000354532,ENSP00000361471,ENSP00000362334,ENSP00000362413,ENSP00000363641,ENSP00000378669,ENSP00000381607,ENSP00000391481,ENSP00000405965,ENSP00000414359,ENSP00000418447,ENSP00000438144,ENSP00000445175,ENSP00000446215	AHCY,ALDOA,ALDOC,ASS1,CA2,FABP4,GAPDH,GSTP1,LDHA,MDH1,PGK1,PNP,PPP2CA,PSMA1,PSMA5,PSMB2,RAN,RPS21,RPSA,SUMO2,TALDO1,TKT,TXN
HSA-5625740	RHO GTPases activate PKNs	5	63	0.00017	ENSP00000264335,ENSP00000306330,ENSP00000340989,ENSP00000379287,ENSP00000446955	MYL6,SFN,YWHAE,YWHAG,YWHAZ
HSA-70171	Glycolysis	5	66	0.00020	ENSP00000226253,ENSP00000229239,ENSP00000362413,ENSP00000378669,ENSP00000418447	ALDOA,ALDOC,GAPDH,PGK1,PPP2CA
HSA-76002	Platelet activation, signaling and aggregation	8	256	0.00022	ENSP00000225655,ENSP00000266041,ENSP00000357076,ENSP00000370010,ENSP00000378669,ENSP00000379287,ENSP00000385834,ENSP00000419425	ALDOA,ITIH4,PFN1,PPIA,TAGLN2,TF,TMSB4X,YWHAZ
HSA-1445148	Translocation of SLC2A4 (GLUT4) to the plasma membrane	5	69	0.00023	ENSP00000264335,ENSP00000306330,ENSP00000340989,ENSP00000349960,ENSP00000379287	ACTB,SFN,YWHAE,YWHAG,YWHAZ
HSA-162909	Host Interactions of HIV factors	6	121	0.00023	ENSP00000271308,ENSP00000296930,ENSP00000362334,ENSP00000414359,ENSP00000419425,ENSP00000446215	NPM1,PPIA,PSMA1,PSMA5,PSMB2,RAN
HSA-422475	Axon guidance	11	541	0.00023	ENSP00000217652,ENSP00000225655,ENSP00000271308,ENSP00000345957,ENSP00000346067,ENSP00000349960,ENSP00000353408,ENSP00000362334,ENSP00000414359,ENSP00000432083,ENSP00000446955	ACTB,HSPA8,MSN,MYL12A,MYL6,PFN1,PSMA1,PSMA5,PSMB2,RPS21,RPSA
HSA-449147	Signaling by Interleukins	10	439	0.00023	ENSP00000271308,ENSP00000321259,ENSP00000353408,ENSP00000362334,ENSP00000371798,ENSP00000379287,ENSP00000414359,ENSP00000418447,ENSP00000419425,ENSP00000432083	FSCN1,HSPA8,MSN,PPIA,PPP2CA,PSMA1,PSMA5,PSMB2,TALDO1,YWHAZ
HSA-69620	Cell Cycle Checkpoints	8	265	0.00023	ENSP00000264335,ENSP00000271308,ENSP00000306330,ENSP00000340989,ENSP00000362334,ENSP00000379287,ENSP00000414359,ENSP00000418447	PPP2CA,PSMA1,PSMA5,PSMB2,SFN,YWHAE,YWHAG,YWHAZ
HSA-71387	Metabolism of carbohydrates	8	266	0.00023	ENSP00000226253,ENSP00000229239,ENSP00000321259,ENSP00000362413,ENSP00000378669,ENSP00000391481,ENSP00000418447,ENSP00000438144	ALDOA,ALDOC,GAPDH,MDH1,PGK1,PPP2CA,TALDO1,TKT
HSA-195258	RHO GTPase Effectors	8	273	0.00027	ENSP00000225655,ENSP00000264335,ENSP00000306330,ENSP00000340989,ENSP00000349960,ENSP00000379287,ENSP00000418447,ENSP00000446955	ACTB,MYL6,PFN1,PPP2CA,SFN,YWHAE,YWHAG,YWHAZ
HSA-3700989	Transcriptional Regulation by TP53	9	359	0.00027	ENSP00000262746,ENSP00000264335,ENSP00000296930,ENSP00000306330,ENSP00000340989,ENSP00000363641,ENSP00000368458,ENSP00000379287,ENSP00000418447	NPM1,PCNA,PPP2CA,PRDX1,SFN,TXN,YWHAE,YWHAG,YWHAZ
HSA-532668	N-glycan trimming in the ER and Calnexin/Calreticulin cycle	4	35	0.00027	ENSP00000300289,ENSP00000320866,ENSP00000350708,ENSP00000466134	CALR,PDIA3,PRKCSH,RAD23B
HSA-1168372	Downstream signaling events of B Cell Receptor (BCR)	5	78	0.00031	ENSP00000271308,ENSP00000362334,ENSP00000383003,ENSP00000414359,ENSP00000419425	FKBP1A,PPIA,PSMA1,PSMA5,PSMB2
HSA-1236974	ER-Phagosome pathway	5	80	0.00034	ENSP00000271308,ENSP00000300289,ENSP00000320866,ENSP00000362334,ENSP00000414359	CALR,PDIA3,PSMA1,PSMA5,PSMB2
HSA-1640170	Cell Cycle	11	586	0.00036	ENSP00000264335,ENSP00000271308,ENSP00000296930,ENSP00000306330,ENSP00000340989,ENSP00000361777,ENSP00000362334,ENSP00000368458,ENSP00000379287,ENSP00000414359,ENSP00000418447	NPM1,PCNA,PPP2CA,PSMA1,PSMA5,PSMB2,SET,SFN,YWHAE,YWHAG,YWHAZ
HSA-109582	Hemostasis	11	601	0.00044	ENSP00000225655,ENSP00000225698,ENSP00000266041,ENSP00000349960,ENSP00000357076,ENSP00000370010,ENSP00000378669,ENSP00000379287,ENSP00000385834,ENSP00000418447,ENSP00000419425	ACTB,ALDOA,C1QBP,ITIH4,PFN1,PPIA,PPP2CA,TAGLN2,TF,TMSB4X,YWHAZ
HSA-194315	Signaling by Rho GTPases	9	402	0.00052	ENSP00000225655,ENSP00000264335,ENSP00000306330,ENSP00000340989,ENSP00000349960,ENSP00000369538,ENSP00000379287,ENSP00000418447,ENSP00000446955	ACTB,GDI2,MYL6,PFN1,PPP2CA,SFN,YWHAE,YWHAG,YWHAZ
HSA-9604323	Negative regulation of NOTCH4 signaling	4	50	0.00082	ENSP00000271308,ENSP00000362334,ENSP00000379287,ENSP00000414359	PSMA1,PSMA5,PSMB2,YWHAZ
HSA-392499	Metabolism of proteins	20	1948	0.00089	ENSP00000231751,ENSP00000271308,ENSP00000296930,ENSP00000300289,ENSP00000320866,ENSP00000336702,ENSP00000345957,ENSP00000346067,ENSP00000349960,ENSP00000350708,ENSP00000362334,ENSP00000363641,ENSP00000368458,ENSP00000385834,ENSP00000405965,ENSP00000414359,ENSP00000418770,ENSP00000432083,ENSP00000451291,ENSP00000466134	ACTB,CALR,EIF5A,HNRNPC,HSPA8,LTF,NPM1,PARK7,PCNA,PDIA3,PRKCSH,PSMA1,PSMA5,PSMB2,RAD23B,RPS21,RPSA,SUMO2,TF,TXN
HSA-163754	Insulin effects increased synthesis of Xylulose-5-Phosphate	2	2	0.0011	ENSP00000321259,ENSP00000391481	TALDO1,TKT
HSA-597592	Post-translational protein modification	16	1366	0.0012	ENSP00000271308,ENSP00000296930,ENSP00000300289,ENSP00000320866,ENSP00000336702,ENSP00000349960,ENSP00000350708,ENSP00000362334,ENSP00000368458,ENSP00000385834,ENSP00000405965,ENSP00000414359,ENSP00000418770,ENSP00000432083,ENSP00000451291,ENSP00000466134	ACTB,CALR,EIF5A,HNRNPC,HSPA8,NPM1,PARK7,PCNA,PDIA3,PRKCSH,PSMA1,PSMA5,PSMB2,RAD23B,SUMO2,TF
HSA-69275	G2/M Transition	6	189	0.0015	ENSP00000264335,ENSP00000271308,ENSP00000306330,ENSP00000362334,ENSP00000414359,ENSP00000418447	PPP2CA,PSMA1,PSMA5,PSMB2,YWHAE,YWHAG
HSA-69206	G1/S Transition	5	128	0.0021	ENSP00000271308,ENSP00000362334,ENSP00000368458,ENSP00000414359,ENSP00000418447	PCNA,PPP2CA,PSMA1,PSMA5,PSMB2
HSA-901042	Calnexin/calreticulin cycle	3	26	0.0022	ENSP00000300289,ENSP00000320866,ENSP00000466134	CALR,PDIA3,PRKCSH
HSA-376176	Signaling by ROBO receptors	6	210	0.0024	ENSP00000225655,ENSP00000271308,ENSP00000345957,ENSP00000346067,ENSP00000362334,ENSP00000414359	PFN1,PSMA1,PSMA5,PSMB2,RPS21,RPSA
HSA-168255	Influenza Life Cycle	5	137	0.0027	ENSP00000320866,ENSP00000345957,ENSP00000346067,ENSP00000364802,ENSP00000446215	CALR,HSPA1A,RAN,RPS21,RPSA
HSA-5653656	Vesicle-mediated transport	10	649	0.0029	ENSP00000264335,ENSP00000306330,ENSP00000320866,ENSP00000340989,ENSP00000349960,ENSP00000369081,ENSP00000369538,ENSP00000379287,ENSP00000385834,ENSP00000432083	ACTB,CALR,GDI2,HSPA8,SFN,TF,TXNDC5,YWHAE,YWHAG,YWHAZ
HSA-195253	Degradation of beta-catenin by the destruction complex	4	79	0.0032	ENSP00000271308,ENSP00000362334,ENSP00000414359,ENSP00000418447	PPP2CA,PSMA1,PSMA5,PSMB2
HSA-351202	Metabolism of polyamines	4	81	0.0033	ENSP00000271308,ENSP00000361471,ENSP00000362334,ENSP00000414359	ASS1,PSMA1,PSMA5,PSMB2
HSA-5696399	Global Genome Nucleotide Excision Repair (GG-NER)	4	83	0.0036	ENSP00000349960,ENSP00000350708,ENSP00000368458,ENSP00000405965	ACTB,PCNA,RAD23B,SUMO2
HSA-3108232	SUMO E3 ligases SUMOylate target proteins	5	154	0.0038	ENSP00000296930,ENSP00000368458,ENSP00000405965,ENSP00000418770,ENSP00000451291	HNRNPC,NPM1,PARK7,PCNA,SUMO2
HSA-3299685	Detoxification of Reactive Oxygen Species	3	35	0.0040	ENSP00000262746,ENSP00000363641,ENSP00000381607	GSTP1,PRDX1,TXN
HSA-68886	M Phase	7	343	0.0042	ENSP00000264335,ENSP00000271308,ENSP00000306330,ENSP00000361777,ENSP00000362334,ENSP00000414359,ENSP00000418447	PPP2CA,PSMA1,PSMA5,PSMB2,SET,YWHAE,YWHAG
HSA-2559583	Cellular Senescence	5	161	0.0043	ENSP00000244534,ENSP00000307705,ENSP00000330074,ENSP00000344504,ENSP00000363641	H1F0,HIST1H1B,HIST1H1D,HIST1H1E,TXN
HSA-4086400	PCP/CE pathway	4	89	0.0043	ENSP00000225655,ENSP00000271308,ENSP00000362334,ENSP00000414359	PFN1,PSMA1,PSMA5,PSMB2
HSA-8950505	Gene and protein expression by JAK-STAT signaling after Interleukin-12 stimulation	3	38	0.0046	ENSP00000321259,ENSP00000353408,ENSP00000419425	MSN,PPIA,TALDO1
HSA-9010553	Regulation of expression of SLITs and ROBOs	5	164	0.0046	ENSP00000271308,ENSP00000345957,ENSP00000346067,ENSP00000362334,ENSP00000414359	PSMA1,PSMA5,PSMB2,RPS21,RPSA
HSA-5689603	UCH proteinases	4	93	0.0047	ENSP00000271308,ENSP00000349960,ENSP00000362334,ENSP00000414359	ACTB,PSMA1,PSMA5,PSMB2
HSA-71291	Metabolism of amino acids and derivatives	7	354	0.0047	ENSP00000217426,ENSP00000271308,ENSP00000345957,ENSP00000346067,ENSP00000361471,ENSP00000362334,ENSP00000414359	AHCY,ASS1,PSMA1,PSMA5,PSMB2,RPS21,RPSA
HSA-3899300	SUMOylation of transcription cofactors	3	41	0.0054	ENSP00000296930,ENSP00000405965,ENSP00000418770	NPM1,PARK7,SUMO2
HSA-1280218	Adaptive Immune System	10	733	0.0056	ENSP00000271308,ENSP00000300289,ENSP00000320866,ENSP00000345672,ENSP00000362334,ENSP00000379287,ENSP00000383003,ENSP00000414359,ENSP00000418447,ENSP00000419425	CALR,CTSB,FKBP1A,PDIA3,PPIA,PPP2CA,PSMA1,PSMA5,PSMB2,YWHAZ
HSA-69278	Cell Cycle, Mitotic	8	483	0.0057	ENSP00000264335,ENSP00000271308,ENSP00000306330,ENSP00000361777,ENSP00000362334,ENSP00000368458,ENSP00000414359,ENSP00000418447	PCNA,PPP2CA,PSMA1,PSMA5,PSMB2,SET,YWHAE,YWHAG
HSA-1266738	Developmental Biology	12	1023	0.0059	ENSP00000217652,ENSP00000225655,ENSP00000256104,ENSP00000271308,ENSP00000345957,ENSP00000346067,ENSP00000349960,ENSP00000353408,ENSP00000362334,ENSP00000414359,ENSP00000432083,ENSP00000446955	ACTB,FABP4,HSPA8,MSN,MYL12A,MYL6,PFN1,PSMA1,PSMA5,PSMB2,RPS21,RPSA
HSA-199991	Membrane Trafficking	9	612	0.0060	ENSP00000264335,ENSP00000306330,ENSP00000340989,ENSP00000349960,ENSP00000369081,ENSP00000369538,ENSP00000379287,ENSP00000385834,ENSP00000432083	ACTB,GDI2,HSPA8,SFN,TF,TXNDC5,YWHAE,YWHAG,YWHAZ
HSA-2025928	Calcineurin activates NFAT	2	9	0.0060	ENSP00000383003,ENSP00000419425	FKBP1A,PPIA
HSA-1236978	Cross-presentation of soluble exogenous antigens (endosomes)	3	47	0.0073	ENSP00000271308,ENSP00000362334,ENSP00000414359	PSMA1,PSMA5,PSMB2
HSA-211733	Regulation of activated PAK-2p34 by proteasome mediated degradation	3	47	0.0073	ENSP00000271308,ENSP00000362334,ENSP00000414359	PSMA1,PSMA5,PSMB2
HSA-350562	Regulation of ornithine decarboxylase (ODC)	3	48	0.0073	ENSP00000271308,ENSP00000362334,ENSP00000414359	PSMA1,PSMA5,PSMB2
HSA-74160	Gene expression (Transcription)	14	1366	0.0073	ENSP00000262746,ENSP00000264335,ENSP00000271308,ENSP00000296930,ENSP00000306330,ENSP00000340989,ENSP00000349960,ENSP00000362334,ENSP00000363641,ENSP00000368458,ENSP00000379287,ENSP00000414359,ENSP00000418447,ENSP00000446215	ACTB,NPM1,PCNA,PPP2CA,PRDX1,PSMA1,PSMA5,PSMB2,RAN,SFN,TXN,YWHAE,YWHAG,YWHAZ
HSA-157118	Signaling by NOTCH	5	197	0.0076	ENSP00000271308,ENSP00000361626,ENSP00000362334,ENSP00000379287,ENSP00000414359	PSMA1,PSMA5,PSMB2,YBX1,YWHAZ
HSA-180534	Vpu mediated degradation of CD4	3	49	0.0076	ENSP00000271308,ENSP00000362334,ENSP00000414359	PSMA1,PSMA5,PSMB2
HSA-180585	Vif-mediated degradation of APOBEC3G	3	50	0.0076	ENSP00000271308,ENSP00000362334,ENSP00000414359	PSMA1,PSMA5,PSMB2
HSA-195721	Signaling by WNT	6	293	0.0076	ENSP00000225655,ENSP00000271308,ENSP00000362334,ENSP00000379287,ENSP00000414359,ENSP00000418447	PFN1,PPP2CA,PSMA1,PSMA5,PSMB2,YWHAZ
HSA-201681	TCF dependent signaling in response to WNT	5	198	0.0076	ENSP00000271308,ENSP00000362334,ENSP00000379287,ENSP00000414359,ENSP00000418447	PPP2CA,PSMA1,PSMA5,PSMB2,YWHAZ
HSA-349425	Autodegradation of the E3 ubiquitin ligase COP1	3	49	0.0076	ENSP00000271308,ENSP00000362334,ENSP00000414359	PSMA1,PSMA5,PSMB2
HSA-6791312	TP53 Regulates Transcription of Cell Cycle Genes	3	49	0.0076	ENSP00000296930,ENSP00000340989,ENSP00000368458	NPM1,PCNA,SFN
HSA-69229	Ubiquitin-dependent degradation of Cyclin D1	3	49	0.0076	ENSP00000271308,ENSP00000362334,ENSP00000414359	PSMA1,PSMA5,PSMB2
HSA-69239	Synthesis of DNA	4	114	0.0076	ENSP00000271308,ENSP00000362334,ENSP00000368458,ENSP00000414359	PCNA,PSMA1,PSMA5,PSMB2
HSA-69601	Ubiquitin Mediated Degradation of Phosphorylated Cdc25A	3	50	0.0076	ENSP00000271308,ENSP00000362334,ENSP00000414359	PSMA1,PSMA5,PSMB2
HSA-8941858	Regulation of RUNX3 expression and activity	3	51	0.0076	ENSP00000271308,ENSP00000362334,ENSP00000414359	PSMA1,PSMA5,PSMB2
HSA-174113	SCF-beta-TrCP mediated degradation of Emi1	3	52	0.0077	ENSP00000271308,ENSP00000362334,ENSP00000414359	PSMA1,PSMA5,PSMB2
HSA-4641257	Degradation of AXIN	3	52	0.0077	ENSP00000271308,ENSP00000362334,ENSP00000414359	PSMA1,PSMA5,PSMB2
HSA-8854050	FBXL7 down-regulates AURKA during mitotic entry and in early mitosis	3	52	0.0077	ENSP00000271308,ENSP00000362334,ENSP00000414359	PSMA1,PSMA5,PSMB2
HSA-3371497	HSP90 chaperone cycle for steroid hormone receptors (SHR)	3	53	0.0079	ENSP00000351646,ENSP00000364802,ENSP00000432083	HSPA1A,HSPA8,STIP1
HSA-5362768	Hh mutants that don't undergo autocatalytic processing are degraded by ERAD	3	53	0.0079	ENSP00000271308,ENSP00000362334,ENSP00000414359	PSMA1,PSMA5,PSMB2
HSA-4641258	Degradation of DVL	3	54	0.0081	ENSP00000271308,ENSP00000362334,ENSP00000414359	PSMA1,PSMA5,PSMB2
HSA-3371568	Attenuation phase	2	13	0.0083	ENSP00000364802,ENSP00000432083	HSPA1A,HSPA8
HSA-212436	Generic Transcription Pathway	12	1112	0.0085	ENSP00000262746,ENSP00000264335,ENSP00000271308,ENSP00000296930,ENSP00000306330,ENSP00000340989,ENSP00000362334,ENSP00000363641,ENSP00000368458,ENSP00000379287,ENSP00000414359,ENSP00000418447	NPM1,PCNA,PPP2CA,PRDX1,PSMA1,PSMA5,PSMB2,SFN,TXN,YWHAE,YWHAG,YWHAZ
HSA-5676590	NIK-->noncanonical NF-kB signaling	3	56	0.0086	ENSP00000271308,ENSP00000362334,ENSP00000414359	PSMA1,PSMA5,PSMB2
HSA-68827	CDT1 association with the CDC6:ORC:origin complex	3	56	0.0086	ENSP00000271308,ENSP00000362334,ENSP00000414359	PSMA1,PSMA5,PSMB2
HSA-187577	SCF(Skp2)-mediated degradation of p27/p21	3	57	0.0088	ENSP00000271308,ENSP00000362334,ENSP00000414359	PSMA1,PSMA5,PSMB2
HSA-5607761	Dectin-1 mediated noncanonical NF-kB signaling	3	57	0.0088	ENSP00000271308,ENSP00000362334,ENSP00000414359	PSMA1,PSMA5,PSMB2
HSA-5610780	Degradation of GLI1 by the proteasome	3	57	0.0088	ENSP00000271308,ENSP00000362334,ENSP00000414359	PSMA1,PSMA5,PSMB2
HSA-5610783	Degradation of GLI2 by the proteasome	3	57	0.0088	ENSP00000271308,ENSP00000362334,ENSP00000414359	PSMA1,PSMA5,PSMB2
HSA-5610785	GLI3 is processed to GLI3R by the proteasome	3	57	0.0088	ENSP00000271308,ENSP00000362334,ENSP00000414359	PSMA1,PSMA5,PSMB2
HSA-5678895	Defective CFTR causes cystic fibrosis	3	58	0.0088	ENSP00000271308,ENSP00000362334,ENSP00000414359	PSMA1,PSMA5,PSMB2
HSA-174084	Autodegradation of Cdh1 by Cdh1:APC/C	3	59	0.0091	ENSP00000271308,ENSP00000362334,ENSP00000414359	PSMA1,PSMA5,PSMB2
HSA-71336	Pentose phosphate pathway	2	15	0.0095	ENSP00000321259,ENSP00000391481	TALDO1,TKT
HSA-4608870	Asymmetric localization of PCP proteins	3	61	0.0098	ENSP00000271308,ENSP00000362334,ENSP00000414359	PSMA1,PSMA5,PSMB2
HSA-5358346	Hedgehog ligand biogenesis	3	61	0.0098	ENSP00000271308,ENSP00000362334,ENSP00000414359	PSMA1,PSMA5,PSMB2
HSA-1234176	Oxygen-dependent proline hydroxylation of Hypoxia-inducible Factor Alpha	3	62	0.0101	ENSP00000271308,ENSP00000362334,ENSP00000414359	PSMA1,PSMA5,PSMB2
HSA-174154	APC/C:Cdc20 mediated degradation of Securin	3	63	0.0103	ENSP00000271308,ENSP00000362334,ENSP00000414359	PSMA1,PSMA5,PSMB2
HSA-1169091	Activation of NF-kappaB in B cells	3	64	0.0107	ENSP00000271308,ENSP00000362334,ENSP00000414359	PSMA1,PSMA5,PSMB2
HSA-5673001	RAF/MAP kinase cascade	5	229	0.0107	ENSP00000271308,ENSP00000349960,ENSP00000362334,ENSP00000414359,ENSP00000418447	ACTB,PPP2CA,PSMA1,PSMA5,PSMB2
HSA-3371453	Regulation of HSF1-mediated heat shock response	3	65	0.0109	ENSP00000264335,ENSP00000364802,ENSP00000432083	HSPA1A,HSPA8,YWHAE
HSA-5658442	Regulation of RAS by GAPs	3	65	0.0109	ENSP00000271308,ENSP00000362334,ENSP00000414359	PSMA1,PSMA5,PSMB2
HSA-8948751	Regulation of PTEN stability and activity	3	66	0.0112	ENSP00000271308,ENSP00000362334,ENSP00000414359	PSMA1,PSMA5,PSMB2
HSA-6804114	TP53 Regulates Transcription of Genes Involved in G2 Cell Cycle Arrest	2	18	0.0117	ENSP00000340989,ENSP00000368458	PCNA,SFN
HSA-174178	APC/C:Cdh1 mediated degradation of Cdc20 and other APC/C:Cdh1 targeted proteins in late mitosis/early G1	3	68	0.0118	ENSP00000271308,ENSP00000362334,ENSP00000414359	PSMA1,PSMA5,PSMB2
HSA-174184	Cdc20:Phospho-APC/C mediated degradation of Cyclin A	3	68	0.0118	ENSP00000271308,ENSP00000362334,ENSP00000414359	PSMA1,PSMA5,PSMB2
HSA-68949	Orc1 removal from chromatin	3	68	0.0118	ENSP00000271308,ENSP00000362334,ENSP00000414359	PSMA1,PSMA5,PSMB2
HSA-69017	CDK-mediated phosphorylation and removal of Cdc6	3	68	0.0118	ENSP00000271308,ENSP00000362334,ENSP00000414359	PSMA1,PSMA5,PSMB2
HSA-8939902	Regulation of RUNX2 expression and activity	3	68	0.0118	ENSP00000271308,ENSP00000362334,ENSP00000414359	PSMA1,PSMA5,PSMB2
HSA-5663202	Diseases of signal transduction	6	360	0.0133	ENSP00000271308,ENSP00000349960,ENSP00000362334,ENSP00000383003,ENSP00000414359,ENSP00000418447	ACTB,FKBP1A,PPP2CA,PSMA1,PSMA5,PSMB2
HSA-8852276	The role of GTSE1 in G2/M progression after G2 checkpoint	3	73	0.0133	ENSP00000271308,ENSP00000362334,ENSP00000414359	PSMA1,PSMA5,PSMB2
HSA-8862803	Deregulated CDK5 triggers multiple neurodegenerative pathways in Alzheimer's disease models	2	22	0.0150	ENSP00000262746,ENSP00000264335	PRDX1,YWHAE
HSA-2871837	FCERI mediated NF-kB activation	3	79	0.0157	ENSP00000271308,ENSP00000362334,ENSP00000414359	PSMA1,PSMA5,PSMB2
HSA-5632684	Hedgehog 'on' state	3	82	0.0170	ENSP00000271308,ENSP00000362334,ENSP00000414359	PSMA1,PSMA5,PSMB2
HSA-983170	Antigen Presentation: Folding, assembly and peptide loading of class I MHC	2	25	0.0178	ENSP00000300289,ENSP00000320866	CALR,PDIA3
HSA-5687128	MAPK6/MAPK4 signaling	3	86	0.0184	ENSP00000271308,ENSP00000362334,ENSP00000414359	PSMA1,PSMA5,PSMB2
HSA-5688426	Deubiquitination	5	279	0.0189	ENSP00000271308,ENSP00000349960,ENSP00000350708,ENSP00000362334,ENSP00000414359	ACTB,PSMA1,PSMA5,PSMB2,RAD23B
HSA-202424	Downstream TCR signaling	3	89	0.0199	ENSP00000271308,ENSP00000362334,ENSP00000414359	PSMA1,PSMA5,PSMB2
HSA-2467813	Separation of Sister Chromatids	4	178	0.0203	ENSP00000271308,ENSP00000362334,ENSP00000414359,ENSP00000418447	PPP2CA,PSMA1,PSMA5,PSMB2
HSA-72163	mRNA Splicing - Major Pathway	4	178	0.0203	ENSP00000313199,ENSP00000361626,ENSP00000432083,ENSP00000451291	HNRNPC,HNRNPD,HSPA8,YBX1
HSA-2682334	EPH-Ephrin signaling	3	91	0.0207	ENSP00000217652,ENSP00000349960,ENSP00000446955	ACTB,MYL12A,MYL6
HSA-168274	Export of Viral Ribonucleoproteins from Nucleus	2	29	0.0219	ENSP00000364802,ENSP00000446215	HSPA1A,RAN
HSA-180746	Nuclear import of Rev protein	2	30	0.0228	ENSP00000296930,ENSP00000446215	NPM1,RAN
HSA-8939236	RUNX1 regulates transcription of genes involved in differentiation of HSCs	3	96	0.0229	ENSP00000271308,ENSP00000362334,ENSP00000414359	PSMA1,PSMA5,PSMB2
HSA-9020702	Interleukin-1 signaling	3	98	0.0239	ENSP00000271308,ENSP00000362334,ENSP00000414359	PSMA1,PSMA5,PSMB2
HSA-445355	Smooth Muscle Contraction	2	32	0.0249	ENSP00000217652,ENSP00000446955	MYL12A,MYL6
HSA-382556	ABC-family proteins mediated transport	3	100	0.0250	ENSP00000271308,ENSP00000362334,ENSP00000414359	PSMA1,PSMA5,PSMB2
HSA-432720	Lysosome Vesicle Biogenesis	2	35	0.0289	ENSP00000369081,ENSP00000432083	HSPA8,TXNDC5
HSA-163685	Integration of energy metabolism	3	109	0.0307	ENSP00000321259,ENSP00000391481,ENSP00000418447	PPP2CA,TALDO1,TKT
HSA-2408522	Selenoamino acid metabolism	3	112	0.0327	ENSP00000217426,ENSP00000345957,ENSP00000346067	AHCY,RPS21,RPSA
HSA-5696394	DNA Damage Recognition in GG-NER	2	38	0.0327	ENSP00000349960,ENSP00000350708	ACTB,RAD23B
HSA-975957	Nonsense Mediated Decay (NMD) enhanced by the Exon Junction Complex (EJC)	3	112	0.0327	ENSP00000345957,ENSP00000346067,ENSP00000418447	PPP2CA,RPS21,RPSA
HSA-373760	L1CAM interactions	3	116	0.0349	ENSP00000349960,ENSP00000353408,ENSP00000432083	ACTB,HSPA8,MSN
HSA-4615885	SUMOylation of DNA replication proteins	2	40	0.0351	ENSP00000368458,ENSP00000405965	PCNA,SUMO2
HSA-4570464	SUMOylation of RNA binding proteins	2	42	0.0382	ENSP00000405965,ENSP00000451291	HNRNPC,SUMO2
HSA-5696395	Formation of Incision Complex in GG-NER	2	42	0.0382	ENSP00000350708,ENSP00000405965	RAD23B,SUMO2
HSA-437239	Recycling pathway of L1	2	45	0.0426	ENSP00000349960,ENSP00000353408	ACTB,MSN
HSA-5663220	RHO GTPases Activate Formins	3	131	0.0461	ENSP00000225655,ENSP00000349960,ENSP00000418447	ACTB,PFN1,PPP2CA
HSA-1257604	PIP3 activates AKT signaling	4	242	0.0472	ENSP00000271308,ENSP00000362334,ENSP00000414359,ENSP00000418447	PPP2CA,PSMA1,PSMA5,PSMB2
HSA-72695	Formation of the ternary complex, and subsequently, the 43S complex	2	49	0.0484	ENSP00000345957,ENSP00000346067	RPS21,RPSA

## Sheet: SGL15 VS CTRL
#term ID	term description	observed gene count	background gene count	false discovery rate	matching proteins in your network (IDs)	matching proteins in your network (labels)
HSA-72764	Eukaryotic Translation Termination	7	90	2.14e-06	ENSP00000222247,ENSP00000262584,ENSP00000369757,ENSP00000385958,ENSP00000397798,ENSP00000398131,ENSP00000428223	GSPT1,RPL17,RPL18A,RPL26L1,RPL8,RPS14,RPS6
HSA-975956	Nonsense Mediated Decay (NMD) independent of the Exon Junction Complex (EJC)	7	92	2.14e-06	ENSP00000222247,ENSP00000262584,ENSP00000369757,ENSP00000385958,ENSP00000397798,ENSP00000398131,ENSP00000428223	GSPT1,RPL17,RPL18A,RPL26L1,RPL8,RPS14,RPS6
HSA-975957	Nonsense Mediated Decay (NMD) enhanced by the Exon Junction Complex (EJC)	7	112	2.98e-06	ENSP00000222247,ENSP00000262584,ENSP00000369757,ENSP00000385958,ENSP00000397798,ENSP00000398131,ENSP00000428223	GSPT1,RPL17,RPL18A,RPL26L1,RPL8,RPS14,RPS6
HSA-168255	Influenza Life Cycle	7	137	6.66e-06	ENSP00000222247,ENSP00000262584,ENSP00000369757,ENSP00000385958,ENSP00000397798,ENSP00000428223,ENSP00000446215	RAN,RPL17,RPL18A,RPL26L1,RPL8,RPS14,RPS6
HSA-156902	Peptide chain elongation	6	86	7.37e-06	ENSP00000222247,ENSP00000262584,ENSP00000369757,ENSP00000385958,ENSP00000397798,ENSP00000428223	RPL17,RPL18A,RPL26L1,RPL8,RPS14,RPS6
HSA-192823	Viral mRNA Translation	6	86	7.37e-06	ENSP00000222247,ENSP00000262584,ENSP00000369757,ENSP00000385958,ENSP00000397798,ENSP00000428223	RPL17,RPL18A,RPL26L1,RPL8,RPS14,RPS6
HSA-2408557	Selenocysteine synthesis	6	90	7.37e-06	ENSP00000222247,ENSP00000262584,ENSP00000369757,ENSP00000385958,ENSP00000397798,ENSP00000428223	RPL17,RPL18A,RPL26L1,RPL8,RPS14,RPS6
HSA-8953854	Metabolism of RNA	12	652	7.37e-06	ENSP00000222247,ENSP00000262584,ENSP00000318195,ENSP00000361626,ENSP00000369757,ENSP00000376276,ENSP00000385958,ENSP00000397798,ENSP00000398131,ENSP00000417864,ENSP00000428223,ENSP00000446215	ANP32A,GSPT1,NCL,RAN,RPL17,RPL18A,RPL26L1,RPL8,RPS14,RPS6,SRSF2,YBX1
HSA-72689	Formation of a pool of free 40S subunits	6	98	8.67e-06	ENSP00000222247,ENSP00000262584,ENSP00000369757,ENSP00000385958,ENSP00000397798,ENSP00000428223	RPL17,RPL18A,RPL26L1,RPL8,RPS14,RPS6
HSA-9010553	Regulation of expression of SLITs and ROBOs	7	164	8.67e-06	ENSP00000222247,ENSP00000262584,ENSP00000369757,ENSP00000385958,ENSP00000397798,ENSP00000398131,ENSP00000428223	GSPT1,RPL17,RPL18A,RPL26L1,RPL8,RPS14,RPS6
HSA-156827	L13a-mediated translational silencing of Ceruloplasmin expression	6	107	1.21e-05	ENSP00000222247,ENSP00000262584,ENSP00000369757,ENSP00000385958,ENSP00000397798,ENSP00000428223	RPL17,RPL18A,RPL26L1,RPL8,RPS14,RPS6
HSA-1799339	SRP-dependent cotranslational protein targeting to membrane	6	109	1.21e-05	ENSP00000222247,ENSP00000262584,ENSP00000369757,ENSP00000385958,ENSP00000397798,ENSP00000428223	RPL17,RPL18A,RPL26L1,RPL8,RPS14,RPS6
HSA-6791226	Major pathway of rRNA processing in the nucleolus and cytosol	7	179	1.21e-05	ENSP00000222247,ENSP00000262584,ENSP00000318195,ENSP00000369757,ENSP00000385958,ENSP00000397798,ENSP00000428223	NCL,RPL17,RPL18A,RPL26L1,RPL8,RPS14,RPS6
HSA-72706	GTP hydrolysis and joining of the 60S ribosomal subunit	6	108	1.21e-05	ENSP00000222247,ENSP00000262584,ENSP00000369757,ENSP00000385958,ENSP00000397798,ENSP00000428223	RPL17,RPL18A,RPL26L1,RPL8,RPS14,RPS6
HSA-2559586	DNA Damage/Telomere Stress Induced Senescence	5	61	1.34e-05	ENSP00000244534,ENSP00000307705,ENSP00000344504,ENSP00000358151,ENSP00000476136	H1F0,HIST1H1D,HIST1H1E,HIST1H2BJ,HIST2H2BE
HSA-72766	Translation	8	288	1.51e-05	ENSP00000222247,ENSP00000262584,ENSP00000333837,ENSP00000369757,ENSP00000385958,ENSP00000397798,ENSP00000398131,ENSP00000428223	GSPT1,MRPL12,RPL17,RPL18A,RPL26L1,RPL8,RPS14,RPS6
HSA-2559583	Cellular Senescence	6	161	6.13e-05	ENSP00000244534,ENSP00000307705,ENSP00000344504,ENSP00000358151,ENSP00000363641,ENSP00000476136	H1F0,HIST1H1D,HIST1H1E,HIST1H2BJ,HIST2H2BE,TXN
HSA-5663205	Infectious disease	8	363	6.60e-05	ENSP00000222247,ENSP00000231751,ENSP00000262584,ENSP00000369757,ENSP00000385958,ENSP00000397798,ENSP00000428223,ENSP00000446215	LTF,RAN,RPL17,RPL18A,RPL26L1,RPL8,RPS14,RPS6
HSA-211227	Activation of DNA fragmentation factor	3	13	0.00010	ENSP00000244534,ENSP00000307705,ENSP00000344504	H1F0,HIST1H1D,HIST1H1E
HSA-1266738	Developmental Biology	12	1023	0.00015	ENSP00000222247,ENSP00000252242,ENSP00000262584,ENSP00000308452,ENSP00000328358,ENSP00000358151,ENSP00000369757,ENSP00000385958,ENSP00000397798,ENSP00000398131,ENSP00000428223,ENSP00000476136	GSPT1,HIST1H2BJ,HIST2H2BE,KRT17,KRT5,KRT79,RPL17,RPL18A,RPL26L1,RPL8,RPS14,RPS6
HSA-1430728	Metabolism	17	2032	0.00015	ENSP00000215375,ENSP00000216962,ENSP00000222247,ENSP00000226253,ENSP00000262584,ENSP00000280346,ENSP00000325136,ENSP00000363641,ENSP00000369757,ENSP00000382595,ENSP00000385958,ENSP00000396045,ENSP00000397798,ENSP00000419851,ENSP00000428223,ENSP00000446215,ENSP00000478061	ALDOC,ATP5D,DLAT,GMPS,HADHB,MARCKS,PAICS,PLA2G4B,PYGB,RAN,RPL17,RPL18A,RPL26L1,RPL8,RPS14,RPS6,TXN
HSA-2559584	Formation of Senescence-Associated Heterochromatin Foci (SAHF)	3	16	0.00015	ENSP00000244534,ENSP00000307705,ENSP00000344504	H1F0,HIST1H1D,HIST1H1E
HSA-392499	Metabolism of proteins	16	1948	0.00033	ENSP00000222247,ENSP00000231751,ENSP00000262584,ENSP00000266254,ENSP00000280326,ENSP00000333837,ENSP00000358151,ENSP00000363641,ENSP00000369757,ENSP00000385834,ENSP00000385958,ENSP00000396045,ENSP00000397798,ENSP00000398131,ENSP00000428223,ENSP00000476136	CCT5,GSPT1,HIST1H2BJ,HIST2H2BE,LTF,MRPL12,PLA2G4B,RPL17,RPL18A,RPL26L1,RPL8,RPS14,RPS6,TF,TTLL1,TXN
HSA-71291	Metabolism of amino acids and derivatives	7	354	0.00041	ENSP00000222247,ENSP00000262584,ENSP00000280346,ENSP00000369757,ENSP00000385958,ENSP00000397798,ENSP00000428223	DLAT,RPL17,RPL18A,RPL26L1,RPL8,RPS14,RPS6
HSA-1643685	Disease	10	1018	0.0030	ENSP00000222005,ENSP00000222247,ENSP00000231751,ENSP00000249071,ENSP00000262584,ENSP00000369757,ENSP00000385958,ENSP00000397798,ENSP00000428223,ENSP00000446215	CDC37,LTF,RAC2,RAN,RPL17,RPL18A,RPL26L1,RPL8,RPS14,RPS6
HSA-73817	Purine ribonucleoside monophosphate biosynthesis	2	12	0.0047	ENSP00000382595,ENSP00000419851	GMPS,PAICS
HSA-5625740	RHO GTPases activate PKNs	3	63	0.0053	ENSP00000340989,ENSP00000358151,ENSP00000476136	HIST1H2BJ,HIST2H2BE,SFN
HSA-109581	Apoptosis	4	162	0.0070	ENSP00000244534,ENSP00000307705,ENSP00000340989,ENSP00000344504	H1F0,HIST1H1D,HIST1H1E,SFN
HSA-5578749	Transcriptional regulation by small RNAs	3	72	0.0072	ENSP00000358151,ENSP00000446215,ENSP00000476136	HIST1H2BJ,HIST2H2BE,RAN
HSA-9006931	Signaling by Nuclear Receptors	4	167	0.0073	ENSP00000280346,ENSP00000332256,ENSP00000358151,ENSP00000476136	ALDH1A3,DLAT,HIST1H2BJ,HIST2H2BE
HSA-69473	G2/M DNA damage checkpoint	3	78	0.0084	ENSP00000340989,ENSP00000358151,ENSP00000476136	HIST1H2BJ,HIST2H2BE,SFN
HSA-977225	Amyloid fiber formation	3	78	0.0084	ENSP00000231751,ENSP00000358151,ENSP00000476136	HIST1H2BJ,HIST2H2BE,LTF
HSA-2559580	Oxidative Stress Induced Senescence	3	92	0.0125	ENSP00000358151,ENSP00000363641,ENSP00000476136	HIST1H2BJ,HIST2H2BE,TXN
HSA-15869	Metabolism of nucleotides	3	93	0.0126	ENSP00000363641,ENSP00000382595,ENSP00000419851	GMPS,PAICS,TXN
HSA-73728	RNA Polymerase I Promoter Opening	2	32	0.0207	ENSP00000358151,ENSP00000476136	HIST1H2BJ,HIST2H2BE
HSA-171306	Packaging Of Telomere Ends	2	33	0.0215	ENSP00000358151,ENSP00000476136	HIST1H2BJ,HIST2H2BE
HSA-5334118	DNA methylation	2	34	0.0224	ENSP00000358151,ENSP00000476136	HIST1H2BJ,HIST2H2BE
HSA-194315	Signaling by Rho GTPases	5	402	0.0244	ENSP00000249071,ENSP00000323929,ENSP00000340989,ENSP00000358151,ENSP00000476136	A2M,HIST1H2BJ,HIST2H2BE,RAC2,SFN
HSA-5625886	Activated PKN1 stimulates transcription of AR (androgen receptor) regulated genes KLK2 and KLK3	2	36	0.0244	ENSP00000358151,ENSP00000476136	HIST1H2BJ,HIST2H2BE
HSA-427359	SIRT1 negatively regulates rRNA expression	2	37	0.0248	ENSP00000358151,ENSP00000476136	HIST1H2BJ,HIST2H2BE
HSA-6809371	Formation of the cornified envelope	3	128	0.0262	ENSP00000252242,ENSP00000308452,ENSP00000328358	KRT17,KRT5,KRT79
HSA-212300	PRC2 methylates histones and DNA	2	42	0.0303	ENSP00000358151,ENSP00000476136	HIST1H2BJ,HIST2H2BE
HSA-2299718	Condensation of Prophase Chromosomes	2	42	0.0303	ENSP00000358151,ENSP00000476136	HIST1H2BJ,HIST2H2BE
HSA-195258	RHO GTPase Effectors	4	273	0.0307	ENSP00000249071,ENSP00000340989,ENSP00000358151,ENSP00000476136	HIST1H2BJ,HIST2H2BE,RAC2,SFN
HSA-5362517	Signaling by Retinoic Acid	2	43	0.0307	ENSP00000280346,ENSP00000332256	ALDH1A3,DLAT
HSA-427389	ERCC6 (CSB) and EHMT2 (G9a) positively regulate rRNA expression	2	45	0.0323	ENSP00000358151,ENSP00000476136	HIST1H2BJ,HIST2H2BE
HSA-977606	Regulation of Complement cascade	2	47	0.0345	ENSP00000223642,ENSP00000378130	C5,CFI
HSA-72695	Formation of the ternary complex, and subsequently, the 43S complex	2	49	0.0362	ENSP00000369757,ENSP00000385958	RPS14,RPS6
HSA-5693571	Nonhomologous End-Joining (NHEJ)	2	52	0.0398	ENSP00000358151,ENSP00000476136	HIST1H2BJ,HIST2H2BE
HSA-606279	Deposition of new CENPA-containing nucleosomes at the centromere	2	52	0.0398	ENSP00000358151,ENSP00000476136	HIST1H2BJ,HIST2H2BE
HSA-72165	mRNA Splicing - Minor Pathway	2	52	0.0398	ENSP00000361626,ENSP00000376276	SRSF2,YBX1
HSA-72649	Translation initiation complex formation	2	55	0.0417	ENSP00000369757,ENSP00000385958	RPS14,RPS6
HSA-72702	Ribosomal scanning and start codon recognition	2	55	0.0417	ENSP00000369757,ENSP00000385958	RPS14,RPS6
HSA-912446	Meiotic recombination	2	55	0.0417	ENSP00000358151,ENSP00000476136	HIST1H2BJ,HIST2H2BE
HSA-1221632	Meiotic synapsis	2	58	0.0430	ENSP00000358151,ENSP00000476136	HIST1H2BJ,HIST2H2BE
HSA-5250924	B-WICH complex positively regulates rRNA expression	2	58	0.0430	ENSP00000358151,ENSP00000476136	HIST1H2BJ,HIST2H2BE
HSA-5693565	Recruitment and ATM-mediated phosphorylation of repair and signaling proteins at DNA double strand breaks	2	59	0.0430	ENSP00000358151,ENSP00000476136	HIST1H2BJ,HIST2H2BE
HSA-73777	RNA Polymerase I Chain Elongation	2	58	0.0430	ENSP00000358151,ENSP00000476136	HIST1H2BJ,HIST2H2BE
HSA-201722	Formation of the beta-catenin:TCF transactivating complex	2	60	0.0436	ENSP00000358151,ENSP00000476136	HIST1H2BJ,HIST2H2BE
HSA-3214815	HDACs deacetylate histones	2	60	0.0436	ENSP00000358151,ENSP00000476136	HIST1H2BJ,HIST2H2BE
HSA-6790901	rRNA modification in the nucleus and cytosol	2	60	0.0436	ENSP00000369757,ENSP00000385958	RPS14,RPS6
HSA-1912408	Pre-NOTCH Transcription and Translation	2	62	0.0441	ENSP00000358151,ENSP00000476136	HIST1H2BJ,HIST2H2BE
HSA-8936459	RUNX1 regulates genes involved in megakaryocyte differentiation and platelet function	2	66	0.0484	ENSP00000358151,ENSP00000476136	HIST1H2BJ,HIST2H2BE

## Sheet: SGL19 VS CTRL
#term ID	term description	observed gene count	background gene count	false discovery rate	matching proteins in your network (IDs)	matching proteins in your network (labels)
HSA-2408522	Selenoamino acid metabolism	7	112	3.82e-05	ENSP00000222247,ENSP00000231572,ENSP00000325448,ENSP00000331019,ENSP00000377640,ENSP00000428223,ENSP00000472469	KARS,RARS,RPL18A,RPL24,RPL26L1,RPS27L,RPS28
HSA-71291	Metabolism of amino acids and derivatives	10	354	4.12e-05	ENSP00000222247,ENSP00000231572,ENSP00000261479,ENSP00000280346,ENSP00000325448,ENSP00000331019,ENSP00000361471,ENSP00000377640,ENSP00000428223,ENSP00000472469	ASS1,DLAT,KARS,PSMA6,RARS,RPL18A,RPL24,RPL26L1,RPS27L,RPS28
HSA-376176	Signaling by ROBO receptors	8	210	5.15e-05	ENSP00000222247,ENSP00000225655,ENSP00000261479,ENSP00000331019,ENSP00000377640,ENSP00000398131,ENSP00000428223,ENSP00000472469	GSPT1,PFN1,PSMA6,RPL18A,RPL24,RPL26L1,RPS27L,RPS28
HSA-72764	Eukaryotic Translation Termination	6	90	5.15e-05	ENSP00000222247,ENSP00000331019,ENSP00000377640,ENSP00000398131,ENSP00000428223,ENSP00000472469	GSPT1,RPL18A,RPL24,RPL26L1,RPS27L,RPS28
HSA-72766	Translation	9	288	5.15e-05	ENSP00000222247,ENSP00000231572,ENSP00000256854,ENSP00000325448,ENSP00000331019,ENSP00000377640,ENSP00000398131,ENSP00000428223,ENSP00000472469	GSPT1,KARS,NARS,RARS,RPL18A,RPL24,RPL26L1,RPS27L,RPS28
HSA-975956	Nonsense Mediated Decay (NMD) independent of the Exon Junction Complex (EJC)	6	92	5.15e-05	ENSP00000222247,ENSP00000331019,ENSP00000377640,ENSP00000398131,ENSP00000428223,ENSP00000472469	GSPT1,RPL18A,RPL24,RPL26L1,RPS27L,RPS28
HSA-8953854	Metabolism of RNA	12	652	5.79e-05	ENSP00000222247,ENSP00000258962,ENSP00000261479,ENSP00000313199,ENSP00000318195,ENSP00000331019,ENSP00000376309,ENSP00000377640,ENSP00000398131,ENSP00000417864,ENSP00000428223,ENSP00000472469	ANP32A,GSPT1,HNRNPA3,HNRNPD,NCL,PSMA6,RPL18A,RPL24,RPL26L1,RPS27L,RPS28,SRSF1
HSA-9010553	Regulation of expression of SLITs and ROBOs	7	164	5.79e-05	ENSP00000222247,ENSP00000261479,ENSP00000331019,ENSP00000377640,ENSP00000398131,ENSP00000428223,ENSP00000472469	GSPT1,PSMA6,RPL18A,RPL24,RPL26L1,RPS27L,RPS28
HSA-975957	Nonsense Mediated Decay (NMD) enhanced by the Exon Junction Complex (EJC)	6	112	8.61e-05	ENSP00000222247,ENSP00000331019,ENSP00000377640,ENSP00000398131,ENSP00000428223,ENSP00000472469	GSPT1,RPL18A,RPL24,RPL26L1,RPS27L,RPS28
HSA-3299685	Detoxification of Reactive Oxygen Species	4	35	0.00024	ENSP00000262746,ENSP00000270142,ENSP00000307786,ENSP00000363641	CYCS,PRDX1,SOD1,TXN
HSA-392499	Metabolism of proteins	19	1948	0.00024	ENSP00000222247,ENSP00000231572,ENSP00000256682,ENSP00000256854,ENSP00000261479,ENSP00000266254,ENSP00000306010,ENSP00000306362,ENSP00000325448,ENSP00000331019,ENSP00000336702,ENSP00000350708,ENSP00000363641,ENSP00000377640,ENSP00000385834,ENSP00000398131,ENSP00000418770,ENSP00000428223,ENSP00000472469	ARF3,ARF4,EIF5A,GSPT1,KARS,NARS,PARK7,PSMA6,RAD23B,RARS,RPL18A,RPL24,RPL26L1,RPS27L,RPS28,TBCA,TF,TTLL1,TXN
HSA-156902	Peptide chain elongation	5	86	0.00030	ENSP00000222247,ENSP00000331019,ENSP00000377640,ENSP00000428223,ENSP00000472469	RPL18A,RPL24,RPL26L1,RPS27L,RPS28
HSA-192823	Viral mRNA Translation	5	86	0.00030	ENSP00000222247,ENSP00000331019,ENSP00000377640,ENSP00000428223,ENSP00000472469	RPL18A,RPL24,RPL26L1,RPS27L,RPS28
HSA-2408557	Selenocysteine synthesis	5	90	0.00033	ENSP00000222247,ENSP00000331019,ENSP00000377640,ENSP00000428223,ENSP00000472469	RPL18A,RPL24,RPL26L1,RPS27L,RPS28
HSA-109581	Apoptosis	6	162	0.00035	ENSP00000261479,ENSP00000263946,ENSP00000307705,ENSP00000307786,ENSP00000340989,ENSP00000341189	CYCS,HIST1H1E,PKP1,PSMA6,PTK2,SFN
HSA-72689	Formation of a pool of free 40S subunits	5	98	0.00038	ENSP00000222247,ENSP00000331019,ENSP00000377640,ENSP00000428223,ENSP00000472469	RPL18A,RPL24,RPL26L1,RPS27L,RPS28
HSA-6791226	Major pathway of rRNA processing in the nucleolus and cytosol	6	179	0.00051	ENSP00000222247,ENSP00000318195,ENSP00000331019,ENSP00000377640,ENSP00000428223,ENSP00000472469	NCL,RPL18A,RPL24,RPL26L1,RPS27L,RPS28
HSA-156827	L13a-mediated translational silencing of Ceruloplasmin expression	5	107	0.00052	ENSP00000222247,ENSP00000331019,ENSP00000377640,ENSP00000428223,ENSP00000472469	RPL18A,RPL24,RPL26L1,RPS27L,RPS28
HSA-1799339	SRP-dependent cotranslational protein targeting to membrane	5	109	0.00052	ENSP00000222247,ENSP00000331019,ENSP00000377640,ENSP00000428223,ENSP00000472469	RPL18A,RPL24,RPL26L1,RPS27L,RPS28
HSA-72706	GTP hydrolysis and joining of the 60S ribosomal subunit	5	108	0.00052	ENSP00000222247,ENSP00000331019,ENSP00000377640,ENSP00000428223,ENSP00000472469	RPL18A,RPL24,RPL26L1,RPS27L,RPS28
HSA-422475	Axon guidance	9	541	0.00080	ENSP00000222247,ENSP00000225655,ENSP00000261479,ENSP00000331019,ENSP00000341189,ENSP00000377640,ENSP00000398131,ENSP00000428223,ENSP00000472469	GSPT1,PFN1,PSMA6,PTK2,RPL18A,RPL24,RPL26L1,RPS27L,RPS28
HSA-379716	Cytosolic tRNA aminoacylation	3	24	0.0011	ENSP00000231572,ENSP00000256854,ENSP00000325448	KARS,NARS,RARS
HSA-5628897	TP53 Regulates Metabolic Genes	4	83	0.0019	ENSP00000262746,ENSP00000307786,ENSP00000340989,ENSP00000363641	CYCS,PRDX1,SFN,TXN
HSA-5663205	Infectious disease	7	363	0.0019	ENSP00000222247,ENSP00000261479,ENSP00000310275,ENSP00000331019,ENSP00000377640,ENSP00000428223,ENSP00000472469	BANF1,PSMA6,RPL18A,RPL24,RPL26L1,RPS27L,RPS28
HSA-2262752	Cellular responses to stress	7	384	0.0026	ENSP00000261479,ENSP00000262746,ENSP00000270142,ENSP00000307705,ENSP00000307786,ENSP00000351646,ENSP00000363641	CYCS,HIST1H1E,PRDX1,PSMA6,SOD1,STIP1,TXN
HSA-1266738	Developmental Biology	11	1023	0.0041	ENSP00000222247,ENSP00000225655,ENSP00000261479,ENSP00000263946,ENSP00000301607,ENSP00000331019,ENSP00000341189,ENSP00000377640,ENSP00000398131,ENSP00000428223,ENSP00000472469	EVPL,GSPT1,PFN1,PKP1,PSMA6,PTK2,RPL18A,RPL24,RPL26L1,RPS27L,RPS28
HSA-1430728	Metabolism	16	2032	0.0055	ENSP00000222247,ENSP00000226253,ENSP00000231572,ENSP00000256682,ENSP00000261479,ENSP00000280346,ENSP00000307786,ENSP00000325448,ENSP00000327070,ENSP00000331019,ENSP00000339191,ENSP00000361471,ENSP00000363641,ENSP00000377640,ENSP00000428223,ENSP00000472469	ALDOC,ARF3,ASS1,CAV1,CYCS,DLAT,KARS,MDH2,PSMA6,RARS,RPL18A,RPL24,RPL26L1,RPS27L,RPS28,TXN
HSA-109582	Hemostasis	8	601	0.0065	ENSP00000215754,ENSP00000225655,ENSP00000225698,ENSP00000270142,ENSP00000339191,ENSP00000341189,ENSP00000357076,ENSP00000385834	C1QBP,CAV1,MIF,PFN1,PTK2,SOD1,TAGLN2,TF
HSA-75153	Apoptotic execution phase	3	51	0.0065	ENSP00000263946,ENSP00000307705,ENSP00000341189	HIST1H1E,PKP1,PTK2
HSA-114608	Platelet degranulation	4	125	0.0067	ENSP00000225655,ENSP00000270142,ENSP00000357076,ENSP00000385834	PFN1,SOD1,TAGLN2,TF
HSA-2408517	SeMet incorporation into proteins	2	11	0.0067	ENSP00000231572,ENSP00000325448	KARS,RARS
HSA-76002	Platelet activation, signaling and aggregation	5	256	0.0121	ENSP00000225655,ENSP00000270142,ENSP00000341189,ENSP00000357076,ENSP00000385834	PFN1,PTK2,SOD1,TAGLN2,TF
HSA-6798695	Neutrophil degranulation	6	471	0.0332	ENSP00000215754,ENSP00000226253,ENSP00000262428,ENSP00000263946,ENSP00000333298,ENSP00000368646	ALDOC,COTL1,LAMP1,MIF,PKP1,PRDX4
HSA-168249	Innate Immune System	9	1012	0.0392	ENSP00000215754,ENSP00000226253,ENSP00000261479,ENSP00000262428,ENSP00000263946,ENSP00000333298,ENSP00000341189,ENSP00000363641,ENSP00000368646	ALDOC,COTL1,LAMP1,MIF,PKP1,PRDX4,PSMA6,PTK2,TXN
HSA-1643685	Disease	9	1018	0.0399	ENSP00000222247,ENSP00000261479,ENSP00000262746,ENSP00000310275,ENSP00000331019,ENSP00000377640,ENSP00000383003,ENSP00000428223,ENSP00000472469	BANF1,FKBP1A,PRDX1,PSMA6,RPL18A,RPL24,RPL26L1,RPS27L,RPS28
HSA-70263	Gluconeogenesis	2	33	0.0417	ENSP00000226253,ENSP00000327070	ALDOC,MDH2

## Sheet: SP+SGL04
#term ID	term description	observed gene count	background gene count	false discovery rate	matching proteins in your network (IDs)	matching proteins in your network (labels)
HSA-389960	Formation of tubulin folding intermediates by CCT/TriC	11	23	1.13e-15	ENSP00000248437,ENSP00000258091,ENSP00000286788,ENSP00000299300,ENSP00000301071,ENSP00000301072,ENSP00000317334,ENSP00000318697,ENSP00000336799,ENSP00000341289,ENSP00000377958	CCT2,CCT4,CCT7,CCT8,TCP1,TUBA1A,TUBA1B,TUBA1C,TUBA4A,TUBB4B,TUBB6
HSA-1266738	Developmental Biology	31	1023	5.69e-15	ENSP00000167586,ENSP00000246635,ENSP00000246662,ENSP00000248437,ENSP00000251453,ENSP00000252242,ENSP00000254043,ENSP00000256104,ENSP00000257951,ENSP00000259469,ENSP00000296674,ENSP00000301071,ENSP00000301072,ENSP00000308452,ENSP00000318697,ENSP00000328358,ENSP00000329243,ENSP00000336799,ENSP00000341289,ENSP00000346037,ENSP00000348849,ENSP00000355124,ENSP00000361824,ENSP00000369129,ENSP00000369317…	CLTC,DSP,EIF4G1,FABP4,KRT13,KRT14,KRT15,KRT17,KRT18,KRT19,KRT3,KRT5,KRT6A,KRT7,KRT79,KRT8,KRT84,KRT9,RPL35,RPLP0,RPLP1,RPS16,RPS23,RPS26,SPTAN1,TUBA1A,TUBA1B,TUBA1C,TUBA4A,TUBB4B,TUBB6
HSA-6809371	Formation of the cornified envelope	15	128	1.37e-14	ENSP00000167586,ENSP00000246635,ENSP00000246662,ENSP00000252242,ENSP00000254043,ENSP00000257951,ENSP00000308452,ENSP00000328358,ENSP00000329243,ENSP00000355124,ENSP00000369129,ENSP00000369317,ENSP00000373487,ENSP00000413479,ENSP00000449404	DSP,KRT13,KRT14,KRT15,KRT17,KRT18,KRT19,KRT3,KRT5,KRT6A,KRT7,KRT79,KRT8,KRT84,KRT9
HSA-389957	Prefoldin mediated transfer of substrate to CCT/TriC	10	26	4.74e-14	ENSP00000248437,ENSP00000258091,ENSP00000286788,ENSP00000299300,ENSP00000301071,ENSP00000301072,ENSP00000317334,ENSP00000318697,ENSP00000341289,ENSP00000377958	CCT2,CCT4,CCT7,CCT8,TCP1,TUBA1A,TUBA1C,TUBA4A,TUBB4B,TUBB6
HSA-391251	Protein folding	13	98	2.50e-13	ENSP00000248437,ENSP00000258091,ENSP00000286788,ENSP00000299300,ENSP00000301071,ENSP00000301072,ENSP00000306362,ENSP00000317334,ENSP00000318697,ENSP00000336799,ENSP00000341289,ENSP00000343027,ENSP00000377958	CCT2,CCT4,CCT7,CCT8,GNAI1,TBCA,TCP1,TUBA1A,TUBA1B,TUBA1C,TUBA4A,TUBB4B,TUBB6
HSA-390466	Chaperonin-mediated protein folding	12	92	3.09e-12	ENSP00000248437,ENSP00000258091,ENSP00000286788,ENSP00000299300,ENSP00000301071,ENSP00000301072,ENSP00000317334,ENSP00000318697,ENSP00000336799,ENSP00000341289,ENSP00000343027,ENSP00000377958	CCT2,CCT4,CCT7,CCT8,GNAI1,TCP1,TUBA1A,TUBA1B,TUBA1C,TUBA4A,TUBB4B,TUBB6
HSA-389977	Post-chaperonin tubulin folding pathway	7	20	1.20e-09	ENSP00000248437,ENSP00000301071,ENSP00000301072,ENSP00000306362,ENSP00000318697,ENSP00000336799,ENSP00000341289	TBCA,TUBA1A,TUBA1B,TUBA1C,TUBA4A,TUBB4B,TUBB6
HSA-5617833	Cilium Assembly	12	195	7.92e-09	ENSP00000248437,ENSP00000286788,ENSP00000299300,ENSP00000301071,ENSP00000301072,ENSP00000317334,ENSP00000318697,ENSP00000336799,ENSP00000339001,ENSP00000341289,ENSP00000352572,ENSP00000377958	CCT2,CCT4,CCT8,PCNT,TCP1,TUBA1A,TUBA1B,TUBA1C,TUBA4A,TUBB,TUBB4B,TUBB6
HSA-392499	Metabolism of proteins	31	1948	1.94e-08	ENSP00000225567,ENSP00000248437,ENSP00000251453,ENSP00000258091,ENSP00000259469,ENSP00000267884,ENSP00000286788,ENSP00000296674,ENSP00000299300,ENSP00000301071,ENSP00000301072,ENSP00000306362,ENSP00000317334,ENSP00000318697,ENSP00000336799,ENSP00000338413,ENSP00000341289,ENSP00000343027,ENSP00000346037,ENSP00000348056,ENSP00000348849,ENSP00000361824,ENSP00000365439,ENSP00000376472,ENSP00000377958…	CCT2,CCT4,CCT7,CCT8,DDOST,EIF4G1,GNAI1,GOSR2,HLA-A,HNRNPK,HYOU1,RPL35,RPLP0,RPLP1,RPS16,RPS23,RPS26,SPTAN1,SRP14,STT3A,TBCA,TCP1,TUBA1A,TUBA1B,TUBA1C,TUBA4A,TUBB4B,TUBB6,UBA1,UBE2I,VDAC3
HSA-190840	Microtubule-dependent trafficking of connexons from Golgi to the plasma membrane	6	17	2.37e-08	ENSP00000248437,ENSP00000301071,ENSP00000301072,ENSP00000318697,ENSP00000336799,ENSP00000341289	TUBA1A,TUBA1B,TUBA1C,TUBA4A,TUBB4B,TUBB6
HSA-1852241	Organelle biogenesis and maintenance	13	287	3.45e-08	ENSP00000248437,ENSP00000262030,ENSP00000286788,ENSP00000299300,ENSP00000301071,ENSP00000301072,ENSP00000317334,ENSP00000318697,ENSP00000336799,ENSP00000339001,ENSP00000341289,ENSP00000352572,ENSP00000377958	ATP5B,CCT2,CCT4,CCT8,PCNT,TCP1,TUBA1A,TUBA1B,TUBA1C,TUBA4A,TUBB,TUBB4B,TUBB6
HSA-437239	Recycling pathway of L1	7	45	9.90e-08	ENSP00000248437,ENSP00000301071,ENSP00000301072,ENSP00000318697,ENSP00000336799,ENSP00000341289,ENSP00000479606	CLTC,TUBA1A,TUBA1B,TUBA1C,TUBA4A,TUBB4B,TUBB6
HSA-190828	Gap junction trafficking	7	46	1.07e-07	ENSP00000248437,ENSP00000301071,ENSP00000301072,ENSP00000318697,ENSP00000336799,ENSP00000341289,ENSP00000479606	CLTC,TUBA1A,TUBA1B,TUBA1C,TUBA4A,TUBB4B,TUBB6
HSA-390450	Folding of actin by CCT/TriC	5	10	1.15e-07	ENSP00000258091,ENSP00000286788,ENSP00000299300,ENSP00000317334,ENSP00000377958	CCT2,CCT4,CCT7,CCT8,TCP1
HSA-6811436	COPI-independent Golgi-to-ER retrograde traffic	7	49	1.34e-07	ENSP00000248437,ENSP00000301071,ENSP00000301072,ENSP00000318697,ENSP00000336799,ENSP00000341289,ENSP00000435289	PAFAH1B2,TUBA1A,TUBA1B,TUBA1C,TUBA4A,TUBB4B,TUBB6
HSA-5626467	RHO GTPases activate IQGAPs	6	29	2.19e-07	ENSP00000248437,ENSP00000301071,ENSP00000301072,ENSP00000318697,ENSP00000336799,ENSP00000341289	TUBA1A,TUBA1B,TUBA1C,TUBA4A,TUBB4B,TUBB6
HSA-380320	Recruitment of NuMA to mitotic centrosomes	8	91	3.28e-07	ENSP00000248437,ENSP00000301071,ENSP00000301072,ENSP00000318697,ENSP00000336799,ENSP00000339001,ENSP00000341289,ENSP00000352572	PCNT,TUBA1A,TUBA1B,TUBA1C,TUBA4A,TUBB,TUBB4B,TUBB6
HSA-6807878	COPI-mediated anterograde transport	8	99	5.54e-07	ENSP00000225567,ENSP00000248437,ENSP00000301071,ENSP00000301072,ENSP00000318697,ENSP00000336799,ENSP00000341289,ENSP00000361824	GOSR2,SPTAN1,TUBA1A,TUBA1B,TUBA1C,TUBA4A,TUBB4B,TUBB6
HSA-422475	Axon guidance	15	541	6.10e-07	ENSP00000248437,ENSP00000251453,ENSP00000259469,ENSP00000296674,ENSP00000301071,ENSP00000301072,ENSP00000318697,ENSP00000336799,ENSP00000341289,ENSP00000346037,ENSP00000348849,ENSP00000361824,ENSP00000416255,ENSP00000449328,ENSP00000479606	CLTC,EIF4G1,RPL35,RPLP0,RPLP1,RPS16,RPS23,RPS26,SPTAN1,TUBA1A,TUBA1B,TUBA1C,TUBA4A,TUBB4B,TUBB6
HSA-8955332	Carboxyterminal post-translational modifications of tubulin	6	39	8.47e-07	ENSP00000248437,ENSP00000301071,ENSP00000301072,ENSP00000318697,ENSP00000336799,ENSP00000341289	TUBA1A,TUBA1B,TUBA1C,TUBA4A,TUBB4B,TUBB6
HSA-1799339	SRP-dependent cotranslational protein targeting to membrane	8	109	9.87e-07	ENSP00000251453,ENSP00000259469,ENSP00000267884,ENSP00000296674,ENSP00000346037,ENSP00000348849,ENSP00000399457,ENSP00000449328	DDOST,RPL35,RPLP0,RPLP1,RPS16,RPS23,RPS26,SRP14
HSA-6814122	Cooperation of PDCL (PhLP1) and TRiC/CCT in G-protein beta folding	6	42	1.17e-06	ENSP00000258091,ENSP00000286788,ENSP00000299300,ENSP00000317334,ENSP00000343027,ENSP00000377958	CCT2,CCT4,CCT7,CCT8,GNAI1,TCP1
HSA-373760	L1CAM interactions	8	116	1.44e-06	ENSP00000248437,ENSP00000301071,ENSP00000301072,ENSP00000318697,ENSP00000336799,ENSP00000341289,ENSP00000361824,ENSP00000479606	CLTC,SPTAN1,TUBA1A,TUBA1B,TUBA1C,TUBA4A,TUBB4B,TUBB6
HSA-5620924	Intraflagellar transport	6	50	2.79e-06	ENSP00000248437,ENSP00000301071,ENSP00000301072,ENSP00000318697,ENSP00000336799,ENSP00000341289	TUBA1A,TUBA1B,TUBA1C,TUBA4A,TUBB4B,TUBB6
HSA-3371497	HSP90 chaperone cycle for steroid hormone receptors (SHR)	6	53	3.70e-06	ENSP00000248437,ENSP00000301071,ENSP00000301072,ENSP00000318697,ENSP00000336799,ENSP00000341289	TUBA1A,TUBA1B,TUBA1C,TUBA4A,TUBB4B,TUBB6
HSA-975956	Nonsense Mediated Decay (NMD) independent of the Exon Junction Complex (EJC)	7	92	4.46e-06	ENSP00000251453,ENSP00000259469,ENSP00000296674,ENSP00000346037,ENSP00000348849,ENSP00000416255,ENSP00000449328	EIF4G1,RPL35,RPLP0,RPLP1,RPS16,RPS23,RPS26
HSA-983189	Kinesins	6	58	5.67e-06	ENSP00000248437,ENSP00000301071,ENSP00000301072,ENSP00000318697,ENSP00000336799,ENSP00000341289	TUBA1A,TUBA1B,TUBA1C,TUBA4A,TUBB4B,TUBB6
HSA-168256	Immune System	26	1925	6.05e-06	ENSP00000248437,ENSP00000267884,ENSP00000286788,ENSP00000299300,ENSP00000301071,ENSP00000301072,ENSP00000317334,ENSP00000318697,ENSP00000336799,ENSP00000338413,ENSP00000339001,ENSP00000341289,ENSP00000357113,ENSP00000358866,ENSP00000361824,ENSP00000366109,ENSP00000369129,ENSP00000379873,ENSP00000399457,ENSP00000416255,ENSP00000420213,ENSP00000435289,ENSP00000438483,ENSP00000446007,ENSP00000449328…	ANXA1,CCT2,CCT8,CLTC,DDOST,DSP,EIF4G1,FLNA,FLNB,HLA-A,IFI16,KPNA2,PAFAH1B2,RPLP0,SPTAN1,SRP14,TCP1,TUBA1A,TUBA1B,TUBA1C,TUBA4A,TUBB,TUBB4B,TUBB6,UBA1,VIM
HSA-168254	Influenza Infection	8	148	6.91e-06	ENSP00000251453,ENSP00000259469,ENSP00000296674,ENSP00000346037,ENSP00000348849,ENSP00000438483,ENSP00000449328,ENSP00000479606	CLTC,KPNA2,RPL35,RPLP0,RPLP1,RPS16,RPS23,RPS26
HSA-156827	L13a-mediated translational silencing of Ceruloplasmin expression	7	107	1.00e-05	ENSP00000251453,ENSP00000259469,ENSP00000296674,ENSP00000346037,ENSP00000348849,ENSP00000416255,ENSP00000449328	EIF4G1,RPL35,RPLP0,RPLP1,RPS16,RPS23,RPS26
HSA-72706	GTP hydrolysis and joining of the 60S ribosomal subunit	7	108	1.04e-05	ENSP00000251453,ENSP00000259469,ENSP00000296674,ENSP00000346037,ENSP00000348849,ENSP00000416255,ENSP00000449328	EIF4G1,RPL35,RPLP0,RPLP1,RPS16,RPS23,RPS26
HSA-1445148	Translocation of SLC2A4 (GLUT4) to the plasma membrane	6	69	1.23e-05	ENSP00000248437,ENSP00000301071,ENSP00000301072,ENSP00000318697,ENSP00000336799,ENSP00000341289	TUBA1A,TUBA1B,TUBA1C,TUBA4A,TUBB4B,TUBB6
HSA-975957	Nonsense Mediated Decay (NMD) enhanced by the Exon Junction Complex (EJC)	7	112	1.24e-05	ENSP00000251453,ENSP00000259469,ENSP00000296674,ENSP00000346037,ENSP00000348849,ENSP00000416255,ENSP00000449328	EIF4G1,RPL35,RPLP0,RPLP1,RPS16,RPS23,RPS26
HSA-390471	Association of TriC/CCT with target proteins during biosynthesis	5	38	1.39e-05	ENSP00000258091,ENSP00000286788,ENSP00000299300,ENSP00000317334,ENSP00000377958	CCT2,CCT4,CCT7,CCT8,TCP1
HSA-446203	Asparagine N-linked glycosylation	10	298	1.39e-05	ENSP00000225567,ENSP00000248437,ENSP00000301071,ENSP00000301072,ENSP00000318697,ENSP00000336799,ENSP00000341289,ENSP00000361824,ENSP00000376472,ENSP00000399457	DDOST,GOSR2,SPTAN1,STT3A,TUBA1A,TUBA1B,TUBA1C,TUBA4A,TUBB4B,TUBB6
HSA-8852276	The role of GTSE1 in G2/M progression after G2 checkpoint	6	73	1.41e-05	ENSP00000248437,ENSP00000301071,ENSP00000301072,ENSP00000318697,ENSP00000336799,ENSP00000341289	TUBA1A,TUBA1B,TUBA1C,TUBA4A,TUBB4B,TUBB6
HSA-2132295	MHC class II antigen presentation	7	119	1.54e-05	ENSP00000248437,ENSP00000301071,ENSP00000301072,ENSP00000318697,ENSP00000336799,ENSP00000341289,ENSP00000479606	CLTC,TUBA1A,TUBA1B,TUBA1C,TUBA4A,TUBB4B,TUBB6
HSA-69275	G2/M Transition	8	189	2.76e-05	ENSP00000248437,ENSP00000301071,ENSP00000301072,ENSP00000318697,ENSP00000336799,ENSP00000339001,ENSP00000341289,ENSP00000352572	PCNT,TUBA1A,TUBA1B,TUBA1C,TUBA4A,TUBB,TUBB4B,TUBB6
HSA-156902	Peptide chain elongation	6	86	2.99e-05	ENSP00000251453,ENSP00000259469,ENSP00000296674,ENSP00000346037,ENSP00000348849,ENSP00000449328	RPL35,RPLP0,RPLP1,RPS16,RPS23,RPS26
HSA-192823	Viral mRNA Translation	6	86	2.99e-05	ENSP00000251453,ENSP00000259469,ENSP00000296674,ENSP00000346037,ENSP00000348849,ENSP00000449328	RPL35,RPLP0,RPLP1,RPS16,RPS23,RPS26
HSA-168255	Influenza Life Cycle	7	137	3.19e-05	ENSP00000251453,ENSP00000259469,ENSP00000296674,ENSP00000346037,ENSP00000348849,ENSP00000449328,ENSP00000479606	CLTC,RPL35,RPLP0,RPLP1,RPS16,RPS23,RPS26
HSA-6811442	Intra-Golgi and retrograde Golgi-to-ER traffic	8	197	3.30e-05	ENSP00000225567,ENSP00000248437,ENSP00000301071,ENSP00000301072,ENSP00000318697,ENSP00000336799,ENSP00000341289,ENSP00000435289	GOSR2,PAFAH1B2,TUBA1A,TUBA1B,TUBA1C,TUBA4A,TUBB4B,TUBB6
HSA-2408557	Selenocysteine synthesis	6	90	3.55e-05	ENSP00000251453,ENSP00000259469,ENSP00000296674,ENSP00000346037,ENSP00000348849,ENSP00000449328	RPL35,RPLP0,RPLP1,RPS16,RPS23,RPS26
HSA-72764	Eukaryotic Translation Termination	6	90	3.55e-05	ENSP00000251453,ENSP00000259469,ENSP00000296674,ENSP00000346037,ENSP00000348849,ENSP00000449328	RPL35,RPLP0,RPLP1,RPS16,RPS23,RPS26
HSA-5620922	BBSome-mediated cargo-targeting to cilium	4	22	3.56e-05	ENSP00000286788,ENSP00000299300,ENSP00000317334,ENSP00000377958	CCT2,CCT4,CCT8,TCP1
HSA-6811434	COPI-dependent Golgi-to-ER retrograde traffic	6	96	4.71e-05	ENSP00000248437,ENSP00000301071,ENSP00000301072,ENSP00000318697,ENSP00000336799,ENSP00000341289	TUBA1A,TUBA1B,TUBA1C,TUBA4A,TUBB4B,TUBB6
HSA-72689	Formation of a pool of free 40S subunits	6	98	5.18e-05	ENSP00000251453,ENSP00000259469,ENSP00000296674,ENSP00000346037,ENSP00000348849,ENSP00000449328	RPL35,RPLP0,RPLP1,RPS16,RPS23,RPS26
HSA-72766	Translation	9	288	5.74e-05	ENSP00000251453,ENSP00000259469,ENSP00000267884,ENSP00000296674,ENSP00000346037,ENSP00000348849,ENSP00000399457,ENSP00000416255,ENSP00000449328	DDOST,EIF4G1,RPL35,RPLP0,RPLP1,RPS16,RPS23,RPS26,SRP14
HSA-5610787	Hedgehog 'off' state	6	108	8.42e-05	ENSP00000248437,ENSP00000301071,ENSP00000301072,ENSP00000318697,ENSP00000336799,ENSP00000341289	TUBA1A,TUBA1B,TUBA1C,TUBA4A,TUBB4B,TUBB6
HSA-9010553	Regulation of expression of SLITs and ROBOs	7	164	8.42e-05	ENSP00000251453,ENSP00000259469,ENSP00000296674,ENSP00000346037,ENSP00000348849,ENSP00000416255,ENSP00000449328	EIF4G1,RPL35,RPLP0,RPLP1,RPS16,RPS23,RPS26
HSA-380259	Loss of Nlp from mitotic centrosomes	5	68	0.00012	ENSP00000248437,ENSP00000301071,ENSP00000339001,ENSP00000341289,ENSP00000352572	PCNT,TUBA1A,TUBA4A,TUBB,TUBB4B
HSA-2500257	Resolution of Sister Chromatid Cohesion	6	118	0.00013	ENSP00000248437,ENSP00000301071,ENSP00000301072,ENSP00000318697,ENSP00000336799,ENSP00000341289	TUBA1A,TUBA1B,TUBA1C,TUBA4A,TUBB4B,TUBB6
HSA-8854518	AURKA Activation by TPX2	5	71	0.00014	ENSP00000248437,ENSP00000301071,ENSP00000339001,ENSP00000341289,ENSP00000352572	PCNT,TUBA1A,TUBA4A,TUBB,TUBB4B
HSA-5663220	RHO GTPases Activate Formins	6	131	0.00021	ENSP00000248437,ENSP00000301071,ENSP00000301072,ENSP00000318697,ENSP00000336799,ENSP00000341289	TUBA1A,TUBA1B,TUBA1C,TUBA4A,TUBB4B,TUBB6
HSA-380270	Recruitment of mitotic centrosome proteins and complexes	5	79	0.00022	ENSP00000248437,ENSP00000301071,ENSP00000339001,ENSP00000341289,ENSP00000352572	PCNT,TUBA1A,TUBA4A,TUBB,TUBB4B
HSA-1430728	Metabolism	23	2032	0.00025	ENSP00000236959,ENSP00000251453,ENSP00000252603,ENSP00000256104,ENSP00000259469,ENSP00000262030,ENSP00000275428,ENSP00000280346,ENSP00000296674,ENSP00000317780,ENSP00000325548,ENSP00000342056,ENSP00000343027,ENSP00000346037,ENSP00000348056,ENSP00000348849,ENSP00000357535,ENSP00000362463,ENSP00000367086,ENSP00000367123,ENSP00000370023,ENSP00000417175,ENSP00000449328	ACOT7,ATIC,ATP5B,CNDP2,COX5A,CS,DLAT,ECHS1,FABP4,GGCT,GLO1,GNAI1,HADHA,PGLS,RPL35,RPLP0,RPLP1,RPS16,RPS23,RPS26,SLC3A2,UBE2I,VAPB
HSA-2565942	Regulation of PLK1 Activity at G2/M Transition	5	85	0.00029	ENSP00000248437,ENSP00000301071,ENSP00000339001,ENSP00000341289,ENSP00000352572	PCNT,TUBA1A,TUBA4A,TUBB,TUBB4B
HSA-5620912	Anchoring of the basal body to the plasma membrane	5	96	0.00048	ENSP00000248437,ENSP00000301071,ENSP00000339001,ENSP00000341289,ENSP00000352572	PCNT,TUBA1A,TUBA4A,TUBB,TUBB4B
HSA-109582	Hemostasis	11	601	0.00056	ENSP00000248437,ENSP00000296511,ENSP00000301071,ENSP00000301072,ENSP00000318697,ENSP00000336799,ENSP00000341289,ENSP00000343027,ENSP00000357801,ENSP00000358866,ENSP00000367123	ANXA5,FLNA,GNAI1,S100A10,SLC3A2,TUBA1A,TUBA1B,TUBA1C,TUBA4A,TUBB4B,TUBB6
HSA-72649	Translation initiation complex formation	4	55	0.00069	ENSP00000251453,ENSP00000296674,ENSP00000348849,ENSP00000416255	EIF4G1,RPS16,RPS23,RPS26
HSA-72702	Ribosomal scanning and start codon recognition	4	55	0.00069	ENSP00000251453,ENSP00000296674,ENSP00000348849,ENSP00000416255	EIF4G1,RPS16,RPS23,RPS26
HSA-2467813	Separation of Sister Chromatids	6	178	0.00090	ENSP00000248437,ENSP00000301071,ENSP00000301072,ENSP00000318697,ENSP00000336799,ENSP00000341289	TUBA1A,TUBA1B,TUBA1C,TUBA4A,TUBB4B,TUBB6
HSA-6791226	Major pathway of rRNA processing in the nucleolus and cytosol	6	179	0.00092	ENSP00000251453,ENSP00000259469,ENSP00000296674,ENSP00000346037,ENSP00000348849,ENSP00000449328	RPL35,RPLP0,RPLP1,RPS16,RPS23,RPS26
HSA-5653656	Vesicle-mediated transport	11	649	0.00098	ENSP00000225567,ENSP00000248437,ENSP00000301071,ENSP00000301072,ENSP00000318697,ENSP00000336799,ENSP00000341289,ENSP00000361824,ENSP00000435289,ENSP00000479606,ENSP00000480150	CLTC,GOSR2,HYOU1,PAFAH1B2,SPTAN1,TUBA1A,TUBA1B,TUBA1C,TUBA4A,TUBB4B,TUBB6
HSA-71291	Metabolism of amino acids and derivatives	8	354	0.0011	ENSP00000251453,ENSP00000259469,ENSP00000280346,ENSP00000296674,ENSP00000346037,ENSP00000348849,ENSP00000367123,ENSP00000449328	DLAT,RPL35,RPLP0,RPLP1,RPS16,RPS23,RPS26,SLC3A2
HSA-195258	RHO GTPase Effectors	7	273	0.0013	ENSP00000248437,ENSP00000301071,ENSP00000301072,ENSP00000318697,ENSP00000336799,ENSP00000341289,ENSP00000358866	FLNA,TUBA1A,TUBA1B,TUBA1C,TUBA4A,TUBB4B,TUBB6
HSA-6798695	Neutrophil degranulation	9	471	0.0015	ENSP00000267884,ENSP00000286788,ENSP00000299300,ENSP00000339001,ENSP00000341289,ENSP00000361824,ENSP00000369129,ENSP00000399457,ENSP00000435289	CCT2,CCT8,DDOST,DSP,PAFAH1B2,SPTAN1,SRP14,TUBB,TUBB4B
HSA-77310	Beta oxidation of lauroyl-CoA to decanoyl-CoA-CoA	2	5	0.0016	ENSP00000357535,ENSP00000370023	ECHS1,HADHA
HSA-77348	Beta oxidation of octanoyl-CoA to hexanoyl-CoA	2	5	0.0016	ENSP00000357535,ENSP00000370023	ECHS1,HADHA
HSA-77350	Beta oxidation of hexanoyl-CoA to butanoyl-CoA	2	5	0.0016	ENSP00000357535,ENSP00000370023	ECHS1,HADHA
HSA-1169410	Antiviral mechanism by IFN-stimulated genes	4	77	0.0019	ENSP00000358866,ENSP00000416255,ENSP00000420213,ENSP00000438483	EIF4G1,FLNA,FLNB,KPNA2
HSA-77346	Beta oxidation of decanoyl-CoA to octanoyl-CoA-CoA	2	6	0.0020	ENSP00000357535,ENSP00000370023	ECHS1,HADHA
HSA-194315	Signaling by Rho GTPases	8	402	0.0022	ENSP00000248437,ENSP00000301071,ENSP00000301072,ENSP00000310491,ENSP00000318697,ENSP00000336799,ENSP00000341289,ENSP00000358866	ARHGAP1,FLNA,TUBA1A,TUBA1B,TUBA1C,TUBA4A,TUBB4B,TUBB6
HSA-199991	Membrane Trafficking	10	612	0.0022	ENSP00000225567,ENSP00000248437,ENSP00000301071,ENSP00000301072,ENSP00000318697,ENSP00000336799,ENSP00000341289,ENSP00000361824,ENSP00000435289,ENSP00000479606	CLTC,GOSR2,PAFAH1B2,SPTAN1,TUBA1A,TUBA1B,TUBA1C,TUBA4A,TUBB4B,TUBB6
HSA-111465	Apoptotic cleavage of cellular proteins	3	37	0.0028	ENSP00000361824,ENSP00000369129,ENSP00000446007	DSP,SPTAN1,VIM
HSA-77289	Mitochondrial Fatty Acid Beta-Oxidation	3	37	0.0028	ENSP00000357535,ENSP00000367086,ENSP00000370023	ACOT7,ECHS1,HADHA
HSA-1428517	The citric acid (TCA) cycle and respiratory electron transport	5	173	0.0048	ENSP00000262030,ENSP00000280346,ENSP00000317780,ENSP00000342056,ENSP00000362463	ATP5B,COX5A,CS,DLAT,GLO1
HSA-446107	Type I hemidesmosome assembly	2	11	0.0052	ENSP00000167586,ENSP00000252242	KRT14,KRT5
HSA-597592	Post-translational protein modification	15	1366	0.0056	ENSP00000225567,ENSP00000248437,ENSP00000301071,ENSP00000301072,ENSP00000318697,ENSP00000336799,ENSP00000338413,ENSP00000341289,ENSP00000348056,ENSP00000361824,ENSP00000365439,ENSP00000376472,ENSP00000379873,ENSP00000399457,ENSP00000428845	DDOST,GOSR2,HLA-A,HNRNPK,SPTAN1,STT3A,TUBA1A,TUBA1B,TUBA1C,TUBA4A,TUBB4B,TUBB6,UBA1,UBE2I,VDAC3
HSA-1640170	Cell Cycle	9	586	0.0057	ENSP00000248437,ENSP00000301071,ENSP00000301072,ENSP00000318697,ENSP00000336799,ENSP00000339001,ENSP00000341289,ENSP00000348056,ENSP00000352572	PCNT,TUBA1A,TUBA1B,TUBA1C,TUBA4A,TUBB,TUBB4B,TUBB6,UBE2I
HSA-174403	Glutathione synthesis and recycling	2	12	0.0057	ENSP00000275428,ENSP00000325548	CNDP2,GGCT
HSA-264870	Caspase-mediated cleavage of cytoskeletal proteins	2	12	0.0057	ENSP00000361824,ENSP00000446007	SPTAN1,VIM
HSA-72695	Formation of the ternary complex, and subsequently, the 43S complex	3	49	0.0057	ENSP00000251453,ENSP00000296674,ENSP00000348849	RPS16,RPS23,RPS26
HSA-913531	Interferon Signaling	5	189	0.0064	ENSP00000358866,ENSP00000379873,ENSP00000416255,ENSP00000420213,ENSP00000438483	EIF4G1,FLNA,FLNB,HLA-A,KPNA2
HSA-71406	Pyruvate metabolism and Citric Acid (TCA) cycle	3	54	0.0070	ENSP00000280346,ENSP00000342056,ENSP00000362463	CS,DLAT,GLO1
HSA-1500931	Cell-Cell communication	4	127	0.0096	ENSP00000167586,ENSP00000252242,ENSP00000358866,ENSP00000361824	FLNA,KRT14,KRT5,SPTAN1
HSA-8953854	Metabolism of RNA	9	652	0.0107	ENSP00000242776,ENSP00000251453,ENSP00000259469,ENSP00000296674,ENSP00000346037,ENSP00000348849,ENSP00000365439,ENSP00000416255,ENSP00000449328	DDX39A,EIF4G1,HNRNPK,RPL35,RPLP0,RPLP1,RPS16,RPS23,RPS26
HSA-1268020	Mitochondrial protein import	3	64	0.0108	ENSP00000215570,ENSP00000262030,ENSP00000342056	ATP5B,CS,TIMM13
HSA-1280215	Cytokine Signaling in Immune system	9	654	0.0108	ENSP00000317334,ENSP00000358866,ENSP00000366109,ENSP00000379873,ENSP00000416255,ENSP00000420213,ENSP00000438483,ENSP00000446007,ENSP00000449328	ANXA1,EIF4G1,FLNA,FLNB,HLA-A,KPNA2,RPLP0,TCP1,VIM
HSA-1169408	ISG15 antiviral mechanism	3	69	0.0130	ENSP00000416255,ENSP00000420213,ENSP00000438483	EIF4G1,FLNB,KPNA2
HSA-1280218	Adaptive Immune System	9	733	0.0217	ENSP00000248437,ENSP00000301071,ENSP00000301072,ENSP00000318697,ENSP00000336799,ENSP00000338413,ENSP00000341289,ENSP00000379873,ENSP00000479606	CLTC,HLA-A,TUBA1A,TUBA1B,TUBA1C,TUBA4A,TUBB4B,TUBB6,UBA1
HSA-446728	Cell junction organization	3	91	0.0267	ENSP00000167586,ENSP00000252242,ENSP00000358866	FLNA,KRT14,KRT5
HSA-70268	Pyruvate metabolism	2	30	0.0267	ENSP00000280346,ENSP00000362463	DLAT,GLO1
HSA-352230	Amino acid transport across the plasma membrane	2	32	0.0293	ENSP00000367123,ENSP00000444408	SLC1A5,SLC3A2
HSA-445355	Smooth Muscle Contraction	2	32	0.0293	ENSP00000366109,ENSP00000402373	ACTA2,ANXA1
HSA-8950505	Gene and protein expression by JAK-STAT signaling after Interleukin-12 stimulation	2	38	0.0391	ENSP00000317334,ENSP00000449328	RPLP0,TCP1
HSA-4570464	SUMOylation of RNA binding proteins	2	42	0.0466	ENSP00000348056,ENSP00000365439	HNRNPK,UBE2I

## Sheet: SP+SGL07
#term ID	term description	observed gene count	background gene count	false discovery rate	matching proteins in your network (IDs)	matching proteins in your network (labels)
HSA-6809371	Formation of the cornified envelope	15	128	5.58e-15	ENSP00000167586,ENSP00000246533,ENSP00000246635,ENSP00000252242,ENSP00000254043,ENSP00000257951,ENSP00000308452,ENSP00000328358,ENSP00000329243,ENSP00000355124,ENSP00000369129,ENSP00000369317,ENSP00000373487,ENSP00000377508,ENSP00000449404	CAPNS1,DSP,JUP,KRT13,KRT14,KRT15,KRT17,KRT18,KRT19,KRT5,KRT6A,KRT7,KRT79,KRT8,KRT84
HSA-1266738	Developmental Biology	28	1023	4.56e-14	ENSP00000167586,ENSP00000216181,ENSP00000246533,ENSP00000246635,ENSP00000248437,ENSP00000252242,ENSP00000254043,ENSP00000256104,ENSP00000257951,ENSP00000259469,ENSP00000296674,ENSP00000301072,ENSP00000308452,ENSP00000328358,ENSP00000329243,ENSP00000336799,ENSP00000341289,ENSP00000346037,ENSP00000355124,ENSP00000361824,ENSP00000369129,ENSP00000369317,ENSP00000373487,ENSP00000375730,ENSP00000377508…	CAPNS1,DSP,EIF4G1,FABP4,JUP,KRT13,KRT14,KRT15,KRT17,KRT18,KRT19,KRT5,KRT6A,KRT7,KRT79,KRT8,KRT84,MYH9,RPL13A,RPL35,RPLP0,RPLP1,RPS23,SPTAN1,TUBA1B,TUBA1C,TUBA4A,TUBB4B
HSA-389960	Formation of tubulin folding intermediates by CCT/TriC	7	23	2.34e-09	ENSP00000248437,ENSP00000280326,ENSP00000299300,ENSP00000301072,ENSP00000317334,ENSP00000336799,ENSP00000341289	CCT2,CCT5,TCP1,TUBA1B,TUBA1C,TUBA4A,TUBB4B
HSA-389957	Prefoldin mediated transfer of substrate to CCT/TriC	6	26	1.85e-07	ENSP00000248437,ENSP00000280326,ENSP00000299300,ENSP00000301072,ENSP00000317334,ENSP00000341289	CCT2,CCT5,TCP1,TUBA1C,TUBA4A,TUBB4B
HSA-5617833	Cilium Assembly	9	195	7.05e-06	ENSP00000248437,ENSP00000280326,ENSP00000299300,ENSP00000301072,ENSP00000317334,ENSP00000336799,ENSP00000339001,ENSP00000341289,ENSP00000352572	CCT2,CCT5,PCNT,TCP1,TUBA1B,TUBA1C,TUBA4A,TUBB,TUBB4B
HSA-1852241	Organelle biogenesis and maintenance	10	287	1.18e-05	ENSP00000248437,ENSP00000262030,ENSP00000280326,ENSP00000299300,ENSP00000301072,ENSP00000317334,ENSP00000336799,ENSP00000339001,ENSP00000341289,ENSP00000352572	ATP5B,CCT2,CCT5,PCNT,TCP1,TUBA1B,TUBA1C,TUBA4A,TUBB,TUBB4B
HSA-156827	L13a-mediated translational silencing of Ceruloplasmin expression	7	107	1.31e-05	ENSP00000259469,ENSP00000296674,ENSP00000346037,ENSP00000364119,ENSP00000375730,ENSP00000416255,ENSP00000449328	EIF2S2,EIF4G1,RPL13A,RPL35,RPLP0,RPLP1,RPS23
HSA-72706	GTP hydrolysis and joining of the 60S ribosomal subunit	7	108	1.31e-05	ENSP00000259469,ENSP00000296674,ENSP00000346037,ENSP00000364119,ENSP00000375730,ENSP00000416255,ENSP00000449328	EIF2S2,EIF4G1,RPL13A,RPL35,RPLP0,RPLP1,RPS23
HSA-392499	Metabolism of proteins	24	1948	1.34e-05	ENSP00000236850,ENSP00000248437,ENSP00000256682,ENSP00000259469,ENSP00000264613,ENSP00000265333,ENSP00000280326,ENSP00000296674,ENSP00000299300,ENSP00000301072,ENSP00000316176,ENSP00000317334,ENSP00000318297,ENSP00000336799,ENSP00000341289,ENSP00000346037,ENSP00000361824,ENSP00000364119,ENSP00000375730,ENSP00000416255,ENSP00000428845,ENSP00000447053,ENSP00000449328,ENSP00000480150	APOA1,ARF3,CCT2,CCT5,CP,EIF2S2,EIF4G1,HYOU1,RAB5C,RPL13A,RPL35,RPLP0,RPLP1,RPS23,RUVBL1,SPTAN1,TCP1,TUBA1B,TUBA1C,TUBA4A,TUBB4B,UBE2N,VDAC1,VDAC3
HSA-6798695	Neutrophil degranulation	12	471	1.34e-05	ENSP00000215754,ENSP00000259396,ENSP00000273550,ENSP00000299300,ENSP00000339001,ENSP00000341289,ENSP00000348170,ENSP00000361824,ENSP00000369129,ENSP00000377508,ENSP00000381565,ENSP00000447053	CCT2,DIAPH1,DSP,FTH1,HP,JUP,MIF,ORM1,RAB5C,SPTAN1,TUBB,TUBB4B
HSA-190840	Microtubule-dependent trafficking of connexons from Golgi to the plasma membrane	4	17	3.09e-05	ENSP00000248437,ENSP00000301072,ENSP00000336799,ENSP00000341289	TUBA1B,TUBA1C,TUBA4A,TUBB4B
HSA-422475	Axon guidance	12	541	4.06e-05	ENSP00000216181,ENSP00000248437,ENSP00000259469,ENSP00000296674,ENSP00000301072,ENSP00000336799,ENSP00000341289,ENSP00000346037,ENSP00000361824,ENSP00000375730,ENSP00000416255,ENSP00000449328	EIF4G1,MYH9,RPL13A,RPL35,RPLP0,RPLP1,RPS23,SPTAN1,TUBA1B,TUBA1C,TUBA4A,TUBB4B
HSA-389977	Post-chaperonin tubulin folding pathway	4	20	4.62e-05	ENSP00000248437,ENSP00000301072,ENSP00000336799,ENSP00000341289	TUBA1B,TUBA1C,TUBA4A,TUBB4B
HSA-380320	Recruitment of NuMA to mitotic centrosomes	6	91	4.69e-05	ENSP00000248437,ENSP00000301072,ENSP00000336799,ENSP00000339001,ENSP00000341289,ENSP00000352572	PCNT,TUBA1B,TUBA1C,TUBA4A,TUBB,TUBB4B
HSA-975956	Nonsense Mediated Decay (NMD) independent of the Exon Junction Complex (EJC)	6	92	4.75e-05	ENSP00000259469,ENSP00000296674,ENSP00000346037,ENSP00000375730,ENSP00000416255,ENSP00000449328	EIF4G1,RPL13A,RPL35,RPLP0,RPLP1,RPS23
HSA-6807878	COPI-mediated anterograde transport	6	99	6.79e-05	ENSP00000248437,ENSP00000256682,ENSP00000301072,ENSP00000336799,ENSP00000341289,ENSP00000361824	ARF3,SPTAN1,TUBA1B,TUBA1C,TUBA4A,TUBB4B
HSA-5626467	RHO GTPases activate IQGAPs	4	29	0.00013	ENSP00000248437,ENSP00000301072,ENSP00000336799,ENSP00000341289	TUBA1B,TUBA1C,TUBA4A,TUBB4B
HSA-975957	Nonsense Mediated Decay (NMD) enhanced by the Exon Junction Complex (EJC)	6	112	0.00013	ENSP00000259469,ENSP00000296674,ENSP00000346037,ENSP00000375730,ENSP00000416255,ENSP00000449328	EIF4G1,RPL13A,RPL35,RPLP0,RPLP1,RPS23
HSA-1445148	Translocation of SLC2A4 (GLUT4) to the plasma membrane	5	69	0.00017	ENSP00000216181,ENSP00000248437,ENSP00000301072,ENSP00000336799,ENSP00000341289	MYH9,TUBA1B,TUBA1C,TUBA4A,TUBB4B
HSA-168249	Innate Immune System	15	1012	0.00017	ENSP00000215754,ENSP00000216181,ENSP00000259396,ENSP00000273550,ENSP00000299300,ENSP00000316176,ENSP00000339001,ENSP00000341289,ENSP00000348170,ENSP00000352438,ENSP00000361824,ENSP00000369129,ENSP00000377508,ENSP00000381565,ENSP00000447053	CCT2,DIAPH1,DSP,FTH1,HP,JUP,MIF,MYH9,ORM1,PCBP2,RAB5C,SPTAN1,TUBB,TUBB4B,UBE2N
HSA-5653656	Vesicle-mediated transport	12	649	0.00017	ENSP00000216181,ENSP00000236850,ENSP00000248437,ENSP00000256682,ENSP00000273550,ENSP00000301072,ENSP00000336799,ENSP00000341289,ENSP00000348170,ENSP00000361824,ENSP00000447053,ENSP00000480150	APOA1,ARF3,FTH1,HP,HYOU1,MYH9,RAB5C,SPTAN1,TUBA1B,TUBA1C,TUBA4A,TUBB4B
HSA-390450	Folding of actin by CCT/TriC	3	10	0.00022	ENSP00000280326,ENSP00000299300,ENSP00000317334	CCT2,CCT5,TCP1
HSA-168256	Immune System	21	1925	0.00023	ENSP00000215754,ENSP00000216181,ENSP00000248437,ENSP00000259396,ENSP00000273550,ENSP00000299300,ENSP00000301072,ENSP00000316176,ENSP00000317334,ENSP00000336799,ENSP00000339001,ENSP00000341289,ENSP00000348170,ENSP00000352438,ENSP00000361824,ENSP00000369129,ENSP00000377508,ENSP00000381565,ENSP00000416255,ENSP00000447053,ENSP00000449328	CCT2,DIAPH1,DSP,EIF4G1,FTH1,HP,JUP,MIF,MYH9,ORM1,PCBP2,RAB5C,RPLP0,SPTAN1,TCP1,TUBA1B,TUBA1C,TUBA4A,TUBB,TUBB4B,UBE2N
HSA-8955332	Carboxyterminal post-translational modifications of tubulin	4	39	0.00031	ENSP00000248437,ENSP00000301072,ENSP00000336799,ENSP00000341289	TUBA1B,TUBA1C,TUBA4A,TUBB4B
HSA-2173782	Binding and Uptake of Ligands by Scavenger Receptors	4	40	0.00033	ENSP00000236850,ENSP00000273550,ENSP00000348170,ENSP00000480150	APOA1,FTH1,HP,HYOU1
HSA-156902	Peptide chain elongation	5	86	0.00036	ENSP00000259469,ENSP00000296674,ENSP00000346037,ENSP00000375730,ENSP00000449328	RPL13A,RPL35,RPLP0,RPLP1,RPS23
HSA-192823	Viral mRNA Translation	5	86	0.00036	ENSP00000259469,ENSP00000296674,ENSP00000346037,ENSP00000375730,ENSP00000449328	RPL13A,RPL35,RPLP0,RPLP1,RPS23
HSA-2408557	Selenocysteine synthesis	5	90	0.00042	ENSP00000259469,ENSP00000296674,ENSP00000346037,ENSP00000375730,ENSP00000449328	RPL13A,RPL35,RPLP0,RPLP1,RPS23
HSA-437239	Recycling pathway of L1	4	45	0.00042	ENSP00000248437,ENSP00000301072,ENSP00000336799,ENSP00000341289	TUBA1B,TUBA1C,TUBA4A,TUBB4B
HSA-72764	Eukaryotic Translation Termination	5	90	0.00042	ENSP00000259469,ENSP00000296674,ENSP00000346037,ENSP00000375730,ENSP00000449328	RPL13A,RPL35,RPLP0,RPLP1,RPS23
HSA-6811434	COPI-dependent Golgi-to-ER retrograde traffic	5	96	0.00047	ENSP00000248437,ENSP00000256682,ENSP00000301072,ENSP00000336799,ENSP00000341289	ARF3,TUBA1B,TUBA1C,TUBA4A,TUBB4B
HSA-6811436	COPI-independent Golgi-to-ER retrograde traffic	4	49	0.00051	ENSP00000248437,ENSP00000301072,ENSP00000336799,ENSP00000341289	TUBA1B,TUBA1C,TUBA4A,TUBB4B
HSA-72689	Formation of a pool of free 40S subunits	5	98	0.00051	ENSP00000259469,ENSP00000296674,ENSP00000346037,ENSP00000375730,ENSP00000449328	RPL13A,RPL35,RPLP0,RPLP1,RPS23
HSA-5620924	Intraflagellar transport	4	50	0.00052	ENSP00000248437,ENSP00000301072,ENSP00000336799,ENSP00000341289	TUBA1B,TUBA1C,TUBA4A,TUBB4B
HSA-9010553	Regulation of expression of SLITs and ROBOs	6	164	0.00052	ENSP00000259469,ENSP00000296674,ENSP00000346037,ENSP00000375730,ENSP00000416255,ENSP00000449328	EIF4G1,RPL13A,RPL35,RPLP0,RPLP1,RPS23
HSA-3371497	HSP90 chaperone cycle for steroid hormone receptors (SHR)	4	53	0.00063	ENSP00000248437,ENSP00000301072,ENSP00000336799,ENSP00000341289	TUBA1B,TUBA1C,TUBA4A,TUBB4B
HSA-1799339	SRP-dependent cotranslational protein targeting to membrane	5	109	0.00074	ENSP00000259469,ENSP00000296674,ENSP00000346037,ENSP00000375730,ENSP00000449328	RPL13A,RPL35,RPLP0,RPLP1,RPS23
HSA-983189	Kinesins	4	58	0.00082	ENSP00000248437,ENSP00000301072,ENSP00000336799,ENSP00000341289	TUBA1B,TUBA1C,TUBA4A,TUBB4B
HSA-373760	L1CAM interactions	5	116	0.00090	ENSP00000248437,ENSP00000301072,ENSP00000336799,ENSP00000341289,ENSP00000361824	SPTAN1,TUBA1B,TUBA1C,TUBA4A,TUBB4B
HSA-5620922	BBSome-mediated cargo-targeting to cilium	3	22	0.00094	ENSP00000280326,ENSP00000299300,ENSP00000317334	CCT2,CCT5,TCP1
HSA-69275	G2/M Transition	6	189	0.00094	ENSP00000248437,ENSP00000301072,ENSP00000336799,ENSP00000339001,ENSP00000341289,ENSP00000352572	PCNT,TUBA1B,TUBA1C,TUBA4A,TUBB,TUBB4B
HSA-380259	Loss of Nlp from mitotic centrosomes	4	68	0.0013	ENSP00000248437,ENSP00000339001,ENSP00000341289,ENSP00000352572	PCNT,TUBA4A,TUBB,TUBB4B
HSA-5663220	RHO GTPases Activate Formins	5	131	0.0013	ENSP00000248437,ENSP00000301072,ENSP00000336799,ENSP00000341289,ENSP00000381565	DIAPH1,TUBA1B,TUBA1C,TUBA4A,TUBB4B
HSA-8854518	AURKA Activation by TPX2	4	71	0.0014	ENSP00000248437,ENSP00000339001,ENSP00000341289,ENSP00000352572	PCNT,TUBA4A,TUBB,TUBB4B
HSA-8852276	The role of GTSE1 in G2/M progression after G2 checkpoint	4	73	0.0015	ENSP00000248437,ENSP00000301072,ENSP00000336799,ENSP00000341289	TUBA1B,TUBA1C,TUBA4A,TUBB4B
HSA-8953854	Metabolism of RNA	10	652	0.0017	ENSP00000242776,ENSP00000248553,ENSP00000259469,ENSP00000296674,ENSP00000346037,ENSP00000352438,ENSP00000375730,ENSP00000386458,ENSP00000416255,ENSP00000449328	DDX39A,EIF4G1,HSPB1,PCBP2,PRPF40A,RPL13A,RPL35,RPLP0,RPLP1,RPS23
HSA-380270	Recruitment of mitotic centrosome proteins and complexes	4	79	0.0018	ENSP00000248437,ENSP00000339001,ENSP00000341289,ENSP00000352572	PCNT,TUBA4A,TUBB,TUBB4B
HSA-77310	Beta oxidation of lauroyl-CoA to decanoyl-CoA-CoA	2	5	0.0018	ENSP00000357535,ENSP00000370023	ECHS1,HADHA
HSA-77348	Beta oxidation of octanoyl-CoA to hexanoyl-CoA	2	5	0.0018	ENSP00000357535,ENSP00000370023	ECHS1,HADHA
HSA-77350	Beta oxidation of hexanoyl-CoA to butanoyl-CoA	2	5	0.0018	ENSP00000357535,ENSP00000370023	ECHS1,HADHA
HSA-77346	Beta oxidation of decanoyl-CoA to octanoyl-CoA-CoA	2	6	0.0022	ENSP00000357535,ENSP00000370023	ECHS1,HADHA
HSA-2565942	Regulation of PLK1 Activity at G2/M Transition	4	85	0.0023	ENSP00000248437,ENSP00000339001,ENSP00000341289,ENSP00000352572	PCNT,TUBA4A,TUBB,TUBB4B
HSA-68886	M Phase	7	343	0.0025	ENSP00000248437,ENSP00000301072,ENSP00000310275,ENSP00000336799,ENSP00000339001,ENSP00000341289,ENSP00000352572	BANF1,PCNT,TUBA1B,TUBA1C,TUBA4A,TUBB,TUBB4B
HSA-390471	Association of TriC/CCT with target proteins during biosynthesis	3	38	0.0029	ENSP00000280326,ENSP00000299300,ENSP00000317334	CCT2,CCT5,TCP1
HSA-8950505	Gene and protein expression by JAK-STAT signaling after Interleukin-12 stimulation	3	38	0.0029	ENSP00000215754,ENSP00000317334,ENSP00000449328	MIF,RPLP0,TCP1
HSA-1640170	Cell Cycle	9	586	0.0030	ENSP00000248437,ENSP00000301072,ENSP00000310275,ENSP00000316176,ENSP00000318297,ENSP00000336799,ENSP00000339001,ENSP00000341289,ENSP00000352572	BANF1,PCNT,RUVBL1,TUBA1B,TUBA1C,TUBA4A,TUBB,TUBB4B,UBE2N
HSA-5620912	Anchoring of the basal body to the plasma membrane	4	96	0.0033	ENSP00000248437,ENSP00000339001,ENSP00000341289,ENSP00000352572	PCNT,TUBA4A,TUBB,TUBB4B
HSA-6814122	Cooperation of PDCL (PhLP1) and TRiC/CCT in G-protein beta folding	3	42	0.0036	ENSP00000280326,ENSP00000299300,ENSP00000317334	CCT2,CCT5,TCP1
HSA-199991	Membrane Trafficking	9	612	0.0039	ENSP00000216181,ENSP00000248437,ENSP00000256682,ENSP00000273550,ENSP00000301072,ENSP00000336799,ENSP00000341289,ENSP00000361824,ENSP00000447053	ARF3,FTH1,MYH9,RAB5C,SPTAN1,TUBA1B,TUBA1C,TUBA4A,TUBB4B
HSA-6791226	Major pathway of rRNA processing in the nucleolus and cytosol	5	179	0.0039	ENSP00000259469,ENSP00000296674,ENSP00000346037,ENSP00000375730,ENSP00000449328	RPL13A,RPL35,RPLP0,RPLP1,RPS23
HSA-195258	RHO GTPase Effectors	6	273	0.0040	ENSP00000216181,ENSP00000248437,ENSP00000301072,ENSP00000336799,ENSP00000341289,ENSP00000381565	DIAPH1,MYH9,TUBA1B,TUBA1C,TUBA4A,TUBB4B
HSA-1430728	Metabolism	18	2032	0.0046	ENSP00000216605,ENSP00000232607,ENSP00000234590,ENSP00000236850,ENSP00000256104,ENSP00000256682,ENSP00000259469,ENSP00000262030,ENSP00000265333,ENSP00000267113,ENSP00000296674,ENSP00000317780,ENSP00000339720,ENSP00000346037,ENSP00000357535,ENSP00000370023,ENSP00000375730,ENSP00000449328	APOA1,ARF3,ATP5B,COX5A,ECHS1,ENO1,ESYT1,FABP4,HADHA,MTHFD1,NDUFA4,RPL13A,RPL35,RPLP0,RPLP1,RPS23,UMPS,VDAC1
HSA-5610787	Hedgehog 'off' state	4	108	0.0046	ENSP00000248437,ENSP00000301072,ENSP00000336799,ENSP00000341289	TUBA1B,TUBA1C,TUBA4A,TUBB4B
HSA-68882	Mitotic Anaphase	5	186	0.0046	ENSP00000248437,ENSP00000301072,ENSP00000310275,ENSP00000336799,ENSP00000341289	BANF1,TUBA1B,TUBA1C,TUBA4A,TUBB4B
HSA-446107	Type I hemidesmosome assembly	2	11	0.0050	ENSP00000167586,ENSP00000252242	KRT14,KRT5
HSA-194315	Signaling by Rho GTPases	7	402	0.0051	ENSP00000216181,ENSP00000248437,ENSP00000301072,ENSP00000310491,ENSP00000336799,ENSP00000341289,ENSP00000381565	ARHGAP1,DIAPH1,MYH9,TUBA1B,TUBA1C,TUBA4A,TUBB4B
HSA-2500257	Resolution of Sister Chromatid Cohesion	4	118	0.0057	ENSP00000248437,ENSP00000301072,ENSP00000336799,ENSP00000341289	TUBA1B,TUBA1C,TUBA4A,TUBB4B
HSA-2132295	MHC class II antigen presentation	4	119	0.0058	ENSP00000248437,ENSP00000301072,ENSP00000336799,ENSP00000341289	TUBA1B,TUBA1C,TUBA4A,TUBB4B
HSA-2168880	Scavenging of heme from plasma	2	13	0.0061	ENSP00000236850,ENSP00000348170	APOA1,HP
HSA-72649	Translation initiation complex formation	3	55	0.0061	ENSP00000296674,ENSP00000364119,ENSP00000416255	EIF2S2,EIF4G1,RPS23
HSA-72702	Ribosomal scanning and start codon recognition	3	55	0.0061	ENSP00000296674,ENSP00000364119,ENSP00000416255	EIF2S2,EIF4G1,RPS23
HSA-1500931	Cell-Cell communication	4	127	0.0069	ENSP00000167586,ENSP00000252242,ENSP00000361824,ENSP00000377508	JUP,KRT14,KRT5,SPTAN1
HSA-1268020	Mitochondrial protein import	3	64	0.0088	ENSP00000262030,ENSP00000265333,ENSP00000373620	ATP5B,HSPD1,VDAC1
HSA-3000480	Scavenging by Class A Receptors	2	18	0.0101	ENSP00000236850,ENSP00000273550	APOA1,FTH1
HSA-597592	Post-translational protein modification	13	1366	0.0112	ENSP00000236850,ENSP00000248437,ENSP00000256682,ENSP00000264613,ENSP00000265333,ENSP00000301072,ENSP00000316176,ENSP00000318297,ENSP00000336799,ENSP00000341289,ENSP00000361824,ENSP00000428845,ENSP00000447053	APOA1,ARF3,CP,RAB5C,RUVBL1,SPTAN1,TUBA1B,TUBA1C,TUBA4A,TUBB4B,UBE2N,VDAC1,VDAC3
HSA-5663205	Infectious disease	6	363	0.0125	ENSP00000259469,ENSP00000296674,ENSP00000310275,ENSP00000346037,ENSP00000375730,ENSP00000449328	BANF1,RPL13A,RPL35,RPLP0,RPLP1,RPS23
HSA-8862803	Deregulated CDK5 triggers multiple neurodegenerative pathways in Alzheimer's disease models	2	22	0.0138	ENSP00000246533,ENSP00000379157	CAPNS1,CAST
HSA-8949215	Mitochondrial calcium ion transport	2	23	0.0147	ENSP00000265333,ENSP00000428845	VDAC1,VDAC3
HSA-1428517	The citric acid (TCA) cycle and respiratory electron transport	4	173	0.0183	ENSP00000262030,ENSP00000265333,ENSP00000317780,ENSP00000339720	ATP5B,COX5A,NDUFA4,VDAC1
HSA-2467813	Separation of Sister Chromatids	4	178	0.0200	ENSP00000248437,ENSP00000301072,ENSP00000336799,ENSP00000341289	TUBA1B,TUBA1C,TUBA4A,TUBB4B
HSA-446728	Cell junction organization	3	91	0.0205	ENSP00000167586,ENSP00000252242,ENSP00000377508	JUP,KRT14,KRT5
HSA-1643685	Disease	10	1018	0.0253	ENSP00000222005,ENSP00000246533,ENSP00000259469,ENSP00000264613,ENSP00000296674,ENSP00000310275,ENSP00000346037,ENSP00000375730,ENSP00000379157,ENSP00000449328	BANF1,CAPNS1,CAST,CDC37,CP,RPL13A,RPL35,RPLP0,RPLP1,RPS23
HSA-111465	Apoptotic cleavage of cellular proteins	2	37	0.0336	ENSP00000361824,ENSP00000369129	DSP,SPTAN1
HSA-109582	Hemostasis	7	601	0.0343	ENSP00000215754,ENSP00000236850,ENSP00000248437,ENSP00000259396,ENSP00000301072,ENSP00000336799,ENSP00000341289	APOA1,MIF,ORM1,TUBA1B,TUBA1C,TUBA4A,TUBB4B
HSA-163200	Respiratory electron transport, ATP synthesis by chemiosmotic coupling, and heat production by uncoupling proteins.	3	123	0.0434	ENSP00000262030,ENSP00000317780,ENSP00000339720	ATP5B,COX5A,NDUFA4
HSA-114608	Platelet degranulation	3	125	0.0446	ENSP00000236850,ENSP00000248437,ENSP00000259396	APOA1,ORM1,TUBA4A
HSA-1227986	Signaling by ERBB2	2	47	0.0489	ENSP00000222005,ENSP00000381565	CDC37,DIAPH1

## Sheet: SP+SGL10
#term ID	term description	observed gene count	background gene count	false discovery rate	matching proteins in your network (IDs)	matching proteins in your network (labels)
HSA-6809371	Formation of the cornified envelope	15	128	7.19e-18	ENSP00000167586,ENSP00000252242,ENSP00000252244,ENSP00000257951,ENSP00000269576,ENSP00000308452,ENSP00000310861,ENSP00000328358,ENSP00000329243,ENSP00000355124,ENSP00000369317,ENSP00000373487,ENSP00000377508,ENSP00000413479,ENSP00000449404	JUP,KRT1,KRT10,KRT14,KRT17,KRT18,KRT19,KRT2,KRT3,KRT5,KRT6A,KRT7,KRT79,KRT8,KRT84
HSA-1266738	Developmental Biology	26	1023	2.72e-17	ENSP00000167586,ENSP00000248437,ENSP00000252242,ENSP00000252244,ENSP00000257951,ENSP00000259469,ENSP00000262584,ENSP00000269576,ENSP00000301071,ENSP00000301072,ENSP00000308452,ENSP00000310861,ENSP00000328358,ENSP00000329243,ENSP00000336799,ENSP00000341289,ENSP00000348849,ENSP00000355124,ENSP00000361083,ENSP00000369317,ENSP00000373487,ENSP00000377508,ENSP00000413479,ENSP00000449328,ENSP00000449404…	ADIRF,CLTC,JUP,KRT1,KRT10,KRT14,KRT17,KRT18,KRT19,KRT2,KRT3,KRT5,KRT6A,KRT7,KRT79,KRT8,KRT84,RPL35,RPL8,RPLP0,RPS26,TUBA1A,TUBA1B,TUBA1C,TUBA4A,TUBB4B
HSA-190840	Microtubule-dependent trafficking of connexons from Golgi to the plasma membrane	5	17	2.68e-07	ENSP00000248437,ENSP00000301071,ENSP00000301072,ENSP00000336799,ENSP00000341289	TUBA1A,TUBA1B,TUBA1C,TUBA4A,TUBB4B
HSA-190828	Gap junction trafficking	6	46	2.82e-07	ENSP00000248437,ENSP00000301071,ENSP00000301072,ENSP00000336799,ENSP00000341289,ENSP00000479606	CLTC,TUBA1A,TUBA1B,TUBA1C,TUBA4A,TUBB4B
HSA-389977	Post-chaperonin tubulin folding pathway	5	20	2.82e-07	ENSP00000248437,ENSP00000301071,ENSP00000301072,ENSP00000336799,ENSP00000341289	TUBA1A,TUBA1B,TUBA1C,TUBA4A,TUBB4B
HSA-437239	Recycling pathway of L1	6	45	2.82e-07	ENSP00000248437,ENSP00000301071,ENSP00000301072,ENSP00000336799,ENSP00000341289,ENSP00000479606	CLTC,TUBA1A,TUBA1B,TUBA1C,TUBA4A,TUBB4B
HSA-389960	Formation of tubulin folding intermediates by CCT/TriC	5	23	3.95e-07	ENSP00000248437,ENSP00000301071,ENSP00000301072,ENSP00000336799,ENSP00000341289	TUBA1A,TUBA1B,TUBA1C,TUBA4A,TUBB4B
HSA-5626467	RHO GTPases activate IQGAPs	5	29	1.00e-06	ENSP00000248437,ENSP00000301071,ENSP00000301072,ENSP00000336799,ENSP00000341289	TUBA1A,TUBA1B,TUBA1C,TUBA4A,TUBB4B
HSA-8955332	Carboxyterminal post-translational modifications of tubulin	5	39	3.01e-06	ENSP00000248437,ENSP00000301071,ENSP00000301072,ENSP00000336799,ENSP00000341289	TUBA1A,TUBA1B,TUBA1C,TUBA4A,TUBB4B
HSA-380320	Recruitment of NuMA to mitotic centrosomes	6	91	5.63e-06	ENSP00000248437,ENSP00000301071,ENSP00000301072,ENSP00000336799,ENSP00000339001,ENSP00000341289	TUBA1A,TUBA1B,TUBA1C,TUBA4A,TUBB,TUBB4B
HSA-390466	Chaperonin-mediated protein folding	6	92	5.63e-06	ENSP00000248437,ENSP00000301071,ENSP00000301072,ENSP00000336799,ENSP00000341289,ENSP00000360021	GNG12,TUBA1A,TUBA1B,TUBA1C,TUBA4A,TUBB4B
HSA-6811434	COPI-dependent Golgi-to-ER retrograde traffic	6	96	6.70e-06	ENSP00000248437,ENSP00000256682,ENSP00000301071,ENSP00000301072,ENSP00000336799,ENSP00000341289	ARF3,TUBA1A,TUBA1B,TUBA1C,TUBA4A,TUBB4B
HSA-6811436	COPI-independent Golgi-to-ER retrograde traffic	5	49	6.70e-06	ENSP00000248437,ENSP00000301071,ENSP00000301072,ENSP00000336799,ENSP00000341289	TUBA1A,TUBA1B,TUBA1C,TUBA4A,TUBB4B
HSA-5620924	Intraflagellar transport	5	50	6.72e-06	ENSP00000248437,ENSP00000301071,ENSP00000301072,ENSP00000336799,ENSP00000341289	TUBA1A,TUBA1B,TUBA1C,TUBA4A,TUBB4B
HSA-6807878	COPI-mediated anterograde transport	6	99	6.72e-06	ENSP00000248437,ENSP00000256682,ENSP00000301071,ENSP00000301072,ENSP00000336799,ENSP00000341289	ARF3,TUBA1A,TUBA1B,TUBA1C,TUBA4A,TUBB4B
HSA-3371497	HSP90 chaperone cycle for steroid hormone receptors (SHR)	5	53	7.87e-06	ENSP00000248437,ENSP00000301071,ENSP00000301072,ENSP00000336799,ENSP00000341289	TUBA1A,TUBA1B,TUBA1C,TUBA4A,TUBB4B
HSA-983189	Kinesins	5	58	1.14e-05	ENSP00000248437,ENSP00000301071,ENSP00000301072,ENSP00000336799,ENSP00000341289	TUBA1A,TUBA1B,TUBA1C,TUBA4A,TUBB4B
HSA-2132295	MHC class II antigen presentation	6	119	1.51e-05	ENSP00000248437,ENSP00000301071,ENSP00000301072,ENSP00000336799,ENSP00000341289,ENSP00000479606	CLTC,TUBA1A,TUBA1B,TUBA1C,TUBA4A,TUBB4B
HSA-389957	Prefoldin mediated transfer of substrate to CCT/TriC	4	26	1.69e-05	ENSP00000248437,ENSP00000301071,ENSP00000301072,ENSP00000341289	TUBA1A,TUBA1C,TUBA4A,TUBB4B
HSA-1445148	Translocation of SLC2A4 (GLUT4) to the plasma membrane	5	69	2.18e-05	ENSP00000248437,ENSP00000301071,ENSP00000301072,ENSP00000336799,ENSP00000341289	TUBA1A,TUBA1B,TUBA1C,TUBA4A,TUBB4B
HSA-422475	Axon guidance	10	541	2.27e-05	ENSP00000248437,ENSP00000259469,ENSP00000262584,ENSP00000301071,ENSP00000301072,ENSP00000336799,ENSP00000341289,ENSP00000348849,ENSP00000449328,ENSP00000479606	CLTC,RPL35,RPL8,RPLP0,RPS26,TUBA1A,TUBA1B,TUBA1C,TUBA4A,TUBB4B
HSA-8852276	The role of GTSE1 in G2/M progression after G2 checkpoint	5	73	2.55e-05	ENSP00000248437,ENSP00000301071,ENSP00000301072,ENSP00000336799,ENSP00000341289	TUBA1A,TUBA1B,TUBA1C,TUBA4A,TUBB4B
HSA-168254	Influenza Infection	6	148	4.11e-05	ENSP00000259469,ENSP00000262584,ENSP00000348849,ENSP00000438483,ENSP00000449328,ENSP00000479606	CLTC,KPNA2,RPL35,RPL8,RPLP0,RPS26
HSA-392499	Metabolism of proteins	17	1948	9.85e-05	ENSP00000225792,ENSP00000248437,ENSP00000256682,ENSP00000259469,ENSP00000262584,ENSP00000301071,ENSP00000301072,ENSP00000316176,ENSP00000336799,ENSP00000341289,ENSP00000348849,ENSP00000355759,ENSP00000360021,ENSP00000367265,ENSP00000379873,ENSP00000396045,ENSP00000449328	ARF3,CKAP4,DDX5,GNG12,HLA-A,PARP1,PLA2G4B,RPL35,RPL8,RPLP0,RPS26,TUBA1A,TUBA1B,TUBA1C,TUBA4A,TUBB4B,UBE2N
HSA-1852241	Organelle biogenesis and maintenance	7	287	0.00014	ENSP00000248437,ENSP00000301071,ENSP00000301072,ENSP00000336799,ENSP00000339001,ENSP00000341289,ENSP00000381736	ATP5A1,TUBA1A,TUBA1B,TUBA1C,TUBA4A,TUBB,TUBB4B
HSA-5610787	Hedgehog 'off' state	5	108	0.00014	ENSP00000248437,ENSP00000301071,ENSP00000301072,ENSP00000336799,ENSP00000341289	TUBA1A,TUBA1B,TUBA1C,TUBA4A,TUBB4B
HSA-69275	G2/M Transition	6	189	0.00014	ENSP00000248437,ENSP00000301071,ENSP00000301072,ENSP00000336799,ENSP00000339001,ENSP00000341289	TUBA1A,TUBA1B,TUBA1C,TUBA4A,TUBB,TUBB4B
HSA-5617833	Cilium Assembly	6	195	0.00015	ENSP00000248437,ENSP00000301071,ENSP00000301072,ENSP00000336799,ENSP00000339001,ENSP00000341289	TUBA1A,TUBA1B,TUBA1C,TUBA4A,TUBB,TUBB4B
HSA-2500257	Resolution of Sister Chromatid Cohesion	5	118	0.00017	ENSP00000248437,ENSP00000301071,ENSP00000301072,ENSP00000336799,ENSP00000341289	TUBA1A,TUBA1B,TUBA1C,TUBA4A,TUBB4B
HSA-168256	Immune System	16	1925	0.00027	ENSP00000248437,ENSP00000252244,ENSP00000301071,ENSP00000301072,ENSP00000316176,ENSP00000336799,ENSP00000339001,ENSP00000341289,ENSP00000366109,ENSP00000367265,ENSP00000377508,ENSP00000379873,ENSP00000438483,ENSP00000446007,ENSP00000449328,ENSP00000479606	ANXA1,CKAP4,CLTC,HLA-A,JUP,KPNA2,KRT1,RPLP0,TUBA1A,TUBA1B,TUBA1C,TUBA4A,TUBB,TUBB4B,UBE2N,VIM
HSA-5663220	RHO GTPases Activate Formins	5	131	0.00027	ENSP00000248437,ENSP00000301071,ENSP00000301072,ENSP00000336799,ENSP00000341289	TUBA1A,TUBA1B,TUBA1C,TUBA4A,TUBB4B
HSA-168255	Influenza Life Cycle	5	137	0.00032	ENSP00000259469,ENSP00000262584,ENSP00000348849,ENSP00000449328,ENSP00000479606	CLTC,RPL35,RPL8,RPLP0,RPS26
HSA-380259	Loss of Nlp from mitotic centrosomes	4	68	0.00033	ENSP00000248437,ENSP00000301071,ENSP00000339001,ENSP00000341289	TUBA1A,TUBA4A,TUBB,TUBB4B
HSA-8854518	AURKA Activation by TPX2	4	71	0.00036	ENSP00000248437,ENSP00000301071,ENSP00000339001,ENSP00000341289	TUBA1A,TUBA4A,TUBB,TUBB4B
HSA-380270	Recruitment of mitotic centrosome proteins and complexes	4	79	0.00052	ENSP00000248437,ENSP00000301071,ENSP00000339001,ENSP00000341289	TUBA1A,TUBA4A,TUBB,TUBB4B
HSA-2565942	Regulation of PLK1 Activity at G2/M Transition	4	85	0.00065	ENSP00000248437,ENSP00000301071,ENSP00000339001,ENSP00000341289	TUBA1A,TUBA4A,TUBB,TUBB4B
HSA-156902	Peptide chain elongation	4	86	0.00067	ENSP00000259469,ENSP00000262584,ENSP00000348849,ENSP00000449328	RPL35,RPL8,RPLP0,RPS26
HSA-192823	Viral mRNA Translation	4	86	0.00067	ENSP00000259469,ENSP00000262584,ENSP00000348849,ENSP00000449328	RPL35,RPL8,RPLP0,RPS26
HSA-2408557	Selenocysteine synthesis	4	90	0.00077	ENSP00000259469,ENSP00000262584,ENSP00000348849,ENSP00000449328	RPL35,RPL8,RPLP0,RPS26
HSA-72764	Eukaryotic Translation Termination	4	90	0.00077	ENSP00000259469,ENSP00000262584,ENSP00000348849,ENSP00000449328	RPL35,RPL8,RPLP0,RPS26
HSA-2467813	Separation of Sister Chromatids	5	178	0.00079	ENSP00000248437,ENSP00000301071,ENSP00000301072,ENSP00000336799,ENSP00000341289	TUBA1A,TUBA1B,TUBA1C,TUBA4A,TUBB4B
HSA-975956	Nonsense Mediated Decay (NMD) independent of the Exon Junction Complex (EJC)	4	92	0.00079	ENSP00000259469,ENSP00000262584,ENSP00000348849,ENSP00000449328	RPL35,RPL8,RPLP0,RPS26
HSA-5620912	Anchoring of the basal body to the plasma membrane	4	96	0.00089	ENSP00000248437,ENSP00000301071,ENSP00000339001,ENSP00000341289	TUBA1A,TUBA4A,TUBB,TUBB4B
HSA-72689	Formation of a pool of free 40S subunits	4	98	0.00093	ENSP00000259469,ENSP00000262584,ENSP00000348849,ENSP00000449328	RPL35,RPL8,RPLP0,RPS26
HSA-1640170	Cell Cycle	8	586	0.00097	ENSP00000248437,ENSP00000265056,ENSP00000301071,ENSP00000301072,ENSP00000316176,ENSP00000336799,ENSP00000339001,ENSP00000341289	MCM2,TUBA1A,TUBA1B,TUBA1C,TUBA4A,TUBB,TUBB4B,UBE2N
HSA-156827	L13a-mediated translational silencing of Ceruloplasmin expression	4	107	0.0012	ENSP00000259469,ENSP00000262584,ENSP00000348849,ENSP00000449328	RPL35,RPL8,RPLP0,RPS26
HSA-72706	GTP hydrolysis and joining of the 60S ribosomal subunit	4	108	0.0012	ENSP00000259469,ENSP00000262584,ENSP00000348849,ENSP00000449328	RPL35,RPL8,RPLP0,RPS26
HSA-1799339	SRP-dependent cotranslational protein targeting to membrane	4	109	0.0013	ENSP00000259469,ENSP00000262584,ENSP00000348849,ENSP00000449328	RPL35,RPL8,RPLP0,RPS26
HSA-975957	Nonsense Mediated Decay (NMD) enhanced by the Exon Junction Complex (EJC)	4	112	0.0014	ENSP00000259469,ENSP00000262584,ENSP00000348849,ENSP00000449328	RPL35,RPL8,RPLP0,RPS26
HSA-69278	Cell Cycle, Mitotic	7	483	0.0016	ENSP00000248437,ENSP00000265056,ENSP00000301071,ENSP00000301072,ENSP00000336799,ENSP00000339001,ENSP00000341289	MCM2,TUBA1A,TUBA1B,TUBA1C,TUBA4A,TUBB,TUBB4B
HSA-446107	Type I hemidesmosome assembly	2	11	0.0025	ENSP00000167586,ENSP00000252242	KRT14,KRT5
HSA-1280218	Adaptive Immune System	8	733	0.0035	ENSP00000248437,ENSP00000301071,ENSP00000301072,ENSP00000316176,ENSP00000336799,ENSP00000341289,ENSP00000379873,ENSP00000479606	CLTC,HLA-A,TUBA1A,TUBA1B,TUBA1C,TUBA4A,TUBB4B,UBE2N
HSA-194315	Signaling by Rho GTPases	6	402	0.0035	ENSP00000248437,ENSP00000301071,ENSP00000301072,ENSP00000310491,ENSP00000336799,ENSP00000341289	ARHGAP1,TUBA1A,TUBA1B,TUBA1C,TUBA4A,TUBB4B
HSA-597592	Post-translational protein modification	11	1366	0.0041	ENSP00000225792,ENSP00000248437,ENSP00000256682,ENSP00000301071,ENSP00000301072,ENSP00000316176,ENSP00000336799,ENSP00000341289,ENSP00000355759,ENSP00000367265,ENSP00000379873	ARF3,CKAP4,DDX5,HLA-A,PARP1,TUBA1A,TUBA1B,TUBA1C,TUBA4A,TUBB4B,UBE2N
HSA-9010553	Regulation of expression of SLITs and ROBOs	4	164	0.0046	ENSP00000259469,ENSP00000262584,ENSP00000348849,ENSP00000449328	RPL35,RPL8,RPLP0,RPS26
HSA-199991	Membrane Trafficking	7	612	0.0055	ENSP00000248437,ENSP00000256682,ENSP00000301071,ENSP00000301072,ENSP00000336799,ENSP00000341289,ENSP00000479606	ARF3,CLTC,TUBA1A,TUBA1B,TUBA1C,TUBA4A,TUBB4B
HSA-6791226	Major pathway of rRNA processing in the nucleolus and cytosol	4	179	0.0062	ENSP00000259469,ENSP00000262584,ENSP00000348849,ENSP00000449328	RPL35,RPL8,RPLP0,RPS26
HSA-446728	Cell junction organization	3	91	0.0084	ENSP00000167586,ENSP00000252242,ENSP00000377508	JUP,KRT14,KRT5
HSA-1430728	Metabolism	13	2032	0.0100	ENSP00000216605,ENSP00000256682,ENSP00000259469,ENSP00000262584,ENSP00000267113,ENSP00000299198,ENSP00000317780,ENSP00000348849,ENSP00000360021,ENSP00000370023,ENSP00000381736,ENSP00000396045,ENSP00000449328	ARF3,ATP5A1,CKB,COX5A,ESYT1,GNG12,HADHA,MTHFD1,PLA2G4B,RPL35,RPL8,RPLP0,RPS26
HSA-71291	Metabolism of amino acids and derivatives	5	354	0.0106	ENSP00000259469,ENSP00000262584,ENSP00000299198,ENSP00000348849,ENSP00000449328	CKB,RPL35,RPL8,RPLP0,RPS26
HSA-109582	Hemostasis	6	601	0.0212	ENSP00000248437,ENSP00000301071,ENSP00000301072,ENSP00000336799,ENSP00000341289,ENSP00000360021	GNG12,TUBA1A,TUBA1B,TUBA1C,TUBA4A,TUBB4B
HSA-5696395	Formation of Incision Complex in GG-NER	2	42	0.0231	ENSP00000316176,ENSP00000355759	PARP1,UBE2N
HSA-5693532	DNA Double-Strand Break Repair	3	147	0.0281	ENSP00000316176,ENSP00000355759,ENSP00000438483	KPNA2,PARP1,UBE2N
HSA-162582	Signal Transduction	14	2605	0.0290	ENSP00000225792,ENSP00000248437,ENSP00000301071,ENSP00000301072,ENSP00000310491,ENSP00000336799,ENSP00000341289,ENSP00000351466,ENSP00000355759,ENSP00000360021,ENSP00000366109,ENSP00000377508,ENSP00000438483,ENSP00000479606	ANXA1,ARHGAP1,CLTC,DDX5,GNG12,JUP,KPNA2,OR5AC2,PARP1,TUBA1A,TUBA1B,TUBA1C,TUBA4A,TUBB4B
HSA-1280215	Cytokine Signaling in Immune system	6	654	0.0296	ENSP00000316176,ENSP00000366109,ENSP00000379873,ENSP00000438483,ENSP00000446007,ENSP00000449328	ANXA1,HLA-A,KPNA2,RPLP0,UBE2N,VIM
HSA-6798695	Neutrophil degranulation	5	471	0.0313	ENSP00000252244,ENSP00000339001,ENSP00000341289,ENSP00000367265,ENSP00000377508	CKAP4,JUP,KRT1,TUBB,TUBB4B
HSA-8866654	E3 ubiquitin ligases ubiquitinate target proteins	2	53	0.0331	ENSP00000316176,ENSP00000379873	HLA-A,UBE2N
HSA-5693606	DNA Double Strand Break Response	2	60	0.0413	ENSP00000316176,ENSP00000438483	KPNA2,UBE2N

## Sheet: SP+SGL12
#term ID	term description	observed gene count	background gene count	false discovery rate	matching proteins in your network (IDs)	matching proteins in your network (labels)
HSA-6809371	Formation of the cornified envelope	17	128	4.22e-18	ENSP00000167586,ENSP00000246533,ENSP00000246635,ENSP00000252242,ENSP00000252244,ENSP00000254043,ENSP00000257951,ENSP00000308452,ENSP00000328358,ENSP00000329243,ENSP00000355124,ENSP00000369129,ENSP00000369317,ENSP00000373487,ENSP00000377508,ENSP00000413479,ENSP00000449404	CAPNS1,DSP,JUP,KRT1,KRT13,KRT14,KRT15,KRT17,KRT18,KRT19,KRT3,KRT5,KRT6A,KRT7,KRT79,KRT8,KRT84
HSA-1266738	Developmental Biology	30	1023	3.27e-16	ENSP00000167586,ENSP00000223321,ENSP00000246533,ENSP00000246635,ENSP00000248437,ENSP00000251453,ENSP00000252242,ENSP00000252244,ENSP00000254043,ENSP00000257951,ENSP00000278572,ENSP00000301072,ENSP00000308452,ENSP00000318697,ENSP00000328358,ENSP00000329243,ENSP00000336799,ENSP00000341289,ENSP00000348849,ENSP00000355124,ENSP00000361083,ENSP00000369129,ENSP00000369317,ENSP00000373487,ENSP00000377508…	ADIRF,CAPNS1,DSP,JUP,KRT1,KRT13,KRT14,KRT15,KRT17,KRT18,KRT19,KRT3,KRT5,KRT6A,KRT7,KRT79,KRT8,KRT84,MYL12B,PSMA2,PSMC6,RPLP0,RPS16,RPS26,RPS3,TUBA1B,TUBA1C,TUBA4A,TUBB4B,TUBB6
HSA-8852276	The role of GTSE1 in G2/M progression after G2 checkpoint	8	73	1.23e-07	ENSP00000223321,ENSP00000248437,ENSP00000301072,ENSP00000318697,ENSP00000336799,ENSP00000341289,ENSP00000378699,ENSP00000401802	CDK1,PSMA2,PSMC6,TUBA1B,TUBA1C,TUBA4A,TUBB4B,TUBB6
HSA-389960	Formation of tubulin folding intermediates by CCT/TriC	6	23	1.28e-07	ENSP00000248437,ENSP00000299300,ENSP00000301072,ENSP00000318697,ENSP00000336799,ENSP00000341289	CCT2,TUBA1B,TUBA1C,TUBA4A,TUBB4B,TUBB6
HSA-390466	Chaperonin-mediated protein folding	8	92	4.29e-07	ENSP00000248437,ENSP00000299300,ENSP00000301072,ENSP00000318697,ENSP00000336799,ENSP00000341289,ENSP00000343027,ENSP00000360021	CCT2,GNAI1,GNG12,TUBA1B,TUBA1C,TUBA4A,TUBB4B,TUBB6
HSA-392499	Metabolism of proteins	26	1948	9.32e-07	ENSP00000223321,ENSP00000248437,ENSP00000251453,ENSP00000256383,ENSP00000256682,ENSP00000267884,ENSP00000278572,ENSP00000293831,ENSP00000296255,ENSP00000299300,ENSP00000301072,ENSP00000318697,ENSP00000336799,ENSP00000341289,ENSP00000343027,ENSP00000348849,ENSP00000360021,ENSP00000361635,ENSP00000367265,ENSP00000378699,ENSP00000379873,ENSP00000396045,ENSP00000396688,ENSP00000401802,ENSP00000428845…	ARF3,C4A,CCT2,CDK1,CKAP4,EIF2S1,EIF4A1,GNAI1,GNG12,HLA-A,PLA2G4B,PSMA2,PSMC6,RPLP0,RPN1,RPS16,RPS26,RPS3,SRP14,TUBA1B,TUBA1C,TUBA4A,TUBB4B,TUBB6,VDAC2,VDAC3
HSA-190840	Microtubule-dependent trafficking of connexons from Golgi to the plasma membrane	5	17	9.76e-07	ENSP00000248437,ENSP00000301072,ENSP00000318697,ENSP00000336799,ENSP00000341289	TUBA1B,TUBA1C,TUBA4A,TUBB4B,TUBB6
HSA-389977	Post-chaperonin tubulin folding pathway	5	20	1.63e-06	ENSP00000248437,ENSP00000301072,ENSP00000318697,ENSP00000336799,ENSP00000341289	TUBA1B,TUBA1C,TUBA4A,TUBB4B,TUBB6
HSA-69275	G2/M Transition	9	189	3.11e-06	ENSP00000223321,ENSP00000248437,ENSP00000301072,ENSP00000318697,ENSP00000336799,ENSP00000339001,ENSP00000341289,ENSP00000378699,ENSP00000401802	CDK1,PSMA2,PSMC6,TUBA1B,TUBA1C,TUBA4A,TUBB,TUBB4B,TUBB6
HSA-380320	Recruitment of NuMA to mitotic centrosomes	7	91	3.68e-06	ENSP00000248437,ENSP00000301072,ENSP00000318697,ENSP00000336799,ENSP00000339001,ENSP00000341289,ENSP00000378699	CDK1,TUBA1B,TUBA1C,TUBA4A,TUBB,TUBB4B,TUBB6
HSA-389957	Prefoldin mediated transfer of substrate to CCT/TriC	5	26	3.83e-06	ENSP00000248437,ENSP00000299300,ENSP00000301072,ENSP00000318697,ENSP00000341289	CCT2,TUBA1C,TUBA4A,TUBB4B,TUBB6
HSA-5626467	RHO GTPases activate IQGAPs	5	29	5.85e-06	ENSP00000248437,ENSP00000301072,ENSP00000318697,ENSP00000336799,ENSP00000341289	TUBA1B,TUBA1C,TUBA4A,TUBB4B,TUBB6
HSA-5610787	Hedgehog 'off' state	7	108	9.21e-06	ENSP00000223321,ENSP00000248437,ENSP00000301072,ENSP00000318697,ENSP00000336799,ENSP00000341289,ENSP00000401802	PSMA2,PSMC6,TUBA1B,TUBA1C,TUBA4A,TUBB4B,TUBB6
HSA-6798695	Neutrophil degranulation	12	471	1.01e-05	ENSP00000223321,ENSP00000252244,ENSP00000259396,ENSP00000267884,ENSP00000299300,ENSP00000339001,ENSP00000341289,ENSP00000346032,ENSP00000367265,ENSP00000369129,ENSP00000377508,ENSP00000381565	ANXA2,CCT2,CKAP4,DIAPH1,DSP,JUP,KRT1,ORM1,PSMA2,SRP14,TUBB,TUBB4B
HSA-2500257	Resolution of Sister Chromatid Cohesion	7	118	1.39e-05	ENSP00000248437,ENSP00000301072,ENSP00000318697,ENSP00000336799,ENSP00000341289,ENSP00000357858,ENSP00000378699	BUB3,CDK1,TUBA1B,TUBA1C,TUBA4A,TUBB4B,TUBB6
HSA-2467813	Separation of Sister Chromatids	8	178	1.52e-05	ENSP00000223321,ENSP00000248437,ENSP00000301072,ENSP00000318697,ENSP00000336799,ENSP00000341289,ENSP00000357858,ENSP00000401802	BUB3,PSMA2,PSMC6,TUBA1B,TUBA1C,TUBA4A,TUBB4B,TUBB6
HSA-8955332	Carboxyterminal post-translational modifications of tubulin	5	39	1.64e-05	ENSP00000248437,ENSP00000301072,ENSP00000318697,ENSP00000336799,ENSP00000341289	TUBA1B,TUBA1C,TUBA4A,TUBB4B,TUBB6
HSA-168256	Immune System	23	1925	1.97e-05	ENSP00000223321,ENSP00000248437,ENSP00000252244,ENSP00000259396,ENSP00000267884,ENSP00000293831,ENSP00000299300,ENSP00000301072,ENSP00000318697,ENSP00000336799,ENSP00000339001,ENSP00000341289,ENSP00000346032,ENSP00000357113,ENSP00000366109,ENSP00000367265,ENSP00000369129,ENSP00000377508,ENSP00000379873,ENSP00000381565,ENSP00000396688,ENSP00000401802,ENSP00000449328	ANXA1,ANXA2,C4A,CCT2,CKAP4,DIAPH1,DSP,EIF4A1,HLA-A,IFI16,JUP,KRT1,ORM1,PSMA2,PSMC6,RPLP0,SRP14,TUBA1B,TUBA1C,TUBA4A,TUBB,TUBB4B,TUBB6
HSA-68877	Mitotic Prometaphase	8	190	1.98e-05	ENSP00000248437,ENSP00000301072,ENSP00000318697,ENSP00000336799,ENSP00000339001,ENSP00000341289,ENSP00000357858,ENSP00000378699	BUB3,CDK1,TUBA1B,TUBA1C,TUBA4A,TUBB,TUBB4B,TUBB6
HSA-5663220	RHO GTPases Activate Formins	7	131	2.04e-05	ENSP00000248437,ENSP00000301072,ENSP00000318697,ENSP00000336799,ENSP00000341289,ENSP00000357858,ENSP00000381565	BUB3,DIAPH1,TUBA1B,TUBA1C,TUBA4A,TUBB4B,TUBB6
HSA-68886	M Phase	10	343	2.05e-05	ENSP00000223321,ENSP00000248437,ENSP00000301072,ENSP00000318697,ENSP00000336799,ENSP00000339001,ENSP00000341289,ENSP00000357858,ENSP00000378699,ENSP00000401802	BUB3,CDK1,PSMA2,PSMC6,TUBA1B,TUBA1C,TUBA4A,TUBB,TUBB4B,TUBB6
HSA-5617833	Cilium Assembly	8	195	2.15e-05	ENSP00000248437,ENSP00000299300,ENSP00000301072,ENSP00000318697,ENSP00000336799,ENSP00000339001,ENSP00000341289,ENSP00000378699	CCT2,CDK1,TUBA1B,TUBA1C,TUBA4A,TUBB,TUBB4B,TUBB6
HSA-437239	Recycling pathway of L1	5	45	2.32e-05	ENSP00000248437,ENSP00000301072,ENSP00000318697,ENSP00000336799,ENSP00000341289	TUBA1B,TUBA1C,TUBA4A,TUBB4B,TUBB6
HSA-422475	Axon guidance	12	541	2.48e-05	ENSP00000223321,ENSP00000248437,ENSP00000251453,ENSP00000278572,ENSP00000301072,ENSP00000318697,ENSP00000336799,ENSP00000341289,ENSP00000348849,ENSP00000401802,ENSP00000449328,ENSP00000463559	MYL12B,PSMA2,PSMC6,RPLP0,RPS16,RPS26,RPS3,TUBA1B,TUBA1C,TUBA4A,TUBB4B,TUBB6
HSA-6811436	COPI-independent Golgi-to-ER retrograde traffic	5	49	2.95e-05	ENSP00000248437,ENSP00000301072,ENSP00000318697,ENSP00000336799,ENSP00000341289	TUBA1B,TUBA1C,TUBA4A,TUBB4B,TUBB6
HSA-1852241	Organelle biogenesis and maintenance	9	287	3.15e-05	ENSP00000248437,ENSP00000262030,ENSP00000299300,ENSP00000301072,ENSP00000318697,ENSP00000336799,ENSP00000339001,ENSP00000341289,ENSP00000378699	ATP5B,CCT2,CDK1,TUBA1B,TUBA1C,TUBA4A,TUBB,TUBB4B,TUBB6
HSA-5620924	Intraflagellar transport	5	50	3.15e-05	ENSP00000248437,ENSP00000301072,ENSP00000318697,ENSP00000336799,ENSP00000341289	TUBA1B,TUBA1C,TUBA4A,TUBB4B,TUBB6
HSA-6811434	COPI-dependent Golgi-to-ER retrograde traffic	6	96	3.71e-05	ENSP00000248437,ENSP00000256682,ENSP00000301072,ENSP00000318697,ENSP00000336799,ENSP00000341289	ARF3,TUBA1B,TUBA1C,TUBA4A,TUBB4B,TUBB6
HSA-3371497	HSP90 chaperone cycle for steroid hormone receptors (SHR)	5	53	3.80e-05	ENSP00000248437,ENSP00000301072,ENSP00000318697,ENSP00000336799,ENSP00000341289	TUBA1B,TUBA1C,TUBA4A,TUBB4B,TUBB6
HSA-6807878	COPI-mediated anterograde transport	6	99	4.18e-05	ENSP00000248437,ENSP00000256682,ENSP00000301072,ENSP00000318697,ENSP00000336799,ENSP00000341289	ARF3,TUBA1B,TUBA1C,TUBA4A,TUBB4B,TUBB6
HSA-69278	Cell Cycle, Mitotic	11	483	4.18e-05	ENSP00000223321,ENSP00000248437,ENSP00000265056,ENSP00000301072,ENSP00000318697,ENSP00000336799,ENSP00000339001,ENSP00000341289,ENSP00000357858,ENSP00000378699,ENSP00000401802	BUB3,CDK1,MCM2,PSMA2,PSMC6,TUBA1B,TUBA1C,TUBA4A,TUBB,TUBB4B,TUBB6
HSA-72649	Translation initiation complex formation	5	55	4.19e-05	ENSP00000251453,ENSP00000256383,ENSP00000278572,ENSP00000293831,ENSP00000348849	EIF2S1,EIF4A1,RPS16,RPS26,RPS3
HSA-72702	Ribosomal scanning and start codon recognition	5	55	4.19e-05	ENSP00000251453,ENSP00000256383,ENSP00000278572,ENSP00000293831,ENSP00000348849	EIF2S1,EIF4A1,RPS16,RPS26,RPS3
HSA-983189	Kinesins	5	58	4.99e-05	ENSP00000248437,ENSP00000301072,ENSP00000318697,ENSP00000336799,ENSP00000341289	TUBA1B,TUBA1C,TUBA4A,TUBB4B,TUBB6
HSA-156827	L13a-mediated translational silencing of Ceruloplasmin expression	6	107	5.58e-05	ENSP00000251453,ENSP00000256383,ENSP00000278572,ENSP00000293831,ENSP00000348849,ENSP00000449328	EIF2S1,EIF4A1,RPLP0,RPS16,RPS26,RPS3
HSA-72706	GTP hydrolysis and joining of the 60S ribosomal subunit	6	108	5.75e-05	ENSP00000251453,ENSP00000256383,ENSP00000278572,ENSP00000293831,ENSP00000348849,ENSP00000449328	EIF2S1,EIF4A1,RPLP0,RPS16,RPS26,RPS3
HSA-1799339	SRP-dependent cotranslational protein targeting to membrane	6	109	5.92e-05	ENSP00000251453,ENSP00000267884,ENSP00000278572,ENSP00000296255,ENSP00000348849,ENSP00000449328	RPLP0,RPN1,RPS16,RPS26,RPS3,SRP14
HSA-168249	Innate Immune System	15	1012	9.19e-05	ENSP00000223321,ENSP00000252244,ENSP00000259396,ENSP00000267884,ENSP00000299300,ENSP00000339001,ENSP00000341289,ENSP00000346032,ENSP00000357113,ENSP00000367265,ENSP00000369129,ENSP00000377508,ENSP00000381565,ENSP00000396688,ENSP00000401802	ANXA2,C4A,CCT2,CKAP4,DIAPH1,DSP,IFI16,JUP,KRT1,ORM1,PSMA2,PSMC6,SRP14,TUBB,TUBB4B
HSA-1445148	Translocation of SLC2A4 (GLUT4) to the plasma membrane	5	69	9.59e-05	ENSP00000248437,ENSP00000301072,ENSP00000318697,ENSP00000336799,ENSP00000341289	TUBA1B,TUBA1C,TUBA4A,TUBB4B,TUBB6
HSA-445355	Smooth Muscle Contraction	4	32	0.00010	ENSP00000346032,ENSP00000366109,ENSP00000402373,ENSP00000463559	ACTA2,ANXA1,ANXA2,MYL12B
HSA-195258	RHO GTPase Effectors	8	273	0.00013	ENSP00000248437,ENSP00000301072,ENSP00000318697,ENSP00000336799,ENSP00000341289,ENSP00000357858,ENSP00000381565,ENSP00000463559	BUB3,DIAPH1,MYL12B,TUBA1B,TUBA1C,TUBA4A,TUBB4B,TUBB6
HSA-72766	Translation	8	288	0.00018	ENSP00000251453,ENSP00000256383,ENSP00000267884,ENSP00000278572,ENSP00000293831,ENSP00000296255,ENSP00000348849,ENSP00000449328	EIF2S1,EIF4A1,RPLP0,RPN1,RPS16,RPS26,RPS3,SRP14
HSA-109582	Hemostasis	11	601	0.00022	ENSP00000248437,ENSP00000259396,ENSP00000301072,ENSP00000318697,ENSP00000336799,ENSP00000339191,ENSP00000341289,ENSP00000343027,ENSP00000346032,ENSP00000357801,ENSP00000360021	ANXA2,CAV1,GNAI1,GNG12,ORM1,S100A10,TUBA1B,TUBA1C,TUBA4A,TUBB4B,TUBB6
HSA-72695	Formation of the ternary complex, and subsequently, the 43S complex	4	49	0.00043	ENSP00000251453,ENSP00000256383,ENSP00000278572,ENSP00000348849	EIF2S1,RPS16,RPS26,RPS3
HSA-9010553	Regulation of expression of SLITs and ROBOs	6	164	0.00043	ENSP00000223321,ENSP00000251453,ENSP00000278572,ENSP00000348849,ENSP00000401802,ENSP00000449328	PSMA2,PSMC6,RPLP0,RPS16,RPS26,RPS3
HSA-1430728	Metabolism	20	2032	0.00078	ENSP00000216605,ENSP00000223321,ENSP00000251453,ENSP00000256682,ENSP00000262030,ENSP00000278572,ENSP00000290349,ENSP00000308610,ENSP00000317780,ENSP00000339191,ENSP00000343027,ENSP00000348849,ENSP00000360021,ENSP00000362271,ENSP00000362463,ENSP00000370023,ENSP00000396045,ENSP00000401802,ENSP00000419851,ENSP00000449328	AK1,ARF3,ATP5B,CAV1,CBR1,COX5A,GLO1,GMPS,GNAI1,GNG12,GPD2,HADHA,MTHFD1,PLA2G4B,PSMA2,PSMC6,RPLP0,RPS16,RPS26,RPS3
HSA-2132295	MHC class II antigen presentation	5	119	0.00092	ENSP00000248437,ENSP00000301072,ENSP00000318697,ENSP00000336799,ENSP00000341289	TUBA1B,TUBA1C,TUBA4A,TUBB4B,TUBB6
HSA-174184	Cdc20:Phospho-APC/C mediated degradation of Cyclin A	4	68	0.0013	ENSP00000223321,ENSP00000357858,ENSP00000378699,ENSP00000401802	BUB3,CDK1,PSMA2,PSMC6
HSA-380259	Loss of Nlp from mitotic centrosomes	4	68	0.0013	ENSP00000248437,ENSP00000339001,ENSP00000341289,ENSP00000378699	CDK1,TUBA4A,TUBB,TUBB4B
HSA-446203	Asparagine N-linked glycosylation	7	298	0.0013	ENSP00000248437,ENSP00000256682,ENSP00000296255,ENSP00000301072,ENSP00000318697,ENSP00000336799,ENSP00000341289	ARF3,RPN1,TUBA1B,TUBA1C,TUBA4A,TUBB4B,TUBB6
HSA-8854518	AURKA Activation by TPX2	4	71	0.0014	ENSP00000248437,ENSP00000339001,ENSP00000341289,ENSP00000378699	CDK1,TUBA4A,TUBB,TUBB4B
HSA-176408	Regulation of APC/C activators between G1/S and early anaphase	4	76	0.0017	ENSP00000223321,ENSP00000357858,ENSP00000378699,ENSP00000401802	BUB3,CDK1,PSMA2,PSMC6
HSA-597592	Post-translational protein modification	15	1366	0.0017	ENSP00000223321,ENSP00000248437,ENSP00000256682,ENSP00000296255,ENSP00000301072,ENSP00000318697,ENSP00000336799,ENSP00000341289,ENSP00000361635,ENSP00000367265,ENSP00000378699,ENSP00000379873,ENSP00000396688,ENSP00000401802,ENSP00000428845	ARF3,C4A,CDK1,CKAP4,HLA-A,PSMA2,PSMC6,RPN1,TUBA1B,TUBA1C,TUBA4A,TUBB4B,TUBB6,VDAC2,VDAC3
HSA-380270	Recruitment of mitotic centrosome proteins and complexes	4	79	0.0019	ENSP00000248437,ENSP00000339001,ENSP00000341289,ENSP00000378699	CDK1,TUBA4A,TUBB,TUBB4B
HSA-2565942	Regulation of PLK1 Activity at G2/M Transition	4	85	0.0023	ENSP00000248437,ENSP00000339001,ENSP00000341289,ENSP00000378699	CDK1,TUBA4A,TUBB,TUBB4B
HSA-156902	Peptide chain elongation	4	86	0.0024	ENSP00000251453,ENSP00000278572,ENSP00000348849,ENSP00000449328	RPLP0,RPS16,RPS26,RPS3
HSA-192823	Viral mRNA Translation	4	86	0.0024	ENSP00000251453,ENSP00000278572,ENSP00000348849,ENSP00000449328	RPLP0,RPS16,RPS26,RPS3
HSA-2408557	Selenocysteine synthesis	4	90	0.0027	ENSP00000251453,ENSP00000278572,ENSP00000348849,ENSP00000449328	RPLP0,RPS16,RPS26,RPS3
HSA-72764	Eukaryotic Translation Termination	4	90	0.0027	ENSP00000251453,ENSP00000278572,ENSP00000348849,ENSP00000449328	RPLP0,RPS16,RPS26,RPS3
HSA-975956	Nonsense Mediated Decay (NMD) independent of the Exon Junction Complex (EJC)	4	92	0.0029	ENSP00000251453,ENSP00000278572,ENSP00000348849,ENSP00000449328	RPLP0,RPS16,RPS26,RPS3
HSA-5620912	Anchoring of the basal body to the plasma membrane	4	96	0.0033	ENSP00000248437,ENSP00000339001,ENSP00000341289,ENSP00000378699	CDK1,TUBA4A,TUBB,TUBB4B
HSA-5663205	Infectious disease	7	363	0.0033	ENSP00000223321,ENSP00000238497,ENSP00000251453,ENSP00000278572,ENSP00000348849,ENSP00000401802,ENSP00000449328	PSMA2,PSMC6,RPLP0,RPS16,RPS26,RPS3,VPS4B
HSA-72689	Formation of a pool of free 40S subunits	4	98	0.0035	ENSP00000251453,ENSP00000278572,ENSP00000348849,ENSP00000449328	RPLP0,RPS16,RPS26,RPS3
HSA-6814122	Cooperation of PDCL (PhLP1) and TRiC/CCT in G-protein beta folding	3	42	0.0036	ENSP00000299300,ENSP00000343027,ENSP00000360021	CCT2,GNAI1,GNG12
HSA-2262752	Cellular responses to stress	7	384	0.0043	ENSP00000223321,ENSP00000248437,ENSP00000301072,ENSP00000318697,ENSP00000336799,ENSP00000341289,ENSP00000401802	PSMA2,PSMC6,TUBA1B,TUBA1C,TUBA4A,TUBB4B,TUBB6
HSA-446107	Type I hemidesmosome assembly	2	11	0.0055	ENSP00000167586,ENSP00000252242	KRT14,KRT5
HSA-975957	Nonsense Mediated Decay (NMD) enhanced by the Exon Junction Complex (EJC)	4	112	0.0055	ENSP00000251453,ENSP00000278572,ENSP00000348849,ENSP00000449328	RPLP0,RPS16,RPS26,RPS3
HSA-75205	Dissolution of Fibrin Clot	2	13	0.0071	ENSP00000346032,ENSP00000357801	ANXA2,S100A10
HSA-69206	G1/S Transition	4	128	0.0084	ENSP00000223321,ENSP00000265056,ENSP00000378699,ENSP00000401802	CDK1,MCM2,PSMA2,PSMC6
HSA-68867	Assembly of the pre-replicative complex	3	65	0.0108	ENSP00000223321,ENSP00000265056,ENSP00000401802	MCM2,PSMA2,PSMC6
HSA-68949	Orc1 removal from chromatin	3	68	0.0119	ENSP00000223321,ENSP00000265056,ENSP00000401802	MCM2,PSMA2,PSMC6
HSA-71291	Metabolism of amino acids and derivatives	6	354	0.0127	ENSP00000223321,ENSP00000251453,ENSP00000278572,ENSP00000348849,ENSP00000401802,ENSP00000449328	PSMA2,PSMC6,RPLP0,RPS16,RPS26,RPS3
HSA-69481	G2/M Checkpoints	4	148	0.0129	ENSP00000223321,ENSP00000265056,ENSP00000378699,ENSP00000401802	CDK1,MCM2,PSMA2,PSMC6
HSA-392170	ADP signalling through P2Y purinoceptor 12	2	22	0.0163	ENSP00000343027,ENSP00000360021	GNAI1,GNG12
HSA-9013694	Signaling by NOTCH4	3	78	0.0164	ENSP00000223321,ENSP00000401802,ENSP00000402373	ACTA2,PSMA2,PSMC6
HSA-1236974	ER-Phagosome pathway	3	80	0.0174	ENSP00000223321,ENSP00000379873,ENSP00000401802	HLA-A,PSMA2,PSMC6
HSA-69620	Cell Cycle Checkpoints	5	265	0.0174	ENSP00000223321,ENSP00000265056,ENSP00000357858,ENSP00000378699,ENSP00000401802	BUB3,CDK1,MCM2,PSMA2,PSMC6
HSA-8949215	Mitochondrial calcium ion transport	2	23	0.0174	ENSP00000361635,ENSP00000428845	VDAC2,VDAC3
HSA-8953854	Metabolism of RNA	8	652	0.0178	ENSP00000223321,ENSP00000251453,ENSP00000278572,ENSP00000293831,ENSP00000348849,ENSP00000349168,ENSP00000401802,ENSP00000449328	EIF4A1,HNRNPH1,PSMA2,PSMC6,RPLP0,RPS16,RPS26,RPS3
HSA-163560	Triglyceride catabolism	2	24	0.0180	ENSP00000308610,ENSP00000339191	CAV1,GPD2
HSA-5687128	MAPK6/MAPK4 signaling	3	86	0.0201	ENSP00000223321,ENSP00000378699,ENSP00000401802	CDK1,PSMA2,PSMC6
HSA-5688426	Deubiquitination	5	279	0.0202	ENSP00000223321,ENSP00000361635,ENSP00000378699,ENSP00000401802,ENSP00000428845	CDK1,PSMA2,PSMC6,VDAC2,VDAC3
HSA-5218920	VEGFR2 mediated vascular permeability	2	27	0.0216	ENSP00000339191,ENSP00000377508	CAV1,JUP
HSA-6791226	Major pathway of rRNA processing in the nucleolus and cytosol	4	179	0.0221	ENSP00000251453,ENSP00000278572,ENSP00000348849,ENSP00000449328	RPLP0,RPS16,RPS26,RPS3
HSA-446728	Cell junction organization	3	91	0.0225	ENSP00000167586,ENSP00000252242,ENSP00000377508	JUP,KRT14,KRT5
HSA-202040	G-protein activation	2	28	0.0226	ENSP00000343027,ENSP00000360021	GNAI1,GNG12
HSA-400042	Adrenaline,noradrenaline inhibits insulin secretion	2	28	0.0226	ENSP00000343027,ENSP00000360021	GNAI1,GNG12
HSA-382556	ABC-family proteins mediated transport	3	100	0.0276	ENSP00000223321,ENSP00000256383,ENSP00000401802	EIF2S1,PSMA2,PSMC6
HSA-1280218	Adaptive Immune System	8	733	0.0305	ENSP00000223321,ENSP00000248437,ENSP00000301072,ENSP00000318697,ENSP00000336799,ENSP00000341289,ENSP00000379873,ENSP00000401802	HLA-A,PSMA2,PSMC6,TUBA1B,TUBA1C,TUBA4A,TUBB4B,TUBB6
HSA-5689880	Ub-specific processing proteases	4	202	0.0306	ENSP00000223321,ENSP00000361635,ENSP00000401802,ENSP00000428845	PSMA2,PSMC6,VDAC2,VDAC3
HSA-1483257	Phospholipid metabolism	4	211	0.0349	ENSP00000256682,ENSP00000308610,ENSP00000370023,ENSP00000396045	ARF3,GPD2,HADHA,PLA2G4B
HSA-8950505	Gene and protein expression by JAK-STAT signaling after Interleukin-12 stimulation	2	38	0.0360	ENSP00000346032,ENSP00000449328	ANXA2,RPLP0
HSA-199991	Membrane Trafficking	7	612	0.0368	ENSP00000238497,ENSP00000248437,ENSP00000256682,ENSP00000301072,ENSP00000318697,ENSP00000336799,ENSP00000341289	ARF3,TUBA1B,TUBA1C,TUBA4A,TUBB4B,TUBB6,VPS4B
HSA-1483166	Synthesis of PA	2	39	0.0369	ENSP00000308610,ENSP00000396045	GPD2,PLA2G4B
HSA-8878166	Transcriptional regulation by RUNX2	3	115	0.0369	ENSP00000223321,ENSP00000378699,ENSP00000401802	CDK1,PSMA2,PSMC6
HSA-991365	Activation of GABAB receptors	2	39	0.0369	ENSP00000343027,ENSP00000360021	GNAI1,GNG12
HSA-162582	Signal Transduction	18	2605	0.0408	ENSP00000223321,ENSP00000248437,ENSP00000301072,ENSP00000318697,ENSP00000336799,ENSP00000339191,ENSP00000341289,ENSP00000343027,ENSP00000349168,ENSP00000357858,ENSP00000360021,ENSP00000366109,ENSP00000377508,ENSP00000378699,ENSP00000381565,ENSP00000401802,ENSP00000402373,ENSP00000463559	ACTA2,ANXA1,BUB3,CAV1,CDK1,DIAPH1,GNAI1,GNG12,HNRNPH1,JUP,MYL12B,PSMA2,PSMC6,TUBA1B,TUBA1C,TUBA4A,TUBB4B,TUBB6
HSA-1483206	Glycerophospholipid biosynthesis	3	128	0.0467	ENSP00000308610,ENSP00000370023,ENSP00000396045	GPD2,HADHA,PLA2G4B
HSA-1280215	Cytokine Signaling in Immune system	7	654	0.0478	ENSP00000223321,ENSP00000293831,ENSP00000346032,ENSP00000366109,ENSP00000379873,ENSP00000401802,ENSP00000449328	ANXA1,ANXA2,EIF4A1,HLA-A,PSMA2,PSMC6,RPLP0
HSA-1236978	Cross-presentation of soluble exogenous antigens (endosomes)	2	47	0.0485	ENSP00000223321,ENSP00000401802	PSMA2,PSMC6
HSA-211733	Regulation of activated PAK-2p34 by proteasome mediated degradation	2	47	0.0485	ENSP00000223321,ENSP00000401802	PSMA2,PSMC6
HSA-418597	G alpha (z) signalling events	2	47	0.0485	ENSP00000343027,ENSP00000360021	GNAI1,GNG12
HSA-350562	Regulation of ornithine decarboxylase (ODC)	2	48	0.0491	ENSP00000223321,ENSP00000401802	PSMA2,PSMC6

[truncated: 10 more sheets: SP+SGL15, SP+SGL19, SA+SGL04, SA+SGL07, SA+SGL10, SA+SGL12, SA+SGL15, SA+SGL19, SA VS CTRL, SP VS CTRL]
