# Supplementary material for: Exploring the wound healing, anti-inflammatory, anti-pathogenic and proteomic effects of lactic acid bacteria on keratinocytes
Source: Sci Rep. 2020 Jul 14;10:11572. doi: 10.1038/s41598-020-68483-4 (PMC7360600; doi:10.1038/s41598-020-68483-4)
Supplement: Supplementary file 6 — Supplementary Table 5. [file 41598_2020_68483_MOESM6_ESM.xls]

## Sheet: SGL04 VS CTRL
#term ID	term description	observed gene count	background gene count	false discovery rate	matching proteins in your network (IDs)	matching proteins in your network (labels)
HSA-5663205	Infectious disease	14	363	1.24e-07	ENSP00000044462,ENSP00000261574,ENSP00000262948,ENSP00000272317,ENSP00000346037,ENSP00000361076,ENSP00000362744,ENSP00000370808,ENSP00000371958,ENSP00000372155,ENSP00000379339,ENSP00000435777,ENSP00000438483,ENSP00000483688	CD9,IPO5,KPNA2,MAP2K2,PSMA4,PSMB3,PSME1,RPL7A,RPLP1,RPS13,RPS27A,RPS29,RPS4X,SLC25A6
HSA-168254	Influenza Infection	9	148	3.28e-06	ENSP00000261574,ENSP00000272317,ENSP00000346037,ENSP00000361076,ENSP00000362744,ENSP00000370808,ENSP00000379339,ENSP00000435777,ENSP00000438483	IPO5,KPNA2,RPL7A,RPLP1,RPS13,RPS27A,RPS29,RPS4X,SLC25A6
HSA-9010553	Regulation of expression of SLITs and ROBOs	9	164	5.09e-06	ENSP00000044462,ENSP00000272317,ENSP00000346037,ENSP00000361076,ENSP00000362744,ENSP00000372155,ENSP00000379339,ENSP00000435777,ENSP00000483688	PSMA4,PSMB3,PSME1,RPL7A,RPLP1,RPS13,RPS27A,RPS29,RPS4X
HSA-8953854	Metabolism of RNA	15	652	6.01e-06	ENSP00000044462,ENSP00000168216,ENSP00000254108,ENSP00000272317,ENSP00000346037,ENSP00000346120,ENSP00000349428,ENSP00000361076,ENSP00000362744,ENSP00000372155,ENSP00000379339,ENSP00000381216,ENSP00000418447,ENSP00000435777,ENSP00000483688	DDX21,FUS,HSD17B10,KHSRP,PPP2CA,PSMA4,PSMB3,PSME1,PTBP1,RPL7A,RPLP1,RPS13,RPS27A,RPS29,RPS4X
HSA-5689880	Ub-specific processing proteases	9	202	1.68e-05	ENSP00000044462,ENSP00000261601,ENSP00000265333,ENSP00000272317,ENSP00000289316,ENSP00000355566,ENSP00000372155,ENSP00000476136,ENSP00000483688	HIST1H2BD,HIST1H2BJ,PSMA4,PSMB3,PSME1,RPS27A,TOMM20,USP14,VDAC1
HSA-71291	Metabolism of amino acids and derivatives	11	354	1.68e-05	ENSP00000044462,ENSP00000168216,ENSP00000272317,ENSP00000346037,ENSP00000359539,ENSP00000361076,ENSP00000362744,ENSP00000372155,ENSP00000379339,ENSP00000435777,ENSP00000483688	GOT1,HSD17B10,PSMA4,PSMB3,PSME1,RPL7A,RPLP1,RPS13,RPS27A,RPS29,RPS4X
HSA-8939236	RUNX1 regulates transcription of genes involved in differentiation of HSCs	7	96	1.68e-05	ENSP00000044462,ENSP00000272317,ENSP00000289316,ENSP00000296417,ENSP00000372155,ENSP00000476136,ENSP00000483688	H2AFZ,HIST1H2BD,HIST1H2BJ,PSMA4,PSMB3,PSME1,RPS27A
HSA-1799339	SRP-dependent cotranslational protein targeting to membrane	7	109	2.42e-05	ENSP00000272317,ENSP00000346037,ENSP00000361076,ENSP00000362744,ENSP00000379339,ENSP00000399457,ENSP00000435777	DDOST,RPL7A,RPLP1,RPS13,RPS27A,RPS29,RPS4X
HSA-1266738	Developmental Biology	17	1023	2.59e-05	ENSP00000044462,ENSP00000252244,ENSP00000262948,ENSP00000272317,ENSP00000289316,ENSP00000294742,ENSP00000296417,ENSP00000346037,ENSP00000361076,ENSP00000361083,ENSP00000362744,ENSP00000372155,ENSP00000377508,ENSP00000379339,ENSP00000435777,ENSP00000476136,ENSP00000483688	ADIRF,ARPC5,H2AFZ,HIST1H2BD,HIST1H2BJ,JUP,KRT1,MAP2K2,PSMA4,PSMB3,PSME1,RPL7A,RPLP1,RPS13,RPS27A,RPS29,RPS4X
HSA-975957	Nonsense Mediated Decay (NMD) enhanced by the Exon Junction Complex (EJC)	7	112	2.59e-05	ENSP00000272317,ENSP00000346037,ENSP00000361076,ENSP00000362744,ENSP00000379339,ENSP00000418447,ENSP00000435777	PPP2CA,RPL7A,RPLP1,RPS13,RPS27A,RPS29,RPS4X
HSA-168273	Influenza Viral RNA Transcription and Replication	7	128	4.69e-05	ENSP00000261574,ENSP00000272317,ENSP00000346037,ENSP00000361076,ENSP00000362744,ENSP00000379339,ENSP00000435777	IPO5,RPL7A,RPLP1,RPS13,RPS27A,RPS29,RPS4X
HSA-156902	Peptide chain elongation	6	86	6.31e-05	ENSP00000272317,ENSP00000346037,ENSP00000361076,ENSP00000362744,ENSP00000379339,ENSP00000435777	RPL7A,RPLP1,RPS13,RPS27A,RPS29,RPS4X
HSA-1643685	Disease	16	1018	6.31e-05	ENSP00000044462,ENSP00000261574,ENSP00000262948,ENSP00000272317,ENSP00000295897,ENSP00000346037,ENSP00000361076,ENSP00000362744,ENSP00000370808,ENSP00000371958,ENSP00000372155,ENSP00000379339,ENSP00000418447,ENSP00000435777,ENSP00000438483,ENSP00000483688	ALB,CD9,IPO5,KPNA2,MAP2K2,PPP2CA,PSMA4,PSMB3,PSME1,RPL7A,RPLP1,RPS13,RPS27A,RPS29,RPS4X,SLC25A6
HSA-192823	Viral mRNA Translation	6	86	6.31e-05	ENSP00000272317,ENSP00000346037,ENSP00000361076,ENSP00000362744,ENSP00000379339,ENSP00000435777	RPL7A,RPLP1,RPS13,RPS27A,RPS29,RPS4X
HSA-201681	TCF dependent signaling in response to WNT	8	198	6.31e-05	ENSP00000044462,ENSP00000272317,ENSP00000289316,ENSP00000296417,ENSP00000372155,ENSP00000418447,ENSP00000476136,ENSP00000483688	H2AFZ,HIST1H2BD,HIST1H2BJ,PPP2CA,PSMA4,PSMB3,PSME1,RPS27A
HSA-2408557	Selenocysteine synthesis	6	90	6.31e-05	ENSP00000272317,ENSP00000346037,ENSP00000361076,ENSP00000362744,ENSP00000379339,ENSP00000435777	RPL7A,RPLP1,RPS13,RPS27A,RPS29,RPS4X
HSA-69481	G2/M Checkpoints	7	148	6.31e-05	ENSP00000044462,ENSP00000262105,ENSP00000272317,ENSP00000289316,ENSP00000372155,ENSP00000476136,ENSP00000483688	HIST1H2BD,HIST1H2BJ,MCM4,PSMA4,PSMB3,PSME1,RPS27A
HSA-72312	rRNA processing	8	199	6.31e-05	ENSP00000168216,ENSP00000272317,ENSP00000346037,ENSP00000346120,ENSP00000361076,ENSP00000362744,ENSP00000379339,ENSP00000435777	DDX21,HSD17B10,RPL7A,RPLP1,RPS13,RPS27A,RPS29,RPS4X
HSA-72764	Eukaryotic Translation Termination	6	90	6.31e-05	ENSP00000272317,ENSP00000346037,ENSP00000361076,ENSP00000362744,ENSP00000379339,ENSP00000435777	RPL7A,RPLP1,RPS13,RPS27A,RPS29,RPS4X
HSA-975956	Nonsense Mediated Decay (NMD) independent of the Exon Junction Complex (EJC)	6	92	6.31e-05	ENSP00000272317,ENSP00000346037,ENSP00000361076,ENSP00000362744,ENSP00000379339,ENSP00000435777	RPL7A,RPLP1,RPS13,RPS27A,RPS29,RPS4X
HSA-72689	Formation of a pool of free 40S subunits	6	98	7.83e-05	ENSP00000272317,ENSP00000346037,ENSP00000361076,ENSP00000362744,ENSP00000379339,ENSP00000435777	RPL7A,RPLP1,RPS13,RPS27A,RPS29,RPS4X
HSA-392499	Metabolism of proteins	22	1948	9.39e-05	ENSP00000044462,ENSP00000261601,ENSP00000265333,ENSP00000272317,ENSP00000289316,ENSP00000295688,ENSP00000295897,ENSP00000296417,ENSP00000333547,ENSP00000346037,ENSP00000355566,ENSP00000357048,ENSP00000361076,ENSP00000362744,ENSP00000372155,ENSP00000379339,ENSP00000381216,ENSP00000393887,ENSP00000399457,ENSP00000435777,ENSP00000476136,ENSP00000483688	AHSG,ALB,CCT3,COPA,DDOST,H2AFZ,HIST1H2BD,HIST1H2BJ,KHSRP,PSMA4,PSMB3,PSME1,RAB11B,RPL7A,RPLP1,RPS13,RPS27A,RPS29,RPS4X,TOMM20,USP14,VDAC1
HSA-156827	L13a-mediated translational silencing of Ceruloplasmin expression	6	107	0.00012	ENSP00000272317,ENSP00000346037,ENSP00000361076,ENSP00000362744,ENSP00000379339,ENSP00000435777	RPL7A,RPLP1,RPS13,RPS27A,RPS29,RPS4X
HSA-72706	GTP hydrolysis and joining of the 60S ribosomal subunit	6	108	0.00012	ENSP00000272317,ENSP00000346037,ENSP00000361076,ENSP00000362744,ENSP00000379339,ENSP00000435777	RPL7A,RPLP1,RPS13,RPS27A,RPS29,RPS4X
HSA-1430728	Metabolism	22	2032	0.00016	ENSP00000044462,ENSP00000168216,ENSP00000222553,ENSP00000252603,ENSP00000265333,ENSP00000267113,ENSP00000268379,ENSP00000272317,ENSP00000295897,ENSP00000346037,ENSP00000346921,ENSP00000357535,ENSP00000359539,ENSP00000361076,ENSP00000362744,ENSP00000367086,ENSP00000370808,ENSP00000372155,ENSP00000379339,ENSP00000418447,ENSP00000435777,ENSP00000483688	ACOT7,AK2,ALB,ECHS1,ESYT1,GOT1,HSD17B10,NAMPT,PGLS,PPP2CA,PSMA4,PSMB3,PSME1,RPL7A,RPLP1,RPS13,RPS27A,RPS29,RPS4X,SLC25A6,UQCRC2,VDAC1
HSA-6791226	Major pathway of rRNA processing in the nucleolus and cytosol	7	179	0.00016	ENSP00000272317,ENSP00000346037,ENSP00000346120,ENSP00000361076,ENSP00000362744,ENSP00000379339,ENSP00000435777	DDX21,RPL7A,RPLP1,RPS13,RPS27A,RPS29,RPS4X
HSA-68867	Assembly of the pre-replicative complex	5	65	0.00016	ENSP00000044462,ENSP00000262105,ENSP00000272317,ENSP00000372155,ENSP00000483688	MCM4,PSMA4,PSMB3,PSME1,RPS27A
HSA-422475	Axon guidance	11	541	0.00017	ENSP00000044462,ENSP00000262948,ENSP00000272317,ENSP00000294742,ENSP00000346037,ENSP00000361076,ENSP00000362744,ENSP00000372155,ENSP00000379339,ENSP00000435777,ENSP00000483688	ARPC5,MAP2K2,PSMA4,PSMB3,PSME1,RPL7A,RPLP1,RPS13,RPS27A,RPS29,RPS4X
HSA-68949	Orc1 removal from chromatin	5	68	0.00017	ENSP00000044462,ENSP00000262105,ENSP00000272317,ENSP00000372155,ENSP00000483688	MCM4,PSMA4,PSMB3,PSME1,RPS27A
HSA-69620	Cell Cycle Checkpoints	8	265	0.00019	ENSP00000044462,ENSP00000262105,ENSP00000272317,ENSP00000289316,ENSP00000372155,ENSP00000418447,ENSP00000476136,ENSP00000483688	HIST1H2BD,HIST1H2BJ,MCM4,PPP2CA,PSMA4,PSMB3,PSME1,RPS27A
HSA-5250913	Positive epigenetic regulation of rRNA expression	5	73	0.00021	ENSP00000289316,ENSP00000296417,ENSP00000336687,ENSP00000346120,ENSP00000476136	CBX3,DDX21,H2AFZ,HIST1H2BD,HIST1H2BJ
HSA-69206	G1/S Transition	6	128	0.00021	ENSP00000044462,ENSP00000262105,ENSP00000272317,ENSP00000372155,ENSP00000418447,ENSP00000483688	MCM4,PPP2CA,PSMA4,PSMB3,PSME1,RPS27A
HSA-157118	Signaling by NOTCH	7	197	0.00022	ENSP00000044462,ENSP00000272317,ENSP00000289316,ENSP00000296417,ENSP00000372155,ENSP00000476136,ENSP00000483688	H2AFZ,HIST1H2BD,HIST1H2BJ,PSMA4,PSMB3,PSME1,RPS27A
HSA-195253	Degradation of beta-catenin by the destruction complex	5	79	0.00027	ENSP00000044462,ENSP00000272317,ENSP00000372155,ENSP00000418447,ENSP00000483688	PPP2CA,PSMA4,PSMB3,PSME1,RPS27A
HSA-450531	Regulation of mRNA stability by proteins that bind AU-rich elements	5	83	0.00032	ENSP00000044462,ENSP00000272317,ENSP00000372155,ENSP00000381216,ENSP00000483688	KHSRP,PSMA4,PSMB3,PSME1,RPS27A
HSA-168249	Innate Immune System	14	1012	0.00048	ENSP00000044462,ENSP00000226218,ENSP00000252244,ENSP00000272317,ENSP00000294742,ENSP00000345347,ENSP00000355011,ENSP00000372155,ENSP00000377508,ENSP00000382840,ENSP00000393887,ENSP00000399457,ENSP00000418447,ENSP00000483688	AHSG,ARPC5,DDOST,DDX3X,HMGB1,ILF2,JUP,KRT1,PPP2CA,PSMA4,PSMB3,PSME1,RPS27A,VTN
HSA-427389	ERCC6 (CSB) and EHMT2 (G9a) positively regulate rRNA expression	4	45	0.00048	ENSP00000289316,ENSP00000296417,ENSP00000336687,ENSP00000476136	CBX3,H2AFZ,HIST1H2BD,HIST1H2BJ
HSA-211733	Regulation of activated PAK-2p34 by proteasome mediated degradation	4	47	0.00056	ENSP00000044462,ENSP00000272317,ENSP00000372155,ENSP00000483688	PSMA4,PSMB3,PSME1,RPS27A
HSA-109581	Apoptosis	6	162	0.00059	ENSP00000044462,ENSP00000244534,ENSP00000272317,ENSP00000345347,ENSP00000372155,ENSP00000483688	HIST1H1D,HMGB1,PSMA4,PSMB3,PSME1,RPS27A
HSA-9020702	Interleukin-1 signaling	5	98	0.00060	ENSP00000044462,ENSP00000272317,ENSP00000345347,ENSP00000372155,ENSP00000483688	HMGB1,PSMA4,PSMB3,PSME1,RPS27A
HSA-174113	SCF-beta-TrCP mediated degradation of Emi1	4	52	0.00061	ENSP00000044462,ENSP00000272317,ENSP00000372155,ENSP00000483688	PSMA4,PSMB3,PSME1,RPS27A
HSA-180534	Vpu mediated degradation of CD4	4	49	0.00061	ENSP00000044462,ENSP00000272317,ENSP00000372155,ENSP00000483688	PSMA4,PSMB3,PSME1,RPS27A
HSA-180585	Vif-mediated degradation of APOBEC3G	4	50	0.00061	ENSP00000044462,ENSP00000272317,ENSP00000372155,ENSP00000483688	PSMA4,PSMB3,PSME1,RPS27A
HSA-349425	Autodegradation of the E3 ubiquitin ligase COP1	4	49	0.00061	ENSP00000044462,ENSP00000272317,ENSP00000372155,ENSP00000483688	PSMA4,PSMB3,PSME1,RPS27A
HSA-450408	AUF1 (hnRNP D0) binds and destabilizes mRNA	4	51	0.00061	ENSP00000044462,ENSP00000272317,ENSP00000372155,ENSP00000483688	PSMA4,PSMB3,PSME1,RPS27A
HSA-4641257	Degradation of AXIN	4	52	0.00061	ENSP00000044462,ENSP00000272317,ENSP00000372155,ENSP00000483688	PSMA4,PSMB3,PSME1,RPS27A
HSA-68886	M Phase	8	343	0.00061	ENSP00000044462,ENSP00000272317,ENSP00000289316,ENSP00000296417,ENSP00000372155,ENSP00000418447,ENSP00000476136,ENSP00000483688	H2AFZ,HIST1H2BD,HIST1H2BJ,PPP2CA,PSMA4,PSMB3,PSME1,RPS27A
HSA-69229	Ubiquitin-dependent degradation of Cyclin D1	4	49	0.00061	ENSP00000044462,ENSP00000272317,ENSP00000372155,ENSP00000483688	PSMA4,PSMB3,PSME1,RPS27A
HSA-69601	Ubiquitin Mediated Degradation of Phosphorylated Cdc25A	4	50	0.00061	ENSP00000044462,ENSP00000272317,ENSP00000372155,ENSP00000483688	PSMA4,PSMB3,PSME1,RPS27A
HSA-72695	Formation of the ternary complex, and subsequently, the 43S complex	4	49	0.00061	ENSP00000272317,ENSP00000362744,ENSP00000379339,ENSP00000435777	RPS13,RPS27A,RPS29,RPS4X
HSA-8854050	FBXL7 down-regulates AURKA during mitotic entry and in early mitosis	4	52	0.00061	ENSP00000044462,ENSP00000272317,ENSP00000372155,ENSP00000483688	PSMA4,PSMB3,PSME1,RPS27A
HSA-8941858	Regulation of RUNX3 expression and activity	4	51	0.00061	ENSP00000044462,ENSP00000272317,ENSP00000372155,ENSP00000483688	PSMA4,PSMB3,PSME1,RPS27A
HSA-9604323	Negative regulation of NOTCH4 signaling	4	50	0.00061	ENSP00000044462,ENSP00000272317,ENSP00000372155,ENSP00000483688	PSMA4,PSMB3,PSME1,RPS27A
HSA-5362768	Hh mutants that don't undergo autocatalytic processing are degraded by ERAD	4	53	0.00062	ENSP00000044462,ENSP00000272317,ENSP00000372155,ENSP00000483688	PSMA4,PSMB3,PSME1,RPS27A
HSA-4641258	Degradation of DVL	4	54	0.00064	ENSP00000044462,ENSP00000272317,ENSP00000372155,ENSP00000483688	PSMA4,PSMB3,PSME1,RPS27A
HSA-72649	Translation initiation complex formation	4	55	0.00068	ENSP00000272317,ENSP00000362744,ENSP00000379339,ENSP00000435777	RPS13,RPS27A,RPS29,RPS4X
HSA-72702	Ribosomal scanning and start codon recognition	4	55	0.00068	ENSP00000272317,ENSP00000362744,ENSP00000379339,ENSP00000435777	RPS13,RPS27A,RPS29,RPS4X
HSA-5676590	NIK-->noncanonical NF-kB signaling	4	56	0.00071	ENSP00000044462,ENSP00000272317,ENSP00000372155,ENSP00000483688	PSMA4,PSMB3,PSME1,RPS27A
HSA-68827	CDT1 association with the CDC6:ORC:origin complex	4	56	0.00071	ENSP00000044462,ENSP00000272317,ENSP00000372155,ENSP00000483688	PSMA4,PSMB3,PSME1,RPS27A
HSA-187577	SCF(Skp2)-mediated degradation of p27/p21	4	57	0.00072	ENSP00000044462,ENSP00000272317,ENSP00000372155,ENSP00000483688	PSMA4,PSMB3,PSME1,RPS27A
HSA-5250924	B-WICH complex positively regulates rRNA expression	4	58	0.00072	ENSP00000289316,ENSP00000296417,ENSP00000346120,ENSP00000476136	DDX21,H2AFZ,HIST1H2BD,HIST1H2BJ
HSA-5607761	Dectin-1 mediated noncanonical NF-kB signaling	4	57	0.00072	ENSP00000044462,ENSP00000272317,ENSP00000372155,ENSP00000483688	PSMA4,PSMB3,PSME1,RPS27A
HSA-5610780	Degradation of GLI1 by the proteasome	4	57	0.00072	ENSP00000044462,ENSP00000272317,ENSP00000372155,ENSP00000483688	PSMA4,PSMB3,PSME1,RPS27A
HSA-5610783	Degradation of GLI2 by the proteasome	4	57	0.00072	ENSP00000044462,ENSP00000272317,ENSP00000372155,ENSP00000483688	PSMA4,PSMB3,PSME1,RPS27A
HSA-5610785	GLI3 is processed to GLI3R by the proteasome	4	57	0.00072	ENSP00000044462,ENSP00000272317,ENSP00000372155,ENSP00000483688	PSMA4,PSMB3,PSME1,RPS27A
HSA-5678895	Defective CFTR causes cystic fibrosis	4	58	0.00072	ENSP00000044462,ENSP00000272317,ENSP00000372155,ENSP00000483688	PSMA4,PSMB3,PSME1,RPS27A
HSA-73777	RNA Polymerase I Chain Elongation	4	58	0.00072	ENSP00000289316,ENSP00000296417,ENSP00000336687,ENSP00000476136	CBX3,H2AFZ,HIST1H2BD,HIST1H2BJ
HSA-174084	Autodegradation of Cdh1 by Cdh1:APC/C	4	59	0.00073	ENSP00000044462,ENSP00000272317,ENSP00000372155,ENSP00000483688	PSMA4,PSMB3,PSME1,RPS27A
HSA-5693606	DNA Double Strand Break Response	4	60	0.00076	ENSP00000272317,ENSP00000289316,ENSP00000438483,ENSP00000476136	HIST1H2BD,HIST1H2BJ,KPNA2,RPS27A
HSA-2559586	DNA Damage/Telomere Stress Induced Senescence	4	61	0.00080	ENSP00000244534,ENSP00000289316,ENSP00000296417,ENSP00000476136	H2AFZ,HIST1H1D,HIST1H2BD,HIST1H2BJ
HSA-4608870	Asymmetric localization of PCP proteins	4	61	0.00080	ENSP00000044462,ENSP00000272317,ENSP00000372155,ENSP00000483688	PSMA4,PSMB3,PSME1,RPS27A
HSA-5205685	Pink/Parkin Mediated Mitophagy	3	22	0.00080	ENSP00000265333,ENSP00000272317,ENSP00000355566	RPS27A,TOMM20,VDAC1
HSA-5358346	Hedgehog ligand biogenesis	4	61	0.00080	ENSP00000044462,ENSP00000272317,ENSP00000372155,ENSP00000483688	PSMA4,PSMB3,PSME1,RPS27A
HSA-69278	Cell Cycle, Mitotic	9	483	0.00080	ENSP00000044462,ENSP00000262105,ENSP00000272317,ENSP00000289316,ENSP00000296417,ENSP00000372155,ENSP00000418447,ENSP00000476136,ENSP00000483688	H2AFZ,HIST1H2BD,HIST1H2BJ,MCM4,PPP2CA,PSMA4,PSMB3,PSME1,RPS27A
HSA-1234176	Oxygen-dependent proline hydroxylation of Hypoxia-inducible Factor Alpha	4	62	0.00081	ENSP00000044462,ENSP00000272317,ENSP00000372155,ENSP00000483688	PSMA4,PSMB3,PSME1,RPS27A
HSA-162909	Host Interactions of HIV factors	5	121	0.00082	ENSP00000044462,ENSP00000272317,ENSP00000370808,ENSP00000372155,ENSP00000483688	PSMA4,PSMB3,PSME1,RPS27A,SLC25A6
HSA-174154	APC/C:Cdc20 mediated degradation of Securin	4	63	0.00082	ENSP00000044462,ENSP00000272317,ENSP00000372155,ENSP00000483688	PSMA4,PSMB3,PSME1,RPS27A
HSA-9609507	Protein localization	5	122	0.00083	ENSP00000215570,ENSP00000265333,ENSP00000272317,ENSP00000355566,ENSP00000370808	RPS27A,SLC25A6,TIMM13,TOMM20,VDAC1
HSA-1169091	Activation of NF-kappaB in B cells	4	64	0.00085	ENSP00000044462,ENSP00000272317,ENSP00000372155,ENSP00000483688	PSMA4,PSMB3,PSME1,RPS27A
HSA-1268020	Mitochondrial protein import	4	64	0.00085	ENSP00000215570,ENSP00000265333,ENSP00000355566,ENSP00000370808	SLC25A6,TIMM13,TOMM20,VDAC1
HSA-2262752	Cellular responses to stress	8	384	0.00085	ENSP00000044462,ENSP00000244534,ENSP00000272317,ENSP00000289316,ENSP00000296417,ENSP00000372155,ENSP00000476136,ENSP00000483688	H2AFZ,HIST1H1D,HIST1H2BD,HIST1H2BJ,PSMA4,PSMB3,PSME1,RPS27A
HSA-5658442	Regulation of RAS by GAPs	4	65	0.00086	ENSP00000044462,ENSP00000272317,ENSP00000372155,ENSP00000483688	PSMA4,PSMB3,PSME1,RPS27A
HSA-8948751	Regulation of PTEN stability and activity	4	66	0.00090	ENSP00000044462,ENSP00000272317,ENSP00000372155,ENSP00000483688	PSMA4,PSMB3,PSME1,RPS27A
HSA-174178	APC/C:Cdh1 mediated degradation of Cdc20 and other APC/C:Cdh1 targeted proteins in late mitosis/early G1	4	68	0.00099	ENSP00000044462,ENSP00000272317,ENSP00000372155,ENSP00000483688	PSMA4,PSMB3,PSME1,RPS27A
HSA-174184	Cdc20:Phospho-APC/C mediated degradation of Cyclin A	4	68	0.00099	ENSP00000044462,ENSP00000272317,ENSP00000372155,ENSP00000483688	PSMA4,PSMB3,PSME1,RPS27A
HSA-69017	CDK-mediated phosphorylation and removal of Cdc6	4	68	0.00099	ENSP00000044462,ENSP00000272317,ENSP00000372155,ENSP00000483688	PSMA4,PSMB3,PSME1,RPS27A
HSA-8939902	Regulation of RUNX2 expression and activity	4	68	0.00099	ENSP00000044462,ENSP00000272317,ENSP00000372155,ENSP00000483688	PSMA4,PSMB3,PSME1,RPS27A
HSA-8852276	The role of GTSE1 in G2/M progression after G2 checkpoint	4	73	0.0012	ENSP00000044462,ENSP00000272317,ENSP00000372155,ENSP00000483688	PSMA4,PSMB3,PSME1,RPS27A
HSA-5619115	Disorders of transmembrane transporters	5	141	0.0013	ENSP00000044462,ENSP00000272317,ENSP00000295897,ENSP00000372155,ENSP00000483688	ALB,PSMA4,PSMB3,PSME1,RPS27A
HSA-2559582	Senescence-Associated Secretory Phenotype (SASP)	4	78	0.0014	ENSP00000272317,ENSP00000289316,ENSP00000296417,ENSP00000476136	H2AFZ,HIST1H2BD,HIST1H2BJ,RPS27A
HSA-977225	Amyloid fiber formation	4	78	0.0014	ENSP00000272317,ENSP00000289316,ENSP00000296417,ENSP00000476136	H2AFZ,HIST1H2BD,HIST1H2BJ,RPS27A
HSA-1236974	ER-Phagosome pathway	4	80	0.0015	ENSP00000044462,ENSP00000272317,ENSP00000372155,ENSP00000483688	PSMA4,PSMB3,PSME1,RPS27A
HSA-2871837	FCERI mediated NF-kB activation	4	79	0.0015	ENSP00000044462,ENSP00000272317,ENSP00000372155,ENSP00000483688	PSMA4,PSMB3,PSME1,RPS27A
HSA-351202	Metabolism of polyamines	4	81	0.0015	ENSP00000044462,ENSP00000359539,ENSP00000372155,ENSP00000483688	GOT1,PSMA4,PSMB3,PSME1
HSA-5673001	RAF/MAP kinase cascade	6	229	0.0015	ENSP00000044462,ENSP00000262948,ENSP00000272317,ENSP00000372155,ENSP00000418447,ENSP00000483688	MAP2K2,PPP2CA,PSMA4,PSMB3,PSME1,RPS27A
HSA-73728	RNA Polymerase I Promoter Opening	3	32	0.0015	ENSP00000289316,ENSP00000296417,ENSP00000476136	H2AFZ,HIST1H2BD,HIST1H2BJ
HSA-171306	Packaging Of Telomere Ends	3	33	0.0016	ENSP00000289316,ENSP00000296417,ENSP00000476136	H2AFZ,HIST1H2BD,HIST1H2BJ
HSA-5632684	Hedgehog 'on' state	4	82	0.0016	ENSP00000044462,ENSP00000272317,ENSP00000372155,ENSP00000483688	PSMA4,PSMB3,PSME1,RPS27A
HSA-5334118	DNA methylation	3	34	0.0017	ENSP00000289316,ENSP00000296417,ENSP00000476136	H2AFZ,HIST1H2BD,HIST1H2BJ
HSA-5687128	MAPK6/MAPK4 signaling	4	86	0.0018	ENSP00000044462,ENSP00000272317,ENSP00000372155,ENSP00000483688	PSMA4,PSMB3,PSME1,RPS27A
HSA-202424	Downstream TCR signaling	4	89	0.0020	ENSP00000044462,ENSP00000272317,ENSP00000372155,ENSP00000483688	PSMA4,PSMB3,PSME1,RPS27A
HSA-2559583	Cellular Senescence	5	161	0.0020	ENSP00000244534,ENSP00000272317,ENSP00000289316,ENSP00000296417,ENSP00000476136	H2AFZ,HIST1H1D,HIST1H2BD,HIST1H2BJ,RPS27A
HSA-5625886	Activated PKN1 stimulates transcription of AR (androgen receptor) regulated genes KLK2 and KLK3	3	36	0.0020	ENSP00000289316,ENSP00000296417,ENSP00000476136	H2AFZ,HIST1H2BD,HIST1H2BJ
HSA-427359	SIRT1 negatively regulates rRNA expression	3	37	0.0021	ENSP00000289316,ENSP00000296417,ENSP00000476136	H2AFZ,HIST1H2BD,HIST1H2BJ
HSA-2559580	Oxidative Stress Induced Senescence	4	92	0.0022	ENSP00000272317,ENSP00000289316,ENSP00000296417,ENSP00000476136	H2AFZ,HIST1H2BD,HIST1H2BJ,RPS27A
HSA-5689603	UCH proteinases	4	93	0.0022	ENSP00000044462,ENSP00000272317,ENSP00000372155,ENSP00000483688	PSMA4,PSMB3,PSME1,RPS27A
HSA-6798695	Neutrophil degranulation	8	471	0.0022	ENSP00000252244,ENSP00000294742,ENSP00000345347,ENSP00000355011,ENSP00000377508,ENSP00000382840,ENSP00000393887,ENSP00000399457	AHSG,ARPC5,DDOST,DDX3X,HMGB1,ILF2,JUP,KRT1
HSA-5675221	Negative regulation of MAPK pathway	3	40	0.0024	ENSP00000262948,ENSP00000272317,ENSP00000418447	MAP2K2,PPP2CA,RPS27A
HSA-212300	PRC2 methylates histones and DNA	3	42	0.0027	ENSP00000289316,ENSP00000296417,ENSP00000476136	H2AFZ,HIST1H2BD,HIST1H2BJ
HSA-2299718	Condensation of Prophase Chromosomes	3	42	0.0027	ENSP00000289316,ENSP00000296417,ENSP00000476136	H2AFZ,HIST1H2BD,HIST1H2BJ
HSA-2467813	Separation of Sister Chromatids	5	178	0.0028	ENSP00000044462,ENSP00000272317,ENSP00000372155,ENSP00000418447,ENSP00000483688	PPP2CA,PSMA4,PSMB3,PSME1,RPS27A
HSA-382556	ABC-family proteins mediated transport	4	100	0.0028	ENSP00000044462,ENSP00000272317,ENSP00000372155,ENSP00000483688	PSMA4,PSMB3,PSME1,RPS27A
HSA-68875	Mitotic Prophase	4	101	0.0028	ENSP00000289316,ENSP00000296417,ENSP00000418447,ENSP00000476136	H2AFZ,HIST1H2BD,HIST1H2BJ,PPP2CA
HSA-597592	Post-translational protein modification	14	1366	0.0031	ENSP00000044462,ENSP00000261601,ENSP00000265333,ENSP00000272317,ENSP00000289316,ENSP00000295897,ENSP00000333547,ENSP00000355566,ENSP00000357048,ENSP00000372155,ENSP00000393887,ENSP00000399457,ENSP00000476136,ENSP00000483688	AHSG,ALB,COPA,DDOST,HIST1H2BD,HIST1H2BJ,PSMA4,PSMB3,PSME1,RAB11B,RPS27A,TOMM20,USP14,VDAC1
HSA-1236978	Cross-presentation of soluble exogenous antigens (endosomes)	3	47	0.0035	ENSP00000044462,ENSP00000372155,ENSP00000483688	PSMA4,PSMB3,PSME1
HSA-69275	G2/M Transition	5	189	0.0035	ENSP00000044462,ENSP00000272317,ENSP00000372155,ENSP00000418447,ENSP00000483688	PPP2CA,PSMA4,PSMB3,PSME1,RPS27A
HSA-350562	Regulation of ornithine decarboxylase (ODC)	3	48	0.0036	ENSP00000044462,ENSP00000372155,ENSP00000483688	PSMA4,PSMB3,PSME1
HSA-1474165	Reproduction	4	111	0.0037	ENSP00000289316,ENSP00000296417,ENSP00000371958,ENSP00000476136	CD9,H2AFZ,HIST1H2BD,HIST1H2BJ
HSA-606279	Deposition of new CENPA-containing nucleosomes at the centromere	3	52	0.0044	ENSP00000289316,ENSP00000296417,ENSP00000476136	H2AFZ,HIST1H2BD,HIST1H2BJ
HSA-9018519	Estrogen-dependent gene expression	4	118	0.0045	ENSP00000289316,ENSP00000296417,ENSP00000438483,ENSP00000476136	H2AFZ,HIST1H2BD,HIST1H2BJ,KPNA2
HSA-8866654	E3 ubiquitin ligases ubiquitinate target proteins	3	53	0.0046	ENSP00000272317,ENSP00000289316,ENSP00000476136	HIST1H2BD,HIST1H2BJ,RPS27A
HSA-211227	Activation of DNA fragmentation factor	2	13	0.0051	ENSP00000244534,ENSP00000345347	HIST1H1D,HMGB1
HSA-879415	Advanced glycosylation endproduct receptor signaling	2	13	0.0051	ENSP00000345347,ENSP00000399457	DDOST,HMGB1
HSA-912446	Meiotic recombination	3	55	0.0051	ENSP00000289316,ENSP00000296417,ENSP00000476136	H2AFZ,HIST1H2BD,HIST1H2BJ
HSA-1221632	Meiotic synapsis	3	58	0.0056	ENSP00000289316,ENSP00000296417,ENSP00000476136	H2AFZ,HIST1H2BD,HIST1H2BJ
HSA-1295596	Spry regulation of FGF signaling	2	14	0.0056	ENSP00000272317,ENSP00000418447	PPP2CA,RPS27A
HSA-5693565	Recruitment and ATM-mediated phosphorylation of repair and signaling proteins at DNA double strand breaks	3	59	0.0059	ENSP00000272317,ENSP00000289316,ENSP00000476136	HIST1H2BD,HIST1H2BJ,RPS27A
HSA-201722	Formation of the beta-catenin:TCF transactivating complex	3	60	0.0061	ENSP00000289316,ENSP00000296417,ENSP00000476136	H2AFZ,HIST1H2BD,HIST1H2BJ
HSA-1912408	Pre-NOTCH Transcription and Translation	3	62	0.0066	ENSP00000289316,ENSP00000296417,ENSP00000476136	H2AFZ,HIST1H2BD,HIST1H2BJ
HSA-5654738	Signaling by FGFR2	3	66	0.0076	ENSP00000272317,ENSP00000349428,ENSP00000418447	PPP2CA,PTBP1,RPS27A
HSA-8936459	RUNX1 regulates genes involved in megakaryocyte differentiation and platelet function	3	66	0.0076	ENSP00000289316,ENSP00000296417,ENSP00000476136	H2AFZ,HIST1H2BD,HIST1H2BJ
HSA-1257604	PIP3 activates AKT signaling	5	242	0.0085	ENSP00000044462,ENSP00000272317,ENSP00000372155,ENSP00000418447,ENSP00000483688	PPP2CA,PSMA4,PSMB3,PSME1,RPS27A
HSA-5663202	Diseases of signal transduction	6	360	0.0092	ENSP00000044462,ENSP00000262948,ENSP00000272317,ENSP00000372155,ENSP00000418447,ENSP00000483688	MAP2K2,PPP2CA,PSMA4,PSMB3,PSME1,RPS27A
HSA-5578749	Transcriptional regulation by small RNAs	3	72	0.0094	ENSP00000289316,ENSP00000296417,ENSP00000476136	H2AFZ,HIST1H2BD,HIST1H2BJ
HSA-427413	NoRC negatively regulates rRNA expression	3	74	0.0100	ENSP00000289316,ENSP00000296417,ENSP00000476136	H2AFZ,HIST1H2BD,HIST1H2BJ
HSA-5693607	Processing of DNA double-strand break ends	3	81	0.0124	ENSP00000272317,ENSP00000289316,ENSP00000476136	HIST1H2BD,HIST1H2BJ,RPS27A
HSA-5673000	RAF activation	2	24	0.0130	ENSP00000262948,ENSP00000418447	MAP2K2,PPP2CA
HSA-195258	RHO GTPase Effectors	5	273	0.0132	ENSP00000289316,ENSP00000294742,ENSP00000296417,ENSP00000418447,ENSP00000476136	ARPC5,H2AFZ,HIST1H2BD,HIST1H2BJ,PPP2CA
HSA-975871	MyD88 cascade initiated on plasma membrane	3	84	0.0134	ENSP00000272317,ENSP00000345347,ENSP00000418447	HMGB1,PPP2CA,RPS27A
HSA-5339562	Uptake and actions of bacterial toxins	2	25	0.0136	ENSP00000262948,ENSP00000371958	CD9,MAP2K2
HSA-5617472	Activation of anterior HOX genes in hindbrain development during early embryogenesis	3	91	0.0160	ENSP00000289316,ENSP00000296417,ENSP00000476136	H2AFZ,HIST1H2BD,HIST1H2BJ
HSA-975138	TRAF6 mediated induction of NFkB and MAP kinases upon TLR7/8 or 9 activation	3	91	0.0160	ENSP00000272317,ENSP00000345347,ENSP00000418447	HMGB1,PPP2CA,RPS27A
HSA-166058	MyD88:MAL(TIRAP) cascade initiated on plasma membrane	3	94	0.0170	ENSP00000272317,ENSP00000345347,ENSP00000418447	HMGB1,PPP2CA,RPS27A
HSA-168164	Toll Like Receptor 3 (TLR3) Cascade	3	95	0.0174	ENSP00000272317,ENSP00000345347,ENSP00000418447	HMGB1,PPP2CA,RPS27A
HSA-937061	TRIF(TICAM1)-mediated TLR4 signaling	3	96	0.0178	ENSP00000272317,ENSP00000345347,ENSP00000418447	HMGB1,PPP2CA,RPS27A
HSA-168256	Immune System	15	1925	0.0193	ENSP00000044462,ENSP00000226218,ENSP00000252244,ENSP00000272317,ENSP00000294742,ENSP00000345347,ENSP00000355011,ENSP00000372155,ENSP00000377508,ENSP00000382840,ENSP00000393887,ENSP00000399457,ENSP00000418447,ENSP00000438483,ENSP00000483688	AHSG,ARPC5,DDOST,DDX3X,HMGB1,ILF2,JUP,KPNA2,KRT1,PPP2CA,PSMA4,PSMB3,PSME1,RPS27A,VTN
HSA-445989	TAK1 activates NFkB by phosphorylation and activation of IKKs complex	2	32	0.0196	ENSP00000272317,ENSP00000345347	HMGB1,RPS27A
HSA-449147	Signaling by Interleukins	6	439	0.0200	ENSP00000044462,ENSP00000272317,ENSP00000345347,ENSP00000372155,ENSP00000418447,ENSP00000483688	HMGB1,PPP2CA,PSMA4,PSMB3,PSME1,RPS27A
HSA-6804757	Regulation of TP53 Degradation	2	35	0.0228	ENSP00000272317,ENSP00000418447	PPP2CA,RPS27A
HSA-77289	Mitochondrial Fatty Acid Beta-Oxidation	2	37	0.0249	ENSP00000357535,ENSP00000367086	ACOT7,ECHS1
HSA-168253	Host Interactions with Influenza Factors	2	39	0.0272	ENSP00000370808,ENSP00000438483	KPNA2,SLC25A6
HSA-8951664	Neddylation	4	227	0.0309	ENSP00000044462,ENSP00000272317,ENSP00000372155,ENSP00000483688	PSMA4,PSMB3,PSME1,RPS27A
HSA-69231	Cyclin D associated events in G1	2	43	0.0320	ENSP00000272317,ENSP00000418447	PPP2CA,RPS27A
HSA-114608	Platelet degranulation	3	125	0.0329	ENSP00000295897,ENSP00000371958,ENSP00000393887	AHSG,ALB,CD9
HSA-1280215	Cytokine Signaling in Immune system	7	654	0.0349	ENSP00000044462,ENSP00000272317,ENSP00000345347,ENSP00000372155,ENSP00000418447,ENSP00000438483,ENSP00000483688	HMGB1,KPNA2,PPP2CA,PSMA4,PSMB3,PSME1,RPS27A
HSA-5693571	Nonhomologous End-Joining (NHEJ)	2	52	0.0440	ENSP00000289316,ENSP00000476136	HIST1H2BD,HIST1H2BJ
HSA-382551	Transport of small molecules	7	706	0.0498	ENSP00000044462,ENSP00000265333,ENSP00000272317,ENSP00000292401,ENSP00000295897,ENSP00000372155,ENSP00000483688	ALB,AZGP1,PSMA4,PSMB3,PSME1,RPS27A,VDAC1
HSA-71387	Metabolism of carbohydrates	4	266	0.0498	ENSP00000252603,ENSP00000272317,ENSP00000359539,ENSP00000418447	GOT1,PGLS,PPP2CA,RPS27A

## Sheet: SGL07 VS CTRL
#term ID	term description	observed gene count	background gene count	false discovery rate	matching proteins in your network (IDs)	matching proteins in your network (labels)
HSA-156842	Eukaryotic Translation Elongation	22	90	5.25e-22	ENSP00000272317,ENSP00000296674,ENSP00000307889,ENSP00000309334,ENSP00000311430,ENSP00000339795,ENSP00000346037,ENSP00000348849,ENSP00000354739,ENSP00000361076,ENSP00000362744,ENSP00000376056,ENSP00000379339,ENSP00000379506,ENSP00000400467,ENSP00000410059,ENSP00000414321,ENSP00000416429,ENSP00000435096,ENSP00000449328,ENSP00000472469,ENSP00000481646	EEF1B2,EEF1D,RPL12,RPL13,RPL14,RPL15,RPL32,RPL4,RPL7,RPL7A,RPL9,RPLP0,RPLP1,RPS10,RPS23,RPS24,RPS25,RPS26,RPS27A,RPS28,RPS29,RPS4X
HSA-9010553	Regulation of expression of SLITs and ROBOs	26	164	5.25e-22	ENSP00000223321,ENSP00000269349,ENSP00000272317,ENSP00000296674,ENSP00000307889,ENSP00000309334,ENSP00000310129,ENSP00000311430,ENSP00000313007,ENSP00000339795,ENSP00000346037,ENSP00000348849,ENSP00000354739,ENSP00000361076,ENSP00000362744,ENSP00000372155,ENSP00000379339,ENSP00000379506,ENSP00000400467,ENSP00000414321,ENSP00000416429,ENSP00000435096,ENSP00000449328,ENSP00000472469,ENSP00000481029…	EIF4A3,PABPC1,PSMA2,PSMC3,PSMD2,PSME1,RPL12,RPL13,RPL14,RPL15,RPL32,RPL4,RPL7,RPL7A,RPL9,RPLP0,RPLP1,RPS10,RPS23,RPS24,RPS25,RPS26,RPS27A,RPS28,RPS29,RPS4X
HSA-376176	Signaling by ROBO receptors	27	210	3.09e-21	ENSP00000223321,ENSP00000269349,ENSP00000272317,ENSP00000296674,ENSP00000307889,ENSP00000309334,ENSP00000310129,ENSP00000311430,ENSP00000313007,ENSP00000339795,ENSP00000346037,ENSP00000348849,ENSP00000354739,ENSP00000361076,ENSP00000361883,ENSP00000362744,ENSP00000372155,ENSP00000379339,ENSP00000379506,ENSP00000400467,ENSP00000414321,ENSP00000416429,ENSP00000435096,ENSP00000449328,ENSP00000472469…	CAP1,EIF4A3,PABPC1,PSMA2,PSMC3,PSMD2,PSME1,RPL12,RPL13,RPL14,RPL15,RPL32,RPL4,RPL7,RPL7A,RPL9,RPLP0,RPLP1,RPS10,RPS23,RPS24,RPS25,RPS26,RPS27A,RPS28,RPS29,RPS4X
HSA-8953854	Metabolism of RNA	40	652	3.09e-21	ENSP00000168216,ENSP00000223321,ENSP00000225792,ENSP00000242776,ENSP00000248553,ENSP00000269349,ENSP00000272317,ENSP00000293831,ENSP00000296674,ENSP00000305556,ENSP00000307889,ENSP00000309334,ENSP00000310129,ENSP00000311430,ENSP00000313007,ENSP00000325376,ENSP00000339795,ENSP00000346037,ENSP00000346120,ENSP00000348849,ENSP00000349168,ENSP00000349428,ENSP00000352438,ENSP00000354739,ENSP00000359645…	ALYREF,DDX21,DDX39A,DDX5,EIF4A1,EIF4A3,HNRNPF,HNRNPH1,HNRNPM,HSD17B10,HSPB1,PABPC1,PCBP1,PCBP2,PSMA2,PSMC3,PSMD2,PSME1,PTBP1,RBMX,RPL12,RPL13,RPL14,RPL15,RPL32,RPL4,RPL7,RPL7A,RPL9,RPLP0,RPLP1,RPS10,RPS23,RPS24,RPS25,RPS26,RPS27A,RPS28,RPS29,RPS4X
HSA-156827	L13a-mediated translational silencing of Ceruloplasmin expression	22	107	3.50e-21	ENSP00000272317,ENSP00000293831,ENSP00000296674,ENSP00000307889,ENSP00000309334,ENSP00000311430,ENSP00000313007,ENSP00000339795,ENSP00000346037,ENSP00000348849,ENSP00000354739,ENSP00000361076,ENSP00000362744,ENSP00000379339,ENSP00000379506,ENSP00000400467,ENSP00000414321,ENSP00000416429,ENSP00000435096,ENSP00000449328,ENSP00000472469,ENSP00000481646	EIF4A1,PABPC1,RPL12,RPL13,RPL14,RPL15,RPL32,RPL4,RPL7,RPL7A,RPL9,RPLP0,RPLP1,RPS10,RPS23,RPS24,RPS25,RPS26,RPS27A,RPS28,RPS29,RPS4X
HSA-1799339	SRP-dependent cotranslational protein targeting to membrane	22	109	4.17e-21	ENSP00000272317,ENSP00000296255,ENSP00000296674,ENSP00000307889,ENSP00000309334,ENSP00000311430,ENSP00000317331,ENSP00000339795,ENSP00000346037,ENSP00000348849,ENSP00000354739,ENSP00000361076,ENSP00000362744,ENSP00000379339,ENSP00000379506,ENSP00000400467,ENSP00000414321,ENSP00000416429,ENSP00000435096,ENSP00000449328,ENSP00000472469,ENSP00000481646	RPL12,RPL13,RPL14,RPL15,RPL32,RPL4,RPL7,RPL7A,RPL9,RPLP0,RPLP1,RPN1,RPS10,RPS23,RPS24,RPS25,RPS26,RPS27A,RPS28,RPS29,RPS4X,SSR4
HSA-975956	Nonsense Mediated Decay (NMD) independent of the Exon Junction Complex (EJC)	21	92	4.17e-21	ENSP00000272317,ENSP00000296674,ENSP00000307889,ENSP00000309334,ENSP00000311430,ENSP00000313007,ENSP00000339795,ENSP00000346037,ENSP00000348849,ENSP00000354739,ENSP00000361076,ENSP00000362744,ENSP00000379339,ENSP00000379506,ENSP00000400467,ENSP00000414321,ENSP00000416429,ENSP00000435096,ENSP00000449328,ENSP00000472469,ENSP00000481646	PABPC1,RPL12,RPL13,RPL14,RPL15,RPL32,RPL4,RPL7,RPL7A,RPL9,RPLP0,RPLP1,RPS10,RPS23,RPS24,RPS25,RPS26,RPS27A,RPS28,RPS29,RPS4X
HSA-975957	Nonsense Mediated Decay (NMD) enhanced by the Exon Junction Complex (EJC)	22	112	5.27e-21	ENSP00000269349,ENSP00000272317,ENSP00000296674,ENSP00000307889,ENSP00000309334,ENSP00000311430,ENSP00000313007,ENSP00000339795,ENSP00000346037,ENSP00000348849,ENSP00000354739,ENSP00000361076,ENSP00000362744,ENSP00000379339,ENSP00000379506,ENSP00000400467,ENSP00000414321,ENSP00000416429,ENSP00000435096,ENSP00000449328,ENSP00000472469,ENSP00000481646	EIF4A3,PABPC1,RPL12,RPL13,RPL14,RPL15,RPL32,RPL4,RPL7,RPL7A,RPL9,RPLP0,RPLP1,RPS10,RPS23,RPS24,RPS25,RPS26,RPS27A,RPS28,RPS29,RPS4X
HSA-72737	Cap-dependent Translation Initiation	22	115	7.02e-21	ENSP00000272317,ENSP00000293831,ENSP00000296674,ENSP00000307889,ENSP00000309334,ENSP00000311430,ENSP00000313007,ENSP00000339795,ENSP00000346037,ENSP00000348849,ENSP00000354739,ENSP00000361076,ENSP00000362744,ENSP00000379339,ENSP00000379506,ENSP00000400467,ENSP00000414321,ENSP00000416429,ENSP00000435096,ENSP00000449328,ENSP00000472469,ENSP00000481646	EIF4A1,PABPC1,RPL12,RPL13,RPL14,RPL15,RPL32,RPL4,RPL7,RPL7A,RPL9,RPLP0,RPLP1,RPS10,RPS23,RPS24,RPS25,RPS26,RPS27A,RPS28,RPS29,RPS4X
HSA-156902	Peptide chain elongation	20	86	1.87e-20	ENSP00000272317,ENSP00000296674,ENSP00000307889,ENSP00000309334,ENSP00000311430,ENSP00000339795,ENSP00000346037,ENSP00000348849,ENSP00000354739,ENSP00000361076,ENSP00000362744,ENSP00000379339,ENSP00000379506,ENSP00000400467,ENSP00000414321,ENSP00000416429,ENSP00000435096,ENSP00000449328,ENSP00000472469,ENSP00000481646	RPL12,RPL13,RPL14,RPL15,RPL32,RPL4,RPL7,RPL7A,RPL9,RPLP0,RPLP1,RPS10,RPS23,RPS24,RPS25,RPS26,RPS27A,RPS28,RPS29,RPS4X
HSA-192823	Viral mRNA Translation	20	86	1.87e-20	ENSP00000272317,ENSP00000296674,ENSP00000307889,ENSP00000309334,ENSP00000311430,ENSP00000339795,ENSP00000346037,ENSP00000348849,ENSP00000354739,ENSP00000361076,ENSP00000362744,ENSP00000379339,ENSP00000379506,ENSP00000400467,ENSP00000414321,ENSP00000416429,ENSP00000435096,ENSP00000449328,ENSP00000472469,ENSP00000481646	RPL12,RPL13,RPL14,RPL15,RPL32,RPL4,RPL7,RPL7A,RPL9,RPLP0,RPLP1,RPS10,RPS23,RPS24,RPS25,RPS26,RPS27A,RPS28,RPS29,RPS4X
HSA-5663205	Infectious disease	31	363	1.91e-20	ENSP00000223321,ENSP00000238497,ENSP00000261574,ENSP00000272317,ENSP00000296674,ENSP00000305480,ENSP00000307889,ENSP00000309334,ENSP00000310129,ENSP00000311430,ENSP00000339795,ENSP00000346037,ENSP00000348849,ENSP00000354739,ENSP00000361076,ENSP00000362744,ENSP00000370808,ENSP00000372155,ENSP00000379339,ENSP00000379506,ENSP00000382004,ENSP00000400467,ENSP00000401564,ENSP00000414321,ENSP00000416429…	CTNND1,FEN1,IPO5,KPNA2,PSMA2,PSMC3,PSMD2,PSME1,RANBP1,RPL12,RPL13,RPL14,RPL15,RPL32,RPL4,RPL7,RPL7A,RPL9,RPLP0,RPLP1,RPS10,RPS23,RPS24,RPS25,RPS26,RPS27A,RPS28,RPS29,RPS4X,SLC25A6,VPS4B
HSA-168254	Influenza Infection	23	148	3.19e-20	ENSP00000261574,ENSP00000272317,ENSP00000296674,ENSP00000307889,ENSP00000309334,ENSP00000311430,ENSP00000339795,ENSP00000346037,ENSP00000348849,ENSP00000354739,ENSP00000361076,ENSP00000362744,ENSP00000370808,ENSP00000379339,ENSP00000379506,ENSP00000400467,ENSP00000414321,ENSP00000416429,ENSP00000435096,ENSP00000438483,ENSP00000449328,ENSP00000472469,ENSP00000481646	IPO5,KPNA2,RPL12,RPL13,RPL14,RPL15,RPL32,RPL4,RPL7,RPL7A,RPL9,RPLP0,RPLP1,RPS10,RPS23,RPS24,RPS25,RPS26,RPS27A,RPS28,RPS29,RPS4X,SLC25A6
HSA-2408557	Selenocysteine synthesis	20	90	3.19e-20	ENSP00000272317,ENSP00000296674,ENSP00000307889,ENSP00000309334,ENSP00000311430,ENSP00000339795,ENSP00000346037,ENSP00000348849,ENSP00000354739,ENSP00000361076,ENSP00000362744,ENSP00000379339,ENSP00000379506,ENSP00000400467,ENSP00000414321,ENSP00000416429,ENSP00000435096,ENSP00000449328,ENSP00000472469,ENSP00000481646	RPL12,RPL13,RPL14,RPL15,RPL32,RPL4,RPL7,RPL7A,RPL9,RPLP0,RPLP1,RPS10,RPS23,RPS24,RPS25,RPS26,RPS27A,RPS28,RPS29,RPS4X
HSA-72706	GTP hydrolysis and joining of the 60S ribosomal subunit	21	108	3.19e-20	ENSP00000272317,ENSP00000293831,ENSP00000296674,ENSP00000307889,ENSP00000309334,ENSP00000311430,ENSP00000339795,ENSP00000346037,ENSP00000348849,ENSP00000354739,ENSP00000361076,ENSP00000362744,ENSP00000379339,ENSP00000379506,ENSP00000400467,ENSP00000414321,ENSP00000416429,ENSP00000435096,ENSP00000449328,ENSP00000472469,ENSP00000481646	EIF4A1,RPL12,RPL13,RPL14,RPL15,RPL32,RPL4,RPL7,RPL7A,RPL9,RPLP0,RPLP1,RPS10,RPS23,RPS24,RPS25,RPS26,RPS27A,RPS28,RPS29,RPS4X
HSA-72764	Eukaryotic Translation Termination	20	90	3.19e-20	ENSP00000272317,ENSP00000296674,ENSP00000307889,ENSP00000309334,ENSP00000311430,ENSP00000339795,ENSP00000346037,ENSP00000348849,ENSP00000354739,ENSP00000361076,ENSP00000362744,ENSP00000379339,ENSP00000379506,ENSP00000400467,ENSP00000414321,ENSP00000416429,ENSP00000435096,ENSP00000449328,ENSP00000472469,ENSP00000481646	RPL12,RPL13,RPL14,RPL15,RPL32,RPL4,RPL7,RPL7A,RPL9,RPLP0,RPLP1,RPS10,RPS23,RPS24,RPS25,RPS26,RPS27A,RPS28,RPS29,RPS4X
HSA-72766	Translation	28	288	7.14e-20	ENSP00000272317,ENSP00000293831,ENSP00000296255,ENSP00000296674,ENSP00000307889,ENSP00000309334,ENSP00000311430,ENSP00000313007,ENSP00000317331,ENSP00000333837,ENSP00000339795,ENSP00000346037,ENSP00000347495,ENSP00000348849,ENSP00000354739,ENSP00000361076,ENSP00000362744,ENSP00000376056,ENSP00000379339,ENSP00000379506,ENSP00000400467,ENSP00000410059,ENSP00000414321,ENSP00000416429,ENSP00000435096…	EEF1B2,EEF1D,EIF4A1,MRPL12,PABPC1,RPL12,RPL13,RPL14,RPL15,RPL32,RPL4,RPL7,RPL7A,RPL9,RPLP0,RPLP1,RPN1,RPS10,RPS23,RPS24,RPS25,RPS26,RPS27A,RPS28,RPS29,RPS4X,SSR4,WARS
HSA-72689	Formation of a pool of free 40S subunits	20	98	1.09e-19	ENSP00000272317,ENSP00000296674,ENSP00000307889,ENSP00000309334,ENSP00000311430,ENSP00000339795,ENSP00000346037,ENSP00000348849,ENSP00000354739,ENSP00000361076,ENSP00000362744,ENSP00000379339,ENSP00000379506,ENSP00000400467,ENSP00000414321,ENSP00000416429,ENSP00000435096,ENSP00000449328,ENSP00000472469,ENSP00000481646	RPL12,RPL13,RPL14,RPL15,RPL32,RPL4,RPL7,RPL7A,RPL9,RPLP0,RPLP1,RPS10,RPS23,RPS24,RPS25,RPS26,RPS27A,RPS28,RPS29,RPS4X
HSA-1266738	Developmental Biology	45	1023	1.97e-19	ENSP00000167586,ENSP00000216181,ENSP00000223321,ENSP00000252242,ENSP00000269349,ENSP00000272317,ENSP00000296417,ENSP00000296674,ENSP00000301072,ENSP00000301653,ENSP00000307889,ENSP00000309334,ENSP00000310129,ENSP00000311430,ENSP00000313007,ENSP00000318697,ENSP00000329243,ENSP00000336799,ENSP00000339795,ENSP00000346037,ENSP00000348849,ENSP00000354739,ENSP00000355124,ENSP00000361076,ENSP00000361083…	ADIRF,CAP1,DSP,EIF4A3,H2AFZ,HIST1H2BB,HIST1H2BL,JUP,KRT14,KRT16,KRT19,KRT3,KRT5,KRT6A,KRT7,KRT8,MYH9,PABPC1,PSMA2,PSMC3,PSMD2,PSME1,RPL12,RPL13,RPL14,RPL15,RPL32,RPL4,RPL7,RPL7A,RPL9,RPLP0,RPLP1,RPS10,RPS23,RPS24,RPS25,RPS26,RPS27A,RPS28,RPS29,RPS4X,TUBA1B,TUBA1C,TUBB6
HSA-168273	Influenza Viral RNA Transcription and Replication	21	128	5.35e-19	ENSP00000261574,ENSP00000272317,ENSP00000296674,ENSP00000307889,ENSP00000309334,ENSP00000311430,ENSP00000339795,ENSP00000346037,ENSP00000348849,ENSP00000354739,ENSP00000361076,ENSP00000362744,ENSP00000379339,ENSP00000379506,ENSP00000400467,ENSP00000414321,ENSP00000416429,ENSP00000435096,ENSP00000449328,ENSP00000472469,ENSP00000481646	IPO5,RPL12,RPL13,RPL14,RPL15,RPL32,RPL4,RPL7,RPL7A,RPL9,RPLP0,RPLP1,RPS10,RPS23,RPS24,RPS25,RPS26,RPS27A,RPS28,RPS29,RPS4X
HSA-71291	Metabolism of amino acids and derivatives	28	354	8.94e-18	ENSP00000168216,ENSP00000222673,ENSP00000223321,ENSP00000265838,ENSP00000272317,ENSP00000296674,ENSP00000307889,ENSP00000309334,ENSP00000310129,ENSP00000311430,ENSP00000339795,ENSP00000346037,ENSP00000348849,ENSP00000354739,ENSP00000361076,ENSP00000362744,ENSP00000367123,ENSP00000372155,ENSP00000379339,ENSP00000379506,ENSP00000400467,ENSP00000414321,ENSP00000416429,ENSP00000435096,ENSP00000449328…	ACAT1,HSD17B10,OGDH,PSMA2,PSMC3,PSMD2,PSME1,RPL12,RPL13,RPL14,RPL15,RPL32,RPL4,RPL7,RPL7A,RPL9,RPLP0,RPLP1,RPS10,RPS23,RPS24,RPS25,RPS26,RPS27A,RPS28,RPS29,RPS4X,SLC3A2
HSA-72312	rRNA processing	22	199	1.16e-16	ENSP00000168216,ENSP00000272317,ENSP00000296674,ENSP00000307889,ENSP00000309334,ENSP00000311430,ENSP00000339795,ENSP00000346037,ENSP00000346120,ENSP00000348849,ENSP00000354739,ENSP00000361076,ENSP00000362744,ENSP00000379339,ENSP00000379506,ENSP00000400467,ENSP00000414321,ENSP00000416429,ENSP00000435096,ENSP00000449328,ENSP00000472469,ENSP00000481646	DDX21,HSD17B10,RPL12,RPL13,RPL14,RPL15,RPL32,RPL4,RPL7,RPL7A,RPL9,RPLP0,RPLP1,RPS10,RPS23,RPS24,RPS25,RPS26,RPS27A,RPS28,RPS29,RPS4X
HSA-6791226	Major pathway of rRNA processing in the nucleolus and cytosol	21	179	2.22e-16	ENSP00000272317,ENSP00000296674,ENSP00000307889,ENSP00000309334,ENSP00000311430,ENSP00000339795,ENSP00000346037,ENSP00000346120,ENSP00000348849,ENSP00000354739,ENSP00000361076,ENSP00000362744,ENSP00000379339,ENSP00000379506,ENSP00000400467,ENSP00000414321,ENSP00000416429,ENSP00000435096,ENSP00000449328,ENSP00000472469,ENSP00000481646	DDX21,RPL12,RPL13,RPL14,RPL15,RPL32,RPL4,RPL7,RPL7A,RPL9,RPLP0,RPLP1,RPS10,RPS23,RPS24,RPS25,RPS26,RPS27A,RPS28,RPS29,RPS4X
HSA-422475	Axon guidance	31	541	4.75e-16	ENSP00000216181,ENSP00000223321,ENSP00000269349,ENSP00000272317,ENSP00000296674,ENSP00000301072,ENSP00000307889,ENSP00000309334,ENSP00000310129,ENSP00000311430,ENSP00000313007,ENSP00000318697,ENSP00000336799,ENSP00000339795,ENSP00000346037,ENSP00000348849,ENSP00000354739,ENSP00000361076,ENSP00000361883,ENSP00000362744,ENSP00000372155,ENSP00000379339,ENSP00000379506,ENSP00000400467,ENSP00000414321…	CAP1,EIF4A3,MYH9,PABPC1,PSMA2,PSMC3,PSMD2,PSME1,RPL12,RPL13,RPL14,RPL15,RPL32,RPL4,RPL7,RPL7A,RPL9,RPLP0,RPLP1,RPS10,RPS23,RPS24,RPS25,RPS26,RPS27A,RPS28,RPS29,RPS4X,TUBA1B,TUBA1C,TUBB6
HSA-392499	Metabolism of proteins	54	1948	3.64e-15	ENSP00000223321,ENSP00000225792,ENSP00000263168,ENSP00000265333,ENSP00000272317,ENSP00000293831,ENSP00000296255,ENSP00000296417,ENSP00000296674,ENSP00000301072,ENSP00000307889,ENSP00000309334,ENSP00000310129,ENSP00000311430,ENSP00000313007,ENSP00000316176,ENSP00000317331,ENSP00000318697,ENSP00000327801,ENSP00000333547,ENSP00000333837,ENSP00000336799,ENSP00000338413,ENSP00000339795,ENSP00000346037…	APOA2,C4A,CAPZA1,COPA,DDX5,EEF1B2,EEF1D,EIF4A1,H2AFZ,HIST1H2BB,HIST1H2BL,HYOU1,MRPL12,P4HB,PABPC1,PDIA6,PSMA2,PSMC3,PSMD2,PSME1,RAB11B,RPL12,RPL13,RPL14,RPL15,RPL32,RPL4,RPL7,RPL7A,RPL9,RPLP0,RPLP1,RPN1,RPS10,RPS23,RPS24,RPS25,RPS26,RPS27A,RPS28,RPS29,RPS4X,SSR4,SUMO2,TUBA1B,TUBA1C,TUBB6,UBA1,UBE2I,UBE2N,VDAC1,VDAC2,VDAC3,WARS
HSA-1430728	Metabolism	51	2032	1.65e-12	ENSP00000168216,ENSP00000216392,ENSP00000222553,ENSP00000222673,ENSP00000223321,ENSP00000236959,ENSP00000252603,ENSP00000262030,ENSP00000265333,ENSP00000265838,ENSP00000267113,ENSP00000272317,ENSP00000296674,ENSP00000307889,ENSP00000309334,ENSP00000310129,ENSP00000311430,ENSP00000317780,ENSP00000325136,ENSP00000333769,ENSP00000339795,ENSP00000342056,ENSP00000346037,ENSP00000346921,ENSP00000348056…	ACAT1,ACOT7,AK2,APOA2,ATIC,ATP5B,BSG,COX5A,CPNE3,CS,ESYT1,GPI,GSTP1,HADHA,HADHB,HSD17B10,MT-CO2,NAMPT,OGDH,PGAM1,PGLS,PSMA2,PSMC3,PSMD2,PSME1,PYGL,RPL12,RPL13,RPL14,RPL15,RPL32,RPL4,RPL7,RPL7A,RPL9,RPLP0,RPLP1,RPS10,RPS23,RPS24,RPS25,RPS26,RPS27A,RPS28,RPS29,RPS4X,SLC25A6,SLC3A2,SUMO2,UBE2I,VDAC1
HSA-72649	Translation initiation complex formation	11	55	9.03e-11	ENSP00000272317,ENSP00000293831,ENSP00000296674,ENSP00000313007,ENSP00000348849,ENSP00000362744,ENSP00000379339,ENSP00000414321,ENSP00000435096,ENSP00000472469,ENSP00000481646	EIF4A1,PABPC1,RPS10,RPS23,RPS24,RPS25,RPS26,RPS27A,RPS28,RPS29,RPS4X
HSA-1643685	Disease	33	1018	1.80e-10	ENSP00000223321,ENSP00000238497,ENSP00000261574,ENSP00000272317,ENSP00000296674,ENSP00000305480,ENSP00000307889,ENSP00000309334,ENSP00000310129,ENSP00000311430,ENSP00000339795,ENSP00000346037,ENSP00000348849,ENSP00000354739,ENSP00000361076,ENSP00000362744,ENSP00000370808,ENSP00000372155,ENSP00000379157,ENSP00000379339,ENSP00000379506,ENSP00000382004,ENSP00000400467,ENSP00000401564,ENSP00000414321…	CAST,CTNND1,FEN1,IPO5,KPNA2,PSMA2,PSMC3,PSMD2,PSME1,RANBP1,RPL12,RPL13,RPL14,RPL15,RPL32,RPL4,RPL7,RPL7A,RPL9,RPLP0,RPLP1,RPS10,RPS23,RPS24,RPS25,RPS26,RPS27A,RPS28,RPS29,RPS4X,SLC25A6,SOD2,VPS4B
HSA-72702	Ribosomal scanning and start codon recognition	10	55	1.85e-09	ENSP00000272317,ENSP00000293831,ENSP00000296674,ENSP00000348849,ENSP00000362744,ENSP00000379339,ENSP00000414321,ENSP00000435096,ENSP00000472469,ENSP00000481646	EIF4A1,RPS10,RPS23,RPS24,RPS25,RPS26,RPS27A,RPS28,RPS29,RPS4X
HSA-72695	Formation of the ternary complex, and subsequently, the 43S complex	9	49	1.48e-08	ENSP00000272317,ENSP00000296674,ENSP00000348849,ENSP00000362744,ENSP00000379339,ENSP00000414321,ENSP00000435096,ENSP00000472469,ENSP00000481646	RPS10,RPS23,RPS24,RPS25,RPS26,RPS27A,RPS28,RPS29,RPS4X
HSA-2262752	Cellular responses to stress	17	384	4.19e-07	ENSP00000216218,ENSP00000223321,ENSP00000263168,ENSP00000272317,ENSP00000296417,ENSP00000298510,ENSP00000301072,ENSP00000310129,ENSP00000318697,ENSP00000327801,ENSP00000336799,ENSP00000366618,ENSP00000372155,ENSP00000381607,ENSP00000446252,ENSP00000481029,ENSP00000482674	CAPZA1,GSTP1,H2AFZ,HIST1H2BB,HIST1H2BL,P4HB,PRDX3,PSMA2,PSMC3,PSMD2,PSME1,RPS27A,SOD2,ST13,TUBA1B,TUBA1C,TUBB6
HSA-6809371	Formation of the cornified envelope	10	128	2.86e-06	ENSP00000167586,ENSP00000252242,ENSP00000301653,ENSP00000329243,ENSP00000355124,ENSP00000369129,ENSP00000369317,ENSP00000377508,ENSP00000413479,ENSP00000449404	DSP,JUP,KRT14,KRT16,KRT19,KRT3,KRT5,KRT6A,KRT7,KRT8
HSA-8852276	The role of GTSE1 in G2/M progression after G2 checkpoint	8	73	4.65e-06	ENSP00000223321,ENSP00000272317,ENSP00000301072,ENSP00000310129,ENSP00000318697,ENSP00000336799,ENSP00000372155,ENSP00000481029	PSMA2,PSMC3,PSMD2,PSME1,RPS27A,TUBA1B,TUBA1C,TUBB6
HSA-450408	AUF1 (hnRNP D0) binds and destabilizes mRNA	7	51	6.35e-06	ENSP00000223321,ENSP00000248553,ENSP00000272317,ENSP00000310129,ENSP00000313007,ENSP00000372155,ENSP00000481029	HSPB1,PABPC1,PSMA2,PSMC3,PSMD2,PSME1,RPS27A
HSA-168256	Immune System	37	1925	7.96e-06	ENSP00000216181,ENSP00000216392,ENSP00000223321,ENSP00000226218,ENSP00000263168,ENSP00000269349,ENSP00000272317,ENSP00000293831,ENSP00000301072,ENSP00000310129,ENSP00000316176,ENSP00000318697,ENSP00000320171,ENSP00000327801,ENSP00000336799,ENSP00000338413,ENSP00000346032,ENSP00000352438,ENSP00000355011,ENSP00000359991,ENSP00000361883,ENSP00000366109,ENSP00000369129,ENSP00000372155,ENSP00000377508…	ANXA1,ANXA2,C4A,CAP1,CAPZA1,CPNE3,DDX3X,DSP,EIF4A1,EIF4A3,FLNB,GPI,GSTP1,HNRNPF,ILF2,JUP,KPNA2,LAMP2,MYH9,P4HB,PCBP2,PGAM1,PKM,PSMA2,PSMC3,PSMD2,PSME1,PYGL,RPLP0,RPS27A,SOD2,TUBA1B,TUBA1C,TUBB6,UBA1,UBE2N,VTN
HSA-6798695	Neutrophil degranulation	16	471	2.89e-05	ENSP00000216392,ENSP00000223321,ENSP00000310129,ENSP00000320171,ENSP00000346032,ENSP00000355011,ENSP00000359991,ENSP00000361883,ENSP00000369129,ENSP00000377508,ENSP00000381607,ENSP00000382840,ENSP00000405573,ENSP00000408411,ENSP00000477590,ENSP00000481029	ANXA2,CAP1,CPNE3,DDX3X,DSP,GPI,GSTP1,ILF2,JUP,LAMP2,PGAM1,PKM,PSMA2,PSMC3,PSMD2,PYGL
HSA-8939236	RUNX1 regulates transcription of genes involved in differentiation of HSCs	8	96	2.89e-05	ENSP00000223321,ENSP00000272317,ENSP00000296417,ENSP00000310129,ENSP00000366618,ENSP00000372155,ENSP00000481029,ENSP00000482674	H2AFZ,HIST1H2BB,HIST1H2BL,PSMA2,PSMC3,PSMD2,PSME1,RPS27A
HSA-168249	Innate Immune System	24	1012	3.59e-05	ENSP00000216181,ENSP00000216392,ENSP00000223321,ENSP00000226218,ENSP00000263168,ENSP00000272317,ENSP00000310129,ENSP00000316176,ENSP00000320171,ENSP00000346032,ENSP00000352438,ENSP00000355011,ENSP00000359991,ENSP00000361883,ENSP00000369129,ENSP00000372155,ENSP00000377508,ENSP00000381607,ENSP00000382840,ENSP00000396688,ENSP00000405573,ENSP00000408411,ENSP00000477590,ENSP00000481029	ANXA2,C4A,CAP1,CAPZA1,CPNE3,DDX3X,DSP,GPI,GSTP1,ILF2,JUP,LAMP2,MYH9,PCBP2,PGAM1,PKM,PSMA2,PSMC3,PSMD2,PSME1,PYGL,RPS27A,UBE2N,VTN
HSA-72163	mRNA Splicing - Major Pathway	10	178	4.06e-05	ENSP00000225792,ENSP00000269349,ENSP00000305556,ENSP00000325376,ENSP00000349168,ENSP00000349428,ENSP00000352438,ENSP00000359645,ENSP00000400433,ENSP00000421592	ALYREF,DDX5,EIF4A3,HNRNPF,HNRNPH1,HNRNPM,PCBP1,PCBP2,PTBP1,RBMX
HSA-5358351	Signaling by Hedgehog	9	143	5.30e-05	ENSP00000223321,ENSP00000272317,ENSP00000301072,ENSP00000310129,ENSP00000318697,ENSP00000327801,ENSP00000336799,ENSP00000372155,ENSP00000481029	P4HB,PSMA2,PSMC3,PSMD2,PSME1,RPS27A,TUBA1B,TUBA1C,TUBB6
HSA-9020591	Interleukin-12 signaling	6	47	5.58e-05	ENSP00000263168,ENSP00000327801,ENSP00000346032,ENSP00000400433,ENSP00000446252,ENSP00000449328	ANXA2,CAPZA1,HNRNPF,P4HB,RPLP0,SOD2
HSA-5610787	Hedgehog 'off' state	8	108	5.69e-05	ENSP00000223321,ENSP00000272317,ENSP00000301072,ENSP00000310129,ENSP00000318697,ENSP00000336799,ENSP00000372155,ENSP00000481029	PSMA2,PSMC3,PSMD2,PSME1,RPS27A,TUBA1B,TUBA1C,TUBB6
HSA-72203	Processing of Capped Intron-Containing Pre-mRNA	11	234	5.94e-05	ENSP00000225792,ENSP00000242776,ENSP00000269349,ENSP00000305556,ENSP00000325376,ENSP00000349168,ENSP00000349428,ENSP00000352438,ENSP00000359645,ENSP00000400433,ENSP00000421592	ALYREF,DDX39A,DDX5,EIF4A3,HNRNPF,HNRNPH1,HNRNPM,PCBP1,PCBP2,PTBP1,RBMX
HSA-69275	G2/M Transition	10	189	5.96e-05	ENSP00000223321,ENSP00000272317,ENSP00000301072,ENSP00000306330,ENSP00000310129,ENSP00000318697,ENSP00000336799,ENSP00000352572,ENSP00000372155,ENSP00000481029	PCNT,PSMA2,PSMC3,PSMD2,PSME1,RPS27A,TUBA1B,TUBA1C,TUBB6,YWHAG
HSA-69481	G2/M Checkpoints	9	148	6.13e-05	ENSP00000223321,ENSP00000272317,ENSP00000306330,ENSP00000310129,ENSP00000316176,ENSP00000366618,ENSP00000372155,ENSP00000481029,ENSP00000482674	HIST1H2BB,HIST1H2BL,PSMA2,PSMC3,PSMD2,PSME1,RPS27A,UBE2N,YWHAG
HSA-68886	M Phase	13	343	7.10e-05	ENSP00000223321,ENSP00000272317,ENSP00000296417,ENSP00000301072,ENSP00000306330,ENSP00000310129,ENSP00000318697,ENSP00000336799,ENSP00000352572,ENSP00000366618,ENSP00000372155,ENSP00000481029,ENSP00000482674	H2AFZ,HIST1H2BB,HIST1H2BL,PCNT,PSMA2,PSMC3,PSMD2,PSME1,RPS27A,TUBA1B,TUBA1C,TUBB6,YWHAG
HSA-5689880	Ub-specific processing proteases	10	202	9.52e-05	ENSP00000223321,ENSP00000265333,ENSP00000272317,ENSP00000310129,ENSP00000361635,ENSP00000366618,ENSP00000372155,ENSP00000428845,ENSP00000481029,ENSP00000482674	HIST1H2BB,HIST1H2BL,PSMA2,PSMC3,PSMD2,PSME1,RPS27A,VDAC1,VDAC2,VDAC3
HSA-5693606	DNA Double Strand Break Response	6	60	0.00016	ENSP00000272317,ENSP00000316176,ENSP00000348056,ENSP00000366618,ENSP00000438483,ENSP00000482674	HIST1H2BB,HIST1H2BL,KPNA2,RPS27A,UBE2I,UBE2N
HSA-5358346	Hedgehog ligand biogenesis	6	61	0.00017	ENSP00000223321,ENSP00000272317,ENSP00000310129,ENSP00000327801,ENSP00000372155,ENSP00000481029	P4HB,PSMA2,PSMC3,PSMD2,PSME1,RPS27A
HSA-8950505	Gene and protein expression by JAK-STAT signaling after Interleukin-12 stimulation	5	38	0.00025	ENSP00000263168,ENSP00000346032,ENSP00000400433,ENSP00000446252,ENSP00000449328	ANXA2,CAPZA1,HNRNPF,RPLP0,SOD2
HSA-1280215	Cytokine Signaling in Immune system	17	654	0.00028	ENSP00000223321,ENSP00000263168,ENSP00000269349,ENSP00000272317,ENSP00000293831,ENSP00000310129,ENSP00000316176,ENSP00000327801,ENSP00000346032,ENSP00000366109,ENSP00000372155,ENSP00000400433,ENSP00000420213,ENSP00000438483,ENSP00000446252,ENSP00000449328,ENSP00000481029	ANXA1,ANXA2,CAPZA1,EIF4A1,EIF4A3,FLNB,HNRNPF,KPNA2,P4HB,PSMA2,PSMC3,PSMD2,PSME1,RPLP0,RPS27A,SOD2,UBE2N
HSA-1640170	Cell Cycle	16	586	0.00028	ENSP00000223321,ENSP00000272317,ENSP00000296417,ENSP00000301072,ENSP00000305480,ENSP00000306330,ENSP00000310129,ENSP00000316176,ENSP00000318697,ENSP00000336799,ENSP00000348056,ENSP00000352572,ENSP00000366618,ENSP00000372155,ENSP00000481029,ENSP00000482674	FEN1,H2AFZ,HIST1H2BB,HIST1H2BL,PCNT,PSMA2,PSMC3,PSMD2,PSME1,RPS27A,TUBA1B,TUBA1C,TUBB6,UBE2I,UBE2N,YWHAG
HSA-1169408	ISG15 antiviral mechanism	6	69	0.00031	ENSP00000269349,ENSP00000272317,ENSP00000293831,ENSP00000316176,ENSP00000420213,ENSP00000438483	EIF4A1,EIF4A3,FLNB,KPNA2,RPS27A,UBE2N
HSA-5693532	DNA Double-Strand Break Repair	8	147	0.00036	ENSP00000272317,ENSP00000305480,ENSP00000316176,ENSP00000348056,ENSP00000366618,ENSP00000405965,ENSP00000438483,ENSP00000482674	FEN1,HIST1H2BB,HIST1H2BL,KPNA2,RPS27A,SUMO2,UBE2I,UBE2N
HSA-597592	Post-translational protein modification	26	1366	0.00040	ENSP00000223321,ENSP00000225792,ENSP00000263168,ENSP00000265333,ENSP00000272317,ENSP00000296255,ENSP00000301072,ENSP00000310129,ENSP00000316176,ENSP00000318697,ENSP00000327801,ENSP00000333547,ENSP00000336799,ENSP00000338413,ENSP00000348056,ENSP00000356969,ENSP00000357048,ENSP00000361635,ENSP00000366618,ENSP00000372155,ENSP00000385385,ENSP00000396688,ENSP00000405965,ENSP00000428845,ENSP00000481029…	APOA2,C4A,CAPZA1,COPA,DDX5,HIST1H2BB,HIST1H2BL,P4HB,PDIA6,PSMA2,PSMC3,PSMD2,PSME1,RAB11B,RPN1,RPS27A,SUMO2,TUBA1B,TUBA1C,TUBB6,UBA1,UBE2I,UBE2N,VDAC1,VDAC2,VDAC3
HSA-69278	Cell Cycle, Mitotic	14	483	0.00046	ENSP00000223321,ENSP00000272317,ENSP00000296417,ENSP00000301072,ENSP00000305480,ENSP00000306330,ENSP00000310129,ENSP00000318697,ENSP00000336799,ENSP00000352572,ENSP00000366618,ENSP00000372155,ENSP00000481029,ENSP00000482674	FEN1,H2AFZ,HIST1H2BB,HIST1H2BL,PCNT,PSMA2,PSMC3,PSMD2,PSME1,RPS27A,TUBA1B,TUBA1C,TUBB6,YWHAG
HSA-211733	Regulation of activated PAK-2p34 by proteasome mediated degradation	5	47	0.00057	ENSP00000223321,ENSP00000272317,ENSP00000310129,ENSP00000372155,ENSP00000481029	PSMA2,PSMC3,PSMD2,PSME1,RPS27A
HSA-2871837	FCERI mediated NF-kB activation	6	79	0.00058	ENSP00000223321,ENSP00000272317,ENSP00000310129,ENSP00000316176,ENSP00000372155,ENSP00000481029	PSMA2,PSMC3,PSMD2,PSME1,RPS27A,UBE2N
HSA-162909	Host Interactions of HIV factors	7	121	0.00065	ENSP00000223321,ENSP00000272317,ENSP00000310129,ENSP00000370808,ENSP00000372155,ENSP00000401564,ENSP00000481029	PSMA2,PSMC3,PSMD2,PSME1,RANBP1,RPS27A,SLC25A6
HSA-180534	Vpu mediated degradation of CD4	5	49	0.00065	ENSP00000223321,ENSP00000272317,ENSP00000310129,ENSP00000372155,ENSP00000481029	PSMA2,PSMC3,PSMD2,PSME1,RPS27A
HSA-180585	Vif-mediated degradation of APOBEC3G	5	50	0.00065	ENSP00000223321,ENSP00000272317,ENSP00000310129,ENSP00000372155,ENSP00000481029	PSMA2,PSMC3,PSMD2,PSME1,RPS27A
HSA-349425	Autodegradation of the E3 ubiquitin ligase COP1	5	49	0.00065	ENSP00000223321,ENSP00000272317,ENSP00000310129,ENSP00000372155,ENSP00000481029	PSMA2,PSMC3,PSMD2,PSME1,RPS27A
HSA-449147	Signaling by Interleukins	13	439	0.00065	ENSP00000223321,ENSP00000263168,ENSP00000272317,ENSP00000310129,ENSP00000316176,ENSP00000327801,ENSP00000346032,ENSP00000366109,ENSP00000372155,ENSP00000400433,ENSP00000446252,ENSP00000449328,ENSP00000481029	ANXA1,ANXA2,CAPZA1,HNRNPF,P4HB,PSMA2,PSMC3,PSMD2,PSME1,RPLP0,RPS27A,SOD2,UBE2N
HSA-5693538	Homology Directed Repair	7	119	0.00065	ENSP00000272317,ENSP00000305480,ENSP00000316176,ENSP00000348056,ENSP00000366618,ENSP00000405965,ENSP00000482674	FEN1,HIST1H2BB,HIST1H2BL,RPS27A,SUMO2,UBE2I,UBE2N
HSA-5693607	Processing of DNA double-strand break ends	6	81	0.00065	ENSP00000272317,ENSP00000316176,ENSP00000348056,ENSP00000366618,ENSP00000405965,ENSP00000482674	HIST1H2BB,HIST1H2BL,RPS27A,SUMO2,UBE2I,UBE2N
HSA-69229	Ubiquitin-dependent degradation of Cyclin D1	5	49	0.00065	ENSP00000223321,ENSP00000272317,ENSP00000310129,ENSP00000372155,ENSP00000481029	PSMA2,PSMC3,PSMD2,PSME1,RPS27A
HSA-69601	Ubiquitin Mediated Degradation of Phosphorylated Cdc25A	5	50	0.00065	ENSP00000223321,ENSP00000272317,ENSP00000310129,ENSP00000372155,ENSP00000481029	PSMA2,PSMC3,PSMD2,PSME1,RPS27A
HSA-9604323	Negative regulation of NOTCH4 signaling	5	50	0.00065	ENSP00000223321,ENSP00000272317,ENSP00000310129,ENSP00000372155,ENSP00000481029	PSMA2,PSMC3,PSMD2,PSME1,RPS27A
HSA-8941858	Regulation of RUNX3 expression and activity	5	51	0.00066	ENSP00000223321,ENSP00000272317,ENSP00000310129,ENSP00000372155,ENSP00000481029	PSMA2,PSMC3,PSMD2,PSME1,RPS27A
HSA-174113	SCF-beta-TrCP mediated degradation of Emi1	5	52	0.00071	ENSP00000223321,ENSP00000272317,ENSP00000310129,ENSP00000372155,ENSP00000481029	PSMA2,PSMC3,PSMD2,PSME1,RPS27A
HSA-4641257	Degradation of AXIN	5	52	0.00071	ENSP00000223321,ENSP00000272317,ENSP00000310129,ENSP00000372155,ENSP00000481029	PSMA2,PSMC3,PSMD2,PSME1,RPS27A
HSA-5687128	MAPK6/MAPK4 signaling	6	86	0.00071	ENSP00000223321,ENSP00000248553,ENSP00000272317,ENSP00000310129,ENSP00000372155,ENSP00000481029	HSPB1,PSMA2,PSMC3,PSMD2,PSME1,RPS27A
HSA-6803529	FGFR2 alternative splicing	4	26	0.00071	ENSP00000325376,ENSP00000349168,ENSP00000349428,ENSP00000400433	HNRNPF,HNRNPH1,HNRNPM,PTBP1
HSA-8854050	FBXL7 down-regulates AURKA during mitotic entry and in early mitosis	5	52	0.00071	ENSP00000223321,ENSP00000272317,ENSP00000310129,ENSP00000372155,ENSP00000481029	PSMA2,PSMC3,PSMD2,PSME1,RPS27A
HSA-5362768	Hh mutants that don't undergo autocatalytic processing are degraded by ERAD	5	53	0.00073	ENSP00000223321,ENSP00000272317,ENSP00000310129,ENSP00000372155,ENSP00000481029	PSMA2,PSMC3,PSMD2,PSME1,RPS27A
HSA-162906	HIV Infection	9	224	0.00078	ENSP00000223321,ENSP00000238497,ENSP00000272317,ENSP00000305480,ENSP00000310129,ENSP00000370808,ENSP00000372155,ENSP00000401564,ENSP00000481029	FEN1,PSMA2,PSMC3,PSMD2,PSME1,RANBP1,RPS27A,SLC25A6,VPS4B
HSA-4641258	Degradation of DVL	5	54	0.00078	ENSP00000223321,ENSP00000272317,ENSP00000310129,ENSP00000372155,ENSP00000481029	PSMA2,PSMC3,PSMD2,PSME1,RPS27A
HSA-202424	Downstream TCR signaling	6	89	0.00079	ENSP00000223321,ENSP00000272317,ENSP00000310129,ENSP00000316176,ENSP00000372155,ENSP00000481029	PSMA2,PSMC3,PSMD2,PSME1,RPS27A,UBE2N
HSA-2467813	Separation of Sister Chromatids	8	178	0.00087	ENSP00000223321,ENSP00000272317,ENSP00000301072,ENSP00000310129,ENSP00000318697,ENSP00000336799,ENSP00000372155,ENSP00000481029	PSMA2,PSMC3,PSMD2,PSME1,RPS27A,TUBA1B,TUBA1C,TUBB6
HSA-5676590	NIK-->noncanonical NF-kB signaling	5	56	0.00087	ENSP00000223321,ENSP00000272317,ENSP00000310129,ENSP00000372155,ENSP00000481029	PSMA2,PSMC3,PSMD2,PSME1,RPS27A
HSA-68827	CDT1 association with the CDC6:ORC:origin complex	5	56	0.00087	ENSP00000223321,ENSP00000272317,ENSP00000310129,ENSP00000372155,ENSP00000481029	PSMA2,PSMC3,PSMD2,PSME1,RPS27A
HSA-187577	SCF(Skp2)-mediated degradation of p27/p21	5	57	0.00091	ENSP00000223321,ENSP00000272317,ENSP00000310129,ENSP00000372155,ENSP00000481029	PSMA2,PSMC3,PSMD2,PSME1,RPS27A
HSA-5607761	Dectin-1 mediated noncanonical NF-kB signaling	5	57	0.00091	ENSP00000223321,ENSP00000272317,ENSP00000310129,ENSP00000372155,ENSP00000481029	PSMA2,PSMC3,PSMD2,PSME1,RPS27A
HSA-5610780	Degradation of GLI1 by the proteasome	5	57	0.00091	ENSP00000223321,ENSP00000272317,ENSP00000310129,ENSP00000372155,ENSP00000481029	PSMA2,PSMC3,PSMD2,PSME1,RPS27A
HSA-5610783	Degradation of GLI2 by the proteasome	5	57	0.00091	ENSP00000223321,ENSP00000272317,ENSP00000310129,ENSP00000372155,ENSP00000481029	PSMA2,PSMC3,PSMD2,PSME1,RPS27A
HSA-5610785	GLI3 is processed to GLI3R by the proteasome	5	57	0.00091	ENSP00000223321,ENSP00000272317,ENSP00000310129,ENSP00000372155,ENSP00000481029	PSMA2,PSMC3,PSMD2,PSME1,RPS27A
HSA-5678895	Defective CFTR causes cystic fibrosis	5	58	0.00093	ENSP00000223321,ENSP00000272317,ENSP00000310129,ENSP00000372155,ENSP00000481029	PSMA2,PSMC3,PSMD2,PSME1,RPS27A
HSA-5607764	CLEC7A (Dectin-1) signaling	6	94	0.00095	ENSP00000223321,ENSP00000272317,ENSP00000310129,ENSP00000316176,ENSP00000372155,ENSP00000481029	PSMA2,PSMC3,PSMD2,PSME1,RPS27A,UBE2N
HSA-174084	Autodegradation of Cdh1 by Cdh1:APC/C	5	59	0.00099	ENSP00000223321,ENSP00000272317,ENSP00000310129,ENSP00000372155,ENSP00000481029	PSMA2,PSMC3,PSMD2,PSME1,RPS27A
HSA-5693565	Recruitment and ATM-mediated phosphorylation of repair and signaling proteins at DNA double strand breaks	5	59	0.00099	ENSP00000272317,ENSP00000316176,ENSP00000348056,ENSP00000366618,ENSP00000482674	HIST1H2BB,HIST1H2BL,RPS27A,UBE2I,UBE2N
HSA-4608870	Asymmetric localization of PCP proteins	5	61	0.0011	ENSP00000223321,ENSP00000272317,ENSP00000310129,ENSP00000372155,ENSP00000481029	PSMA2,PSMC3,PSMD2,PSME1,RPS27A
HSA-9020702	Interleukin-1 signaling	6	98	0.0011	ENSP00000223321,ENSP00000272317,ENSP00000310129,ENSP00000316176,ENSP00000372155,ENSP00000481029	PSMA2,PSMC3,PSMD2,PSME1,RPS27A,UBE2N
HSA-1234176	Oxygen-dependent proline hydroxylation of Hypoxia-inducible Factor Alpha	5	62	0.0012	ENSP00000223321,ENSP00000272317,ENSP00000310129,ENSP00000372155,ENSP00000481029	PSMA2,PSMC3,PSMD2,PSME1,RPS27A
HSA-174154	APC/C:Cdc20 mediated degradation of Securin	5	63	0.0012	ENSP00000223321,ENSP00000272317,ENSP00000310129,ENSP00000372155,ENSP00000481029	PSMA2,PSMC3,PSMD2,PSME1,RPS27A
HSA-5625740	RHO GTPases activate PKNs	5	63	0.0012	ENSP00000216181,ENSP00000296417,ENSP00000306330,ENSP00000366618,ENSP00000482674	H2AFZ,HIST1H2BB,HIST1H2BL,MYH9,YWHAG
HSA-1169091	Activation of NF-kappaB in B cells	5	64	0.0013	ENSP00000223321,ENSP00000272317,ENSP00000310129,ENSP00000372155,ENSP00000481029	PSMA2,PSMC3,PSMD2,PSME1,RPS27A
HSA-1268020	Mitochondrial protein import	5	64	0.0013	ENSP00000215570,ENSP00000262030,ENSP00000265333,ENSP00000342056,ENSP00000370808	ATP5B,CS,SLC25A6,TIMM13,VDAC1
HSA-157118	Signaling by NOTCH	8	197	0.0013	ENSP00000223321,ENSP00000272317,ENSP00000296417,ENSP00000310129,ENSP00000366618,ENSP00000372155,ENSP00000481029,ENSP00000482674	H2AFZ,HIST1H2BB,HIST1H2BL,PSMA2,PSMC3,PSMD2,PSME1,RPS27A
HSA-5658442	Regulation of RAS by GAPs	5	65	0.0013	ENSP00000223321,ENSP00000272317,ENSP00000310129,ENSP00000372155,ENSP00000481029	PSMA2,PSMC3,PSMD2,PSME1,RPS27A
HSA-201681	TCF dependent signaling in response to WNT	8	198	0.0014	ENSP00000223321,ENSP00000272317,ENSP00000296417,ENSP00000310129,ENSP00000366618,ENSP00000372155,ENSP00000481029,ENSP00000482674	H2AFZ,HIST1H2BB,HIST1H2BL,PSMA2,PSMC3,PSMD2,PSME1,RPS27A
HSA-3299685	Detoxification of Reactive Oxygen Species	4	35	0.0014	ENSP00000298510,ENSP00000327801,ENSP00000381607,ENSP00000446252	GSTP1,P4HB,PRDX3,SOD2
HSA-5654738	Signaling by FGFR2	5	66	0.0014	ENSP00000272317,ENSP00000325376,ENSP00000349168,ENSP00000349428,ENSP00000400433	HNRNPF,HNRNPH1,HNRNPM,PTBP1,RPS27A
HSA-8948751	Regulation of PTEN stability and activity	5	66	0.0014	ENSP00000223321,ENSP00000272317,ENSP00000310129,ENSP00000372155,ENSP00000481029	PSMA2,PSMC3,PSMD2,PSME1,RPS27A
HSA-174178	APC/C:Cdh1 mediated degradation of Cdc20 and other APC/C:Cdh1 targeted proteins in late mitosis/early G1	5	68	0.0015	ENSP00000223321,ENSP00000272317,ENSP00000310129,ENSP00000372155,ENSP00000481029	PSMA2,PSMC3,PSMD2,PSME1,RPS27A
HSA-174184	Cdc20:Phospho-APC/C mediated degradation of Cyclin A	5	68	0.0015	ENSP00000223321,ENSP00000272317,ENSP00000310129,ENSP00000372155,ENSP00000481029	PSMA2,PSMC3,PSMD2,PSME1,RPS27A
HSA-68949	Orc1 removal from chromatin	5	68	0.0015	ENSP00000223321,ENSP00000272317,ENSP00000310129,ENSP00000372155,ENSP00000481029	PSMA2,PSMC3,PSMD2,PSME1,RPS27A
HSA-69017	CDK-mediated phosphorylation and removal of Cdc6	5	68	0.0015	ENSP00000223321,ENSP00000272317,ENSP00000310129,ENSP00000372155,ENSP00000481029	PSMA2,PSMC3,PSMD2,PSME1,RPS27A
HSA-8939902	Regulation of RUNX2 expression and activity	5	68	0.0015	ENSP00000223321,ENSP00000272317,ENSP00000310129,ENSP00000372155,ENSP00000481029	PSMA2,PSMC3,PSMD2,PSME1,RPS27A
HSA-1445148	Translocation of SLC2A4 (GLUT4) to the plasma membrane	5	69	0.0016	ENSP00000216181,ENSP00000301072,ENSP00000306330,ENSP00000318697,ENSP00000336799	MYH9,TUBA1B,TUBA1C,TUBB6,YWHAG
HSA-109581	Apoptosis	7	162	0.0019	ENSP00000223321,ENSP00000272317,ENSP00000306330,ENSP00000310129,ENSP00000369129,ENSP00000372155,ENSP00000481029	DSP,PSMA2,PSMC3,PSMD2,PSME1,RPS27A,YWHAG
HSA-5250913	Positive epigenetic regulation of rRNA expression	5	73	0.0019	ENSP00000296417,ENSP00000336687,ENSP00000346120,ENSP00000366618,ENSP00000482674	CBX3,DDX21,H2AFZ,HIST1H2BB,HIST1H2BL
HSA-69239	Synthesis of DNA	6	114	0.0019	ENSP00000223321,ENSP00000272317,ENSP00000305480,ENSP00000310129,ENSP00000372155,ENSP00000481029	FEN1,PSMA2,PSMC3,PSMD2,PSME1,RPS27A
HSA-8852135	Protein ubiquitination	5	73	0.0019	ENSP00000272317,ENSP00000316176,ENSP00000338413,ENSP00000366618,ENSP00000482674	HIST1H2BB,HIST1H2BL,RPS27A,UBA1,UBE2N
HSA-5696395	Formation of Incision Complex in GG-NER	4	42	0.0022	ENSP00000272317,ENSP00000316176,ENSP00000348056,ENSP00000405965	RPS27A,SUMO2,UBE2I,UBE2N
HSA-190840	Microtubule-dependent trafficking of connexons from Golgi to the plasma membrane	3	17	0.0023	ENSP00000301072,ENSP00000318697,ENSP00000336799	TUBA1B,TUBA1C,TUBB6
HSA-195253	Degradation of beta-catenin by the destruction complex	5	79	0.0024	ENSP00000223321,ENSP00000272317,ENSP00000310129,ENSP00000372155,ENSP00000481029	PSMA2,PSMC3,PSMD2,PSME1,RPS27A
HSA-1236974	ER-Phagosome pathway	5	80	0.0025	ENSP00000223321,ENSP00000272317,ENSP00000310129,ENSP00000372155,ENSP00000481029	PSMA2,PSMC3,PSMD2,PSME1,RPS27A
HSA-9609507	Protein localization	6	122	0.0025	ENSP00000215570,ENSP00000262030,ENSP00000265333,ENSP00000272317,ENSP00000342056,ENSP00000370808	ATP5B,CS,RPS27A,SLC25A6,TIMM13,VDAC1
HSA-1428517	The citric acid (TCA) cycle and respiratory electron transport	7	173	0.0026	ENSP00000222673,ENSP00000262030,ENSP00000265333,ENSP00000317780,ENSP00000333769,ENSP00000342056,ENSP00000354876	ATP5B,BSG,COX5A,CS,MT-CO2,OGDH,VDAC1
HSA-427389	ERCC6 (CSB) and EHMT2 (G9a) positively regulate rRNA expression	4	45	0.0026	ENSP00000296417,ENSP00000336687,ENSP00000366618,ENSP00000482674	CBX3,H2AFZ,HIST1H2BB,HIST1H2BL
HSA-77285	Beta oxidation of myristoyl-CoA to lauroyl-CoA	2	3	0.0026	ENSP00000325136,ENSP00000370023	HADHA,HADHB
HSA-77305	Beta oxidation of palmitoyl-CoA to myristoyl-CoA	2	3	0.0026	ENSP00000325136,ENSP00000370023	HADHA,HADHB
HSA-5632684	Hedgehog 'on' state	5	82	0.0027	ENSP00000223321,ENSP00000272317,ENSP00000310129,ENSP00000372155,ENSP00000481029	PSMA2,PSMC3,PSMD2,PSME1,RPS27A
HSA-1236978	Cross-presentation of soluble exogenous antigens (endosomes)	4	47	0.0029	ENSP00000223321,ENSP00000310129,ENSP00000372155,ENSP00000481029	PSMA2,PSMC3,PSMD2,PSME1
HSA-350562	Regulation of ornithine decarboxylase (ODC)	4	48	0.0031	ENSP00000223321,ENSP00000310129,ENSP00000372155,ENSP00000481029	PSMA2,PSMC3,PSMD2,PSME1
HSA-389977	Post-chaperonin tubulin folding pathway	3	20	0.0031	ENSP00000301072,ENSP00000318697,ENSP00000336799	TUBA1B,TUBA1C,TUBB6
HSA-6811436	COPI-independent Golgi-to-ER retrograde traffic	4	49	0.0032	ENSP00000263168,ENSP00000301072,ENSP00000318697,ENSP00000336799	CAPZA1,TUBA1B,TUBA1C,TUBB6
HSA-380320	Recruitment of NuMA to mitotic centrosomes	5	91	0.0039	ENSP00000301072,ENSP00000306330,ENSP00000318697,ENSP00000336799,ENSP00000352572	PCNT,TUBA1B,TUBA1C,TUBB6,YWHAG
HSA-3371497	HSP90 chaperone cycle for steroid hormone receptors (SHR)	4	53	0.0041	ENSP00000263168,ENSP00000301072,ENSP00000318697,ENSP00000336799	CAPZA1,TUBA1B,TUBA1C,TUBB6
HSA-8866654	E3 ubiquitin ligases ubiquitinate target proteins	4	53	0.0041	ENSP00000272317,ENSP00000316176,ENSP00000366618,ENSP00000482674	HIST1H2BB,HIST1H2BL,RPS27A,UBE2N
HSA-389960	Formation of tubulin folding intermediates by CCT/TriC	3	23	0.0042	ENSP00000301072,ENSP00000318697,ENSP00000336799	TUBA1B,TUBA1C,TUBB6
HSA-5689603	UCH proteinases	5	93	0.0042	ENSP00000223321,ENSP00000272317,ENSP00000310129,ENSP00000372155,ENSP00000481029	PSMA2,PSMC3,PSMD2,PSME1,RPS27A
HSA-8949215	Mitochondrial calcium ion transport	3	23	0.0042	ENSP00000265333,ENSP00000361635,ENSP00000428845	VDAC1,VDAC2,VDAC3
HSA-71406	Pyruvate metabolism and Citric Acid (TCA) cycle	4	54	0.0043	ENSP00000222673,ENSP00000265333,ENSP00000333769,ENSP00000342056	BSG,CS,OGDH,VDAC1
HSA-429947	Deadenylation of mRNA	3	24	0.0046	ENSP00000269349,ENSP00000293831,ENSP00000313007	EIF4A1,EIF4A3,PABPC1
HSA-77310	Beta oxidation of lauroyl-CoA to decanoyl-CoA-CoA	2	5	0.0046	ENSP00000325136,ENSP00000370023	HADHA,HADHB
HSA-77348	Beta oxidation of octanoyl-CoA to hexanoyl-CoA	2	5	0.0046	ENSP00000325136,ENSP00000370023	HADHA,HADHB
HSA-77350	Beta oxidation of hexanoyl-CoA to butanoyl-CoA	2	5	0.0046	ENSP00000325136,ENSP00000370023	HADHA,HADHB
HSA-6807878	COPI-mediated anterograde transport	5	99	0.0052	ENSP00000263168,ENSP00000301072,ENSP00000318697,ENSP00000336799,ENSP00000357048	CAPZA1,COPA,TUBA1B,TUBA1C,TUBB6
HSA-1221632	Meiotic synapsis	4	58	0.0053	ENSP00000296417,ENSP00000348056,ENSP00000366618,ENSP00000482674	H2AFZ,HIST1H2BB,HIST1H2BL,UBE2I
HSA-382556	ABC-family proteins mediated transport	5	100	0.0053	ENSP00000223321,ENSP00000272317,ENSP00000310129,ENSP00000372155,ENSP00000481029	PSMA2,PSMC3,PSMD2,PSME1,RPS27A
HSA-5250924	B-WICH complex positively regulates rRNA expression	4	58	0.0053	ENSP00000296417,ENSP00000346120,ENSP00000366618,ENSP00000482674	DDX21,H2AFZ,HIST1H2BB,HIST1H2BL
HSA-73777	RNA Polymerase I Chain Elongation	4	58	0.0053	ENSP00000296417,ENSP00000336687,ENSP00000366618,ENSP00000482674	CBX3,H2AFZ,HIST1H2BB,HIST1H2BL
HSA-1482798	Acyl chain remodeling of CL	2	6	0.0059	ENSP00000325136,ENSP00000370023	HADHA,HADHB
HSA-3065678	SUMO is transferred from E1 to E2 (UBE2I, UBC9)	2	6	0.0059	ENSP00000348056,ENSP00000405965	SUMO2,UBE2I
HSA-77288	mitochondrial fatty acid beta-oxidation of unsaturated fatty acids	2	6	0.0059	ENSP00000325136,ENSP00000370023	HADHA,HADHB
HSA-77346	Beta oxidation of decanoyl-CoA to octanoyl-CoA-CoA	2	6	0.0059	ENSP00000325136,ENSP00000370023	HADHA,HADHB
HSA-195258	RHO GTPase Effectors	8	273	0.0063	ENSP00000216181,ENSP00000296417,ENSP00000301072,ENSP00000306330,ENSP00000318697,ENSP00000336799,ENSP00000366618,ENSP00000482674	H2AFZ,HIST1H2BB,HIST1H2BL,MYH9,TUBA1B,TUBA1C,TUBB6,YWHAG
HSA-382551	Transport of small molecules	14	706	0.0063	ENSP00000223321,ENSP00000265333,ENSP00000272317,ENSP00000310129,ENSP00000327801,ENSP00000333769,ENSP00000356969,ENSP00000361635,ENSP00000367123,ENSP00000372155,ENSP00000428845,ENSP00000444408,ENSP00000445306,ENSP00000481029	APOA2,ATP1A1,BSG,P4HB,PSMA2,PSMC3,PSMD2,PSME1,RPS27A,SLC1A5,SLC3A2,VDAC1,VDAC2,VDAC3
HSA-157579	Telomere Maintenance	4	63	0.0067	ENSP00000296417,ENSP00000305480,ENSP00000366618,ENSP00000482674	FEN1,H2AFZ,HIST1H2BB,HIST1H2BL
HSA-5626467	RHO GTPases activate IQGAPs	3	29	0.0068	ENSP00000301072,ENSP00000318697,ENSP00000336799	TUBA1B,TUBA1C,TUBB6
HSA-73728	RNA Polymerase I Promoter Opening	3	32	0.0087	ENSP00000296417,ENSP00000366618,ENSP00000482674	H2AFZ,HIST1H2BB,HIST1H2BL
HSA-171306	Packaging Of Telomere Ends	3	33	0.0093	ENSP00000296417,ENSP00000366618,ENSP00000482674	H2AFZ,HIST1H2BB,HIST1H2BL
HSA-9018519	Estrogen-dependent gene expression	5	118	0.0097	ENSP00000225792,ENSP00000296417,ENSP00000366618,ENSP00000438483,ENSP00000482674	DDX5,H2AFZ,HIST1H2BB,HIST1H2BL,KPNA2
HSA-5334118	DNA methylation	3	34	0.0099	ENSP00000296417,ENSP00000366618,ENSP00000482674	H2AFZ,HIST1H2BB,HIST1H2BL
HSA-8876493	InlA-mediated entry of Listeria monocytogenes into host cells	2	9	0.0104	ENSP00000272317,ENSP00000382004	CTNND1,RPS27A
HSA-5625886	Activated PKN1 stimulates transcription of AR (androgen receptor) regulated genes KLK2 and KLK3	3	36	0.0113	ENSP00000296417,ENSP00000366618,ENSP00000482674	H2AFZ,HIST1H2BB,HIST1H2BL
HSA-109582	Hemostasis	12	601	0.0115	ENSP00000252699,ENSP00000263168,ENSP00000266041,ENSP00000301072,ENSP00000318697,ENSP00000333769,ENSP00000336799,ENSP00000346032,ENSP00000361883,ENSP00000367123,ENSP00000369654,ENSP00000408411	ACTN4,ANXA2,BSG,CAP1,CAPZA1,HBD,ITIH4,LAMP2,SLC3A2,TUBA1B,TUBA1C,TUBB6
HSA-427359	SIRT1 negatively regulates rRNA expression	3	37	0.0120	ENSP00000296417,ENSP00000366618,ENSP00000482674	H2AFZ,HIST1H2BB,HIST1H2BL
HSA-77289	Mitochondrial Fatty Acid Beta-Oxidation	3	37	0.0120	ENSP00000325136,ENSP00000367086,ENSP00000370023	ACOT7,HADHA,HADHB
HSA-8963888	Chylomicron assembly	2	10	0.0120	ENSP00000327801,ENSP00000356969	APOA2,P4HB
HSA-1500931	Cell-Cell communication	5	127	0.0124	ENSP00000167586,ENSP00000252242,ENSP00000252699,ENSP00000377508,ENSP00000382004	ACTN4,CTNND1,JUP,KRT14,KRT5
HSA-2559582	Senescence-Associated Secretory Phenotype (SASP)	4	78	0.0125	ENSP00000272317,ENSP00000296417,ENSP00000366618,ENSP00000482674	H2AFZ,HIST1H2BB,HIST1H2BL,RPS27A
HSA-69473	G2/M DNA damage checkpoint	4	78	0.0125	ENSP00000306330,ENSP00000316176,ENSP00000366618,ENSP00000482674	HIST1H2BB,HIST1H2BL,UBE2N,YWHAG
HSA-977225	Amyloid fiber formation	4	78	0.0125	ENSP00000272317,ENSP00000296417,ENSP00000366618,ENSP00000482674	H2AFZ,HIST1H2BB,HIST1H2BL,RPS27A
HSA-8856688	Golgi-to-ER retrograde transport	5	129	0.0129	ENSP00000263168,ENSP00000301072,ENSP00000318697,ENSP00000336799,ENSP00000357048	CAPZA1,COPA,TUBA1B,TUBA1C,TUBB6
HSA-8955332	Carboxyterminal post-translational modifications of tubulin	3	39	0.0132	ENSP00000301072,ENSP00000318697,ENSP00000336799	TUBA1B,TUBA1C,TUBB6
HSA-196791	Vitamin D (calciferol) metabolism	2	11	0.0135	ENSP00000348056,ENSP00000405965	SUMO2,UBE2I
HSA-446107	Type I hemidesmosome assembly	2	11	0.0135	ENSP00000167586,ENSP00000252242	KRT14,KRT5
HSA-3899300	SUMOylation of transcription cofactors	3	41	0.0147	ENSP00000225792,ENSP00000348056,ENSP00000405965	DDX5,SUMO2,UBE2I
HSA-5628897	TP53 Regulates Metabolic Genes	4	83	0.0147	ENSP00000306330,ENSP00000317780,ENSP00000354876,ENSP00000405573	COX5A,GPI,MT-CO2,YWHAG
HSA-212300	PRC2 methylates histones and DNA	3	42	0.0154	ENSP00000296417,ENSP00000366618,ENSP00000482674	H2AFZ,HIST1H2BB,HIST1H2BL
HSA-2299718	Condensation of Prophase Chromosomes	3	42	0.0154	ENSP00000296417,ENSP00000366618,ENSP00000482674	H2AFZ,HIST1H2BB,HIST1H2BL
HSA-194315	Signaling by Rho GTPases	9	402	0.0159	ENSP00000216181,ENSP00000296417,ENSP00000301072,ENSP00000306330,ENSP00000310491,ENSP00000318697,ENSP00000336799,ENSP00000366618,ENSP00000482674	ARHGAP1,H2AFZ,HIST1H2BB,HIST1H2BL,MYH9,TUBA1B,TUBA1C,TUBB6,YWHAG
HSA-437239	Recycling pathway of L1	3	45	0.0180	ENSP00000301072,ENSP00000318697,ENSP00000336799	TUBA1B,TUBA1C,TUBB6
HSA-446728	Cell junction organization	4	91	0.0190	ENSP00000167586,ENSP00000252242,ENSP00000377508,ENSP00000382004	CTNND1,JUP,KRT14,KRT5
HSA-937039	IRAK1 recruits IKK complex	2	14	0.0190	ENSP00000272317,ENSP00000316176	RPS27A,UBE2N
HSA-975110	TRAF6 mediated IRF7 activation in TLR7/8 or 9 signaling	2	14	0.0190	ENSP00000272317,ENSP00000316176	RPS27A,UBE2N
HSA-975144	IRAK1 recruits IKK complex upon TLR7/8 or 9 stimulation	2	14	0.0190	ENSP00000272317,ENSP00000316176	RPS27A,UBE2N
HSA-2559580	Oxidative Stress Induced Senescence	4	92	0.0193	ENSP00000272317,ENSP00000296417,ENSP00000366618,ENSP00000482674	H2AFZ,HIST1H2BB,HIST1H2BL,RPS27A
HSA-6811434	COPI-dependent Golgi-to-ER retrograde traffic	4	96	0.0220	ENSP00000301072,ENSP00000318697,ENSP00000336799,ENSP00000357048	COPA,TUBA1B,TUBA1C,TUBB6
HSA-5620924	Intraflagellar transport	3	50	0.0226	ENSP00000301072,ENSP00000318697,ENSP00000336799	TUBA1B,TUBA1C,TUBB6
HSA-983231	Factors involved in megakaryocyte development and platelet production	5	153	0.0227	ENSP00000263168,ENSP00000301072,ENSP00000318697,ENSP00000336799,ENSP00000369654	CAPZA1,HBD,TUBA1B,TUBA1C,TUBB6
HSA-3232118	SUMOylation of transcription factors	2	16	0.0230	ENSP00000348056,ENSP00000405965	SUMO2,UBE2I
HSA-1852241	Organelle biogenesis and maintenance	7	287	0.0241	ENSP00000262030,ENSP00000301072,ENSP00000306330,ENSP00000318697,ENSP00000336799,ENSP00000352572,ENSP00000446252	ATP5B,PCNT,SOD2,TUBA1B,TUBA1C,TUBB6,YWHAG
HSA-5693571	Nonhomologous End-Joining (NHEJ)	3	52	0.0247	ENSP00000316176,ENSP00000366618,ENSP00000482674	HIST1H2BB,HIST1H2BL,UBE2N
HSA-606279	Deposition of new CENPA-containing nucleosomes at the centromere	3	52	0.0247	ENSP00000296417,ENSP00000366618,ENSP00000482674	H2AFZ,HIST1H2BB,HIST1H2BL
HSA-168927	TICAM1, RIP1-mediated IKK complex recruitment	2	18	0.0277	ENSP00000272317,ENSP00000316176	RPS27A,UBE2N
HSA-912446	Meiotic recombination	3	55	0.0280	ENSP00000296417,ENSP00000366618,ENSP00000482674	H2AFZ,HIST1H2BB,HIST1H2BL
HSA-446203	Asparagine N-linked glycosylation	7	298	0.0282	ENSP00000263168,ENSP00000272317,ENSP00000296255,ENSP00000301072,ENSP00000318697,ENSP00000336799,ENSP00000357048	CAPZA1,COPA,RPN1,RPS27A,TUBA1B,TUBA1C,TUBB6
HSA-72187	mRNA 3'-end processing	3	56	0.0290	ENSP00000242776,ENSP00000269349,ENSP00000421592	ALYREF,DDX39A,EIF4A3
HSA-8957275	Post-translational protein phosphorylation	4	106	0.0290	ENSP00000327801,ENSP00000356969,ENSP00000385385,ENSP00000396688	APOA2,C4A,P4HB,PDIA6
HSA-983168	Antigen processing: Ubiquitination & Proteasome degradation	7	303	0.0302	ENSP00000223321,ENSP00000272317,ENSP00000310129,ENSP00000316176,ENSP00000338413,ENSP00000372155,ENSP00000481029	PSMA2,PSMC3,PSMD2,PSME1,RPS27A,UBA1,UBE2N
HSA-983189	Kinesins	3	58	0.0312	ENSP00000301072,ENSP00000318697,ENSP00000336799	TUBA1B,TUBA1C,TUBB6
HSA-201722	Formation of the beta-catenin:TCF transactivating complex	3	60	0.0337	ENSP00000296417,ENSP00000366618,ENSP00000482674	H2AFZ,HIST1H2BB,HIST1H2BL
HSA-937041	IKK complex recruitment mediated by RIP1	2	21	0.0345	ENSP00000272317,ENSP00000316176	RPS27A,UBE2N
HSA-2559586	DNA Damage/Telomere Stress Induced Senescence	3	61	0.0349	ENSP00000296417,ENSP00000366618,ENSP00000482674	H2AFZ,HIST1H2BB,HIST1H2BL
HSA-1912408	Pre-NOTCH Transcription and Translation	3	62	0.0362	ENSP00000296417,ENSP00000366618,ENSP00000482674	H2AFZ,HIST1H2BB,HIST1H2BL
HSA-450321	JNK (c-Jun kinases) phosphorylation and activation mediated by activated human TAK1	2	22	0.0371	ENSP00000272317,ENSP00000316176	RPS27A,UBE2N
HSA-5205685	Pink/Parkin Mediated Mitophagy	2	22	0.0371	ENSP00000265333,ENSP00000272317	RPS27A,VDAC1
HSA-71403	Citric acid cycle (TCA cycle)	2	22	0.0371	ENSP00000222673,ENSP00000342056	CS,OGDH
HSA-8862803	Deregulated CDK5 triggers multiple neurodegenerative pathways in Alzheimer's disease models	2	22	0.0371	ENSP00000379157,ENSP00000446252	CAST,SOD2
HSA-109688	Cleavage of Growing Transcript in the Termination Region	3	65	0.0392	ENSP00000242776,ENSP00000269349,ENSP00000421592	ALYREF,DDX39A,EIF4A3
HSA-2132295	MHC class II antigen presentation	4	119	0.0392	ENSP00000263168,ENSP00000301072,ENSP00000318697,ENSP00000336799	CAPZA1,TUBA1B,TUBA1C,TUBB6
HSA-4090294	SUMOylation of intracellular receptors	2	23	0.0392	ENSP00000348056,ENSP00000405965	SUMO2,UBE2I
HSA-450302	activated TAK1 mediates p38 MAPK activation	2	23	0.0392	ENSP00000272317,ENSP00000316176	RPS27A,UBE2N
HSA-5653656	Vesicle-mediated transport	11	649	0.0392	ENSP00000216181,ENSP00000238497,ENSP00000263168,ENSP00000272317,ENSP00000301072,ENSP00000306330,ENSP00000318697,ENSP00000333547,ENSP00000336799,ENSP00000357048,ENSP00000480150	CAPZA1,COPA,HYOU1,MYH9,RAB11B,RPS27A,TUBA1B,TUBA1C,TUBB6,VPS4B,YWHAG
HSA-70895	Branched-chain amino acid catabolism	2	23	0.0392	ENSP00000168216,ENSP00000265838	ACAT1,HSD17B10
HSA-8936459	RUNX1 regulates genes involved in megakaryocyte differentiation and platelet function	3	66	0.0405	ENSP00000296417,ENSP00000366618,ENSP00000482674	H2AFZ,HIST1H2BB,HIST1H2BL
HSA-381426	Regulation of Insulin-like Growth Factor (IGF) transport and uptake by Insulin-like Growth Factor Binding Proteins (IGFBPs)	4	123	0.0429	ENSP00000327801,ENSP00000356969,ENSP00000385385,ENSP00000396688	APOA2,C4A,P4HB,PDIA6
HSA-210991	Basigin interactions	2	25	0.0441	ENSP00000333769,ENSP00000367123	BSG,SLC3A2
HSA-114608	Platelet degranulation	4	125	0.0448	ENSP00000252699,ENSP00000266041,ENSP00000361883,ENSP00000408411	ACTN4,CAP1,ITIH4,LAMP2
HSA-159236	Transport of Mature mRNA derived from an Intron-Containing Transcript	3	69	0.0448	ENSP00000242776,ENSP00000269349,ENSP00000421592	ALYREF,DDX39A,EIF4A3
HSA-389957	Prefoldin mediated transfer of substrate to CCT/TriC	2	26	0.0467	ENSP00000301072,ENSP00000318697	TUBA1C,TUBB6
HSA-73857	RNA Polymerase II Transcription	17	1233	0.0481	ENSP00000223321,ENSP00000242776,ENSP00000269349,ENSP00000272317,ENSP00000296417,ENSP00000306330,ENSP00000310129,ENSP00000317780,ENSP00000336687,ENSP00000348056,ENSP00000354876,ENSP00000366618,ENSP00000372155,ENSP00000405573,ENSP00000421592,ENSP00000481029,ENSP00000482674	ALYREF,CBX3,COX5A,DDX39A,EIF4A3,GPI,H2AFZ,HIST1H2BB,HIST1H2BL,MT-CO2,PSMA2,PSMC3,PSMD2,PSME1,RPS27A,UBE2I,YWHAG
HSA-5578749	Transcriptional regulation by small RNAs	3	72	0.0491	ENSP00000296417,ENSP00000366618,ENSP00000482674	H2AFZ,HIST1H2BB,HIST1H2BL
HSA-5617833	Cilium Assembly	5	195	0.0491	ENSP00000301072,ENSP00000306330,ENSP00000318697,ENSP00000336799,ENSP00000352572	PCNT,TUBA1B,TUBA1C,TUBB6,YWHAG
HSA-5218920	VEGFR2 mediated vascular permeability	2	27	0.0492	ENSP00000377508,ENSP00000382004	CTNND1,JUP
HSA-8982491	Glycogen metabolism	2	27	0.0492	ENSP00000216392,ENSP00000272317	PYGL,RPS27A

## Sheet: SGL10 VS CTRL
#term ID	term description	observed gene count	background gene count	false discovery rate	matching proteins in your network (IDs)	matching proteins in your network (labels)
HSA-1799339	SRP-dependent cotranslational protein targeting to membrane	20	109	3.29e-19	ENSP00000251453,ENSP00000296255,ENSP00000296674,ENSP00000302896,ENSP00000307889,ENSP00000311430,ENSP00000317331,ENSP00000322419,ENSP00000339795,ENSP00000346037,ENSP00000348849,ENSP00000354739,ENSP00000379339,ENSP00000379506,ENSP00000379888,ENSP00000399457,ENSP00000400467,ENSP00000435096,ENSP00000449328,ENSP00000481646	DDOST,RPL12,RPL13,RPL14,RPL4,RPL7,RPL9,RPLP0,RPLP1,RPLP2,RPN1,RPS10,RPS16,RPS23,RPS25,RPS26,RPS29,RPS8,RPS9,SSR4
HSA-5663205	Infectious disease	28	363	1.28e-18	ENSP00000044462,ENSP00000223321,ENSP00000238497,ENSP00000251453,ENSP00000262948,ENSP00000296674,ENSP00000302896,ENSP00000305480,ENSP00000307889,ENSP00000310129,ENSP00000311430,ENSP00000322419,ENSP00000339795,ENSP00000346037,ENSP00000348849,ENSP00000354739,ENSP00000370808,ENSP00000371958,ENSP00000379339,ENSP00000379506,ENSP00000379888,ENSP00000382004,ENSP00000400467,ENSP00000435096,ENSP00000438483…	CD9,CTNND1,FEN1,KPNA2,MAP2K2,PSMA2,PSMA4,PSMB3,PSMD2,RPL12,RPL13,RPL14,RPL4,RPL7,RPL9,RPLP0,RPLP1,RPLP2,RPS10,RPS16,RPS23,RPS25,RPS26,RPS29,RPS8,RPS9,SLC25A6,VPS4B
HSA-156842	Eukaryotic Translation Elongation	18	90	2.90e-18	ENSP00000251453,ENSP00000296674,ENSP00000302896,ENSP00000307889,ENSP00000311430,ENSP00000322419,ENSP00000339795,ENSP00000346037,ENSP00000348849,ENSP00000354739,ENSP00000379339,ENSP00000379506,ENSP00000379888,ENSP00000400467,ENSP00000410059,ENSP00000435096,ENSP00000449328,ENSP00000481646	EEF1D,RPL12,RPL13,RPL14,RPL4,RPL7,RPL9,RPLP0,RPLP1,RPLP2,RPS10,RPS16,RPS23,RPS25,RPS26,RPS29,RPS8,RPS9
HSA-2408557	Selenocysteine synthesis	18	90	2.90e-18	ENSP00000234677,ENSP00000251453,ENSP00000296674,ENSP00000302896,ENSP00000307889,ENSP00000311430,ENSP00000322419,ENSP00000339795,ENSP00000346037,ENSP00000348849,ENSP00000354739,ENSP00000379339,ENSP00000379506,ENSP00000379888,ENSP00000400467,ENSP00000435096,ENSP00000449328,ENSP00000481646	RPL12,RPL13,RPL14,RPL4,RPL7,RPL9,RPLP0,RPLP1,RPLP2,RPS10,RPS16,RPS23,RPS25,RPS26,RPS29,RPS8,RPS9,SARS
HSA-376176	Signaling by ROBO receptors	23	210	2.90e-18	ENSP00000044462,ENSP00000223321,ENSP00000251453,ENSP00000296674,ENSP00000302896,ENSP00000307889,ENSP00000310129,ENSP00000311430,ENSP00000322419,ENSP00000339795,ENSP00000346037,ENSP00000348849,ENSP00000354739,ENSP00000361883,ENSP00000379339,ENSP00000379506,ENSP00000379888,ENSP00000383118,ENSP00000400467,ENSP00000435096,ENSP00000449328,ENSP00000481646,ENSP00000483688	CAP1,CDC42,PSMA2,PSMA4,PSMB3,PSMD2,RPL12,RPL13,RPL14,RPL4,RPL7,RPL9,RPLP0,RPLP1,RPLP2,RPS10,RPS16,RPS23,RPS25,RPS26,RPS29,RPS8,RPS9
HSA-9010553	Regulation of expression of SLITs and ROBOs	21	164	4.03e-18	ENSP00000044462,ENSP00000223321,ENSP00000251453,ENSP00000296674,ENSP00000302896,ENSP00000307889,ENSP00000310129,ENSP00000311430,ENSP00000322419,ENSP00000339795,ENSP00000346037,ENSP00000348849,ENSP00000354739,ENSP00000379339,ENSP00000379506,ENSP00000379888,ENSP00000400467,ENSP00000435096,ENSP00000449328,ENSP00000481646,ENSP00000483688	PSMA2,PSMA4,PSMB3,PSMD2,RPL12,RPL13,RPL14,RPL4,RPL7,RPL9,RPLP0,RPLP1,RPLP2,RPS10,RPS16,RPS23,RPS25,RPS26,RPS29,RPS8,RPS9
HSA-72766	Translation	25	288	4.23e-18	ENSP00000234677,ENSP00000251453,ENSP00000296255,ENSP00000296674,ENSP00000302896,ENSP00000307889,ENSP00000311430,ENSP00000317331,ENSP00000322419,ENSP00000339795,ENSP00000346037,ENSP00000347495,ENSP00000348849,ENSP00000354739,ENSP00000362329,ENSP00000373918,ENSP00000379339,ENSP00000379506,ENSP00000379888,ENSP00000399457,ENSP00000400467,ENSP00000410059,ENSP00000435096,ENSP00000449328,ENSP00000481646	DDOST,EEF1D,GARS,PPA1,RPL12,RPL13,RPL14,RPL4,RPL7,RPL9,RPLP0,RPLP1,RPLP2,RPN1,RPS10,RPS16,RPS23,RPS25,RPS26,RPS29,RPS8,RPS9,SARS,SSR4,WARS
HSA-156902	Peptide chain elongation	17	86	1.93e-17	ENSP00000251453,ENSP00000296674,ENSP00000302896,ENSP00000307889,ENSP00000311430,ENSP00000322419,ENSP00000339795,ENSP00000346037,ENSP00000348849,ENSP00000354739,ENSP00000379339,ENSP00000379506,ENSP00000379888,ENSP00000400467,ENSP00000435096,ENSP00000449328,ENSP00000481646	RPL12,RPL13,RPL14,RPL4,RPL7,RPL9,RPLP0,RPLP1,RPLP2,RPS10,RPS16,RPS23,RPS25,RPS26,RPS29,RPS8,RPS9
HSA-192823	Viral mRNA Translation	17	86	1.93e-17	ENSP00000251453,ENSP00000296674,ENSP00000302896,ENSP00000307889,ENSP00000311430,ENSP00000322419,ENSP00000339795,ENSP00000346037,ENSP00000348849,ENSP00000354739,ENSP00000379339,ENSP00000379506,ENSP00000379888,ENSP00000400467,ENSP00000435096,ENSP00000449328,ENSP00000481646	RPL12,RPL13,RPL14,RPL4,RPL7,RPL9,RPLP0,RPLP1,RPLP2,RPS10,RPS16,RPS23,RPS25,RPS26,RPS29,RPS8,RPS9
HSA-72764	Eukaryotic Translation Termination	17	90	3.05e-17	ENSP00000251453,ENSP00000296674,ENSP00000302896,ENSP00000307889,ENSP00000311430,ENSP00000322419,ENSP00000339795,ENSP00000346037,ENSP00000348849,ENSP00000354739,ENSP00000379339,ENSP00000379506,ENSP00000379888,ENSP00000400467,ENSP00000435096,ENSP00000449328,ENSP00000481646	RPL12,RPL13,RPL14,RPL4,RPL7,RPL9,RPLP0,RPLP1,RPLP2,RPS10,RPS16,RPS23,RPS25,RPS26,RPS29,RPS8,RPS9
HSA-975956	Nonsense Mediated Decay (NMD) independent of the Exon Junction Complex (EJC)	17	92	3.54e-17	ENSP00000251453,ENSP00000296674,ENSP00000302896,ENSP00000307889,ENSP00000311430,ENSP00000322419,ENSP00000339795,ENSP00000346037,ENSP00000348849,ENSP00000354739,ENSP00000379339,ENSP00000379506,ENSP00000379888,ENSP00000400467,ENSP00000435096,ENSP00000449328,ENSP00000481646	RPL12,RPL13,RPL14,RPL4,RPL7,RPL9,RPLP0,RPLP1,RPLP2,RPS10,RPS16,RPS23,RPS25,RPS26,RPS29,RPS8,RPS9
HSA-72689	Formation of a pool of free 40S subunits	17	98	8.44e-17	ENSP00000251453,ENSP00000296674,ENSP00000302896,ENSP00000307889,ENSP00000311430,ENSP00000322419,ENSP00000339795,ENSP00000346037,ENSP00000348849,ENSP00000354739,ENSP00000379339,ENSP00000379506,ENSP00000379888,ENSP00000400467,ENSP00000435096,ENSP00000449328,ENSP00000481646	RPL12,RPL13,RPL14,RPL4,RPL7,RPL9,RPLP0,RPLP1,RPLP2,RPS10,RPS16,RPS23,RPS25,RPS26,RPS29,RPS8,RPS9
HSA-168254	Influenza Infection	19	148	1.12e-16	ENSP00000251453,ENSP00000296674,ENSP00000302896,ENSP00000307889,ENSP00000311430,ENSP00000322419,ENSP00000339795,ENSP00000346037,ENSP00000348849,ENSP00000354739,ENSP00000370808,ENSP00000379339,ENSP00000379506,ENSP00000379888,ENSP00000400467,ENSP00000435096,ENSP00000438483,ENSP00000449328,ENSP00000481646	KPNA2,RPL12,RPL13,RPL14,RPL4,RPL7,RPL9,RPLP0,RPLP1,RPLP2,RPS10,RPS16,RPS23,RPS25,RPS26,RPS29,RPS8,RPS9,SLC25A6
HSA-71291	Metabolism of amino acids and derivatives	25	354	1.98e-16	ENSP00000044462,ENSP00000223321,ENSP00000234677,ENSP00000251453,ENSP00000265838,ENSP00000296674,ENSP00000302896,ENSP00000307889,ENSP00000310129,ENSP00000311430,ENSP00000322419,ENSP00000339795,ENSP00000346037,ENSP00000348849,ENSP00000354739,ENSP00000358417,ENSP00000367123,ENSP00000379339,ENSP00000379506,ENSP00000379888,ENSP00000400467,ENSP00000435096,ENSP00000449328,ENSP00000481646,ENSP00000483688	ACAT1,PHGDH,PSMA2,PSMA4,PSMB3,PSMD2,RPL12,RPL13,RPL14,RPL4,RPL7,RPL9,RPLP0,RPLP1,RPLP2,RPS10,RPS16,RPS23,RPS25,RPS26,RPS29,RPS8,RPS9,SARS,SLC3A2
HSA-156827	L13a-mediated translational silencing of Ceruloplasmin expression	17	107	2.58e-16	ENSP00000251453,ENSP00000296674,ENSP00000302896,ENSP00000307889,ENSP00000311430,ENSP00000322419,ENSP00000339795,ENSP00000346037,ENSP00000348849,ENSP00000354739,ENSP00000379339,ENSP00000379506,ENSP00000379888,ENSP00000400467,ENSP00000435096,ENSP00000449328,ENSP00000481646	RPL12,RPL13,RPL14,RPL4,RPL7,RPL9,RPLP0,RPLP1,RPLP2,RPS10,RPS16,RPS23,RPS25,RPS26,RPS29,RPS8,RPS9
HSA-72706	GTP hydrolysis and joining of the 60S ribosomal subunit	17	108	2.80e-16	ENSP00000251453,ENSP00000296674,ENSP00000302896,ENSP00000307889,ENSP00000311430,ENSP00000322419,ENSP00000339795,ENSP00000346037,ENSP00000348849,ENSP00000354739,ENSP00000379339,ENSP00000379506,ENSP00000379888,ENSP00000400467,ENSP00000435096,ENSP00000449328,ENSP00000481646	RPL12,RPL13,RPL14,RPL4,RPL7,RPL9,RPLP0,RPLP1,RPLP2,RPS10,RPS16,RPS23,RPS25,RPS26,RPS29,RPS8,RPS9
HSA-975957	Nonsense Mediated Decay (NMD) enhanced by the Exon Junction Complex (EJC)	17	112	4.58e-16	ENSP00000251453,ENSP00000296674,ENSP00000302896,ENSP00000307889,ENSP00000311430,ENSP00000322419,ENSP00000339795,ENSP00000346037,ENSP00000348849,ENSP00000354739,ENSP00000379339,ENSP00000379506,ENSP00000379888,ENSP00000400467,ENSP00000435096,ENSP00000449328,ENSP00000481646	RPL12,RPL13,RPL14,RPL4,RPL7,RPL9,RPLP0,RPLP1,RPLP2,RPS10,RPS16,RPS23,RPS25,RPS26,RPS29,RPS8,RPS9
HSA-422475	Axon guidance	28	541	2.30e-15	ENSP00000044462,ENSP00000216181,ENSP00000223321,ENSP00000251453,ENSP00000262948,ENSP00000294742,ENSP00000296674,ENSP00000302896,ENSP00000307889,ENSP00000310129,ENSP00000311430,ENSP00000318697,ENSP00000322419,ENSP00000339795,ENSP00000346037,ENSP00000348849,ENSP00000354739,ENSP00000361883,ENSP00000379339,ENSP00000379350,ENSP00000379506,ENSP00000379888,ENSP00000383118,ENSP00000400467,ENSP00000435096…	ARPC5,CAP1,CDC42,ITGB1,MAP2K2,MYH9,PSMA2,PSMA4,PSMB3,PSMD2,RPL12,RPL13,RPL14,RPL4,RPL7,RPL9,RPLP0,RPLP1,RPLP2,RPS10,RPS16,RPS23,RPS25,RPS26,RPS29,RPS8,RPS9,TUBB6
HSA-8953854	Metabolism of RNA	29	652	2.37e-14	ENSP00000044462,ENSP00000223321,ENSP00000227524,ENSP00000242776,ENSP00000251453,ENSP00000264670,ENSP00000296674,ENSP00000302896,ENSP00000307889,ENSP00000310129,ENSP00000311430,ENSP00000322419,ENSP00000339795,ENSP00000346037,ENSP00000346120,ENSP00000348849,ENSP00000349428,ENSP00000352438,ENSP00000354739,ENSP00000379339,ENSP00000379506,ENSP00000379888,ENSP00000382972,ENSP00000400467,ENSP00000421592…	ALYREF,DDX21,DDX39A,NSUN2,PCBP2,PRPF19,PSMA2,PSMA4,PSMB3,PSMD2,PTBP1,RPL12,RPL13,RPL14,RPL4,RPL7,RPL9,RPLP0,RPLP1,RPLP2,RPS10,RPS16,RPS23,RPS25,RPS26,RPS29,RPS8,RPS9,SNRPN
HSA-6791226	Major pathway of rRNA processing in the nucleolus and cytosol	18	179	2.54e-14	ENSP00000251453,ENSP00000296674,ENSP00000302896,ENSP00000307889,ENSP00000311430,ENSP00000322419,ENSP00000339795,ENSP00000346037,ENSP00000346120,ENSP00000348849,ENSP00000354739,ENSP00000379339,ENSP00000379506,ENSP00000379888,ENSP00000400467,ENSP00000435096,ENSP00000449328,ENSP00000481646	DDX21,RPL12,RPL13,RPL14,RPL4,RPL7,RPL9,RPLP0,RPLP1,RPLP2,RPS10,RPS16,RPS23,RPS25,RPS26,RPS29,RPS8,RPS9
HSA-1430728	Metabolism	48	2032	5.87e-14	ENSP00000044462,ENSP00000222553,ENSP00000223321,ENSP00000234590,ENSP00000234677,ENSP00000251453,ENSP00000251527,ENSP00000252603,ENSP00000262030,ENSP00000265333,ENSP00000265838,ENSP00000290349,ENSP00000295897,ENSP00000296674,ENSP00000302896,ENSP00000307889,ENSP00000310129,ENSP00000311430,ENSP00000322419,ENSP00000339795,ENSP00000342056,ENSP00000346037,ENSP00000346921,ENSP00000348056,ENSP00000348849…	ACAT1,ACOT7,ADSS,AK2,AKR1A1,ALB,APOA2,APRT,ATP5B,ATP5C1,CBR1,CPNE3,CS,ENO1,ESYT2,GPI,GSTP1,HADHA,NAMPT,PGLS,PHGDH,PPA1,PSMA2,PSMA4,PSMB3,PSMD2,RPL12,RPL13,RPL14,RPL4,RPL7,RPL9,RPLP0,RPLP1,RPLP2,RPS10,RPS16,RPS23,RPS25,RPS26,RPS29,RPS8,RPS9,SARS,SLC25A6,SLC3A2,UBE2I,VDAC1
HSA-392499	Metabolism of proteins	46	1948	2.70e-13	ENSP00000044462,ENSP00000223321,ENSP00000234677,ENSP00000251453,ENSP00000263168,ENSP00000265333,ENSP00000275603,ENSP00000295688,ENSP00000295897,ENSP00000296255,ENSP00000296674,ENSP00000302896,ENSP00000307889,ENSP00000310129,ENSP00000311430,ENSP00000317331,ENSP00000318697,ENSP00000322419,ENSP00000327801,ENSP00000333547,ENSP00000338413,ENSP00000339795,ENSP00000346037,ENSP00000347495,ENSP00000348056…	ALB,APOA2,C4A,CAPZA1,CCT3,CCT6A,DDOST,EEF1D,ERO1L,GARS,HLA-A,HYOU1,P4HB,PDIA6,PPA1,PSMA2,PSMA4,PSMB3,PSMD2,RAB11B,RPL12,RPL13,RPL14,RPL4,RPL7,RPL9,RPLP0,RPLP1,RPLP2,RPN1,RPS10,RPS16,RPS23,RPS25,RPS26,RPS29,RPS8,RPS9,SARS,SSR4,TUBB6,UBA1,UBE2I,VDAC1,VDAC3,WARS
HSA-1266738	Developmental Biology	32	1023	6.34e-12	ENSP00000044462,ENSP00000216181,ENSP00000223321,ENSP00000251453,ENSP00000262948,ENSP00000294742,ENSP00000296674,ENSP00000301653,ENSP00000302896,ENSP00000307889,ENSP00000310129,ENSP00000311430,ENSP00000318697,ENSP00000322419,ENSP00000339795,ENSP00000346037,ENSP00000348849,ENSP00000354739,ENSP00000361083,ENSP00000361883,ENSP00000369129,ENSP00000377508,ENSP00000379339,ENSP00000379350,ENSP00000379506…	ADIRF,ARPC5,CAP1,CDC42,DSP,ITGB1,JUP,KRT16,MAP2K2,MYH9,PSMA2,PSMA4,PSMB3,PSMD2,RPL12,RPL13,RPL14,RPL4,RPL7,RPL9,RPLP0,RPLP1,RPLP2,RPS10,RPS16,RPS23,RPS25,RPS26,RPS29,RPS8,RPS9,TUBB6
HSA-1643685	Disease	31	1018	3.06e-11	ENSP00000044462,ENSP00000223321,ENSP00000238497,ENSP00000251453,ENSP00000262948,ENSP00000295897,ENSP00000296674,ENSP00000302896,ENSP00000305480,ENSP00000307889,ENSP00000310129,ENSP00000311430,ENSP00000322419,ENSP00000339795,ENSP00000346037,ENSP00000348849,ENSP00000354739,ENSP00000370808,ENSP00000371958,ENSP00000379157,ENSP00000379339,ENSP00000379506,ENSP00000379888,ENSP00000382004,ENSP00000400467…	ALB,CAST,CD9,CTNND1,FEN1,KPNA2,MAP2K2,PSMA2,PSMA4,PSMB3,PSMD2,RPL12,RPL13,RPL14,RPL4,RPL7,RPL9,RPLP0,RPLP1,RPLP2,RPS10,RPS16,RPS23,RPS25,RPS26,RPS29,RPS8,RPS9,SLC25A6,SOD2,VPS4B
HSA-72695	Formation of the ternary complex, and subsequently, the 43S complex	8	49	7.10e-08	ENSP00000251453,ENSP00000296674,ENSP00000302896,ENSP00000348849,ENSP00000379339,ENSP00000379888,ENSP00000435096,ENSP00000481646	RPS10,RPS16,RPS23,RPS25,RPS26,RPS29,RPS8,RPS9
HSA-72649	Translation initiation complex formation	8	55	1.56e-07	ENSP00000251453,ENSP00000296674,ENSP00000302896,ENSP00000348849,ENSP00000379339,ENSP00000379888,ENSP00000435096,ENSP00000481646	RPS10,RPS16,RPS23,RPS25,RPS26,RPS29,RPS8,RPS9
HSA-72702	Ribosomal scanning and start codon recognition	8	55	1.56e-07	ENSP00000251453,ENSP00000296674,ENSP00000302896,ENSP00000348849,ENSP00000379339,ENSP00000379888,ENSP00000435096,ENSP00000481646	RPS10,RPS16,RPS23,RPS25,RPS26,RPS29,RPS8,RPS9
HSA-168249	Innate Immune System	24	1012	1.39e-06	ENSP00000044462,ENSP00000216181,ENSP00000223321,ENSP00000226218,ENSP00000263168,ENSP00000291568,ENSP00000294742,ENSP00000310129,ENSP00000345347,ENSP00000352438,ENSP00000355011,ENSP00000361883,ENSP00000367615,ENSP00000369129,ENSP00000377508,ENSP00000381607,ENSP00000382840,ENSP00000383118,ENSP00000396688,ENSP00000399457,ENSP00000405573,ENSP00000408411,ENSP00000477590,ENSP00000483688	APRT,ARPC5,C4A,CAP1,CAPZA1,CDC42,CPNE3,CSTB,DDOST,DDX3X,DSP,GPI,GSTP1,HMGB1,ILF2,JUP,LAMP2,MYH9,PCBP2,PSMA2,PSMA4,PSMB3,PSMD2,VTN
HSA-6798695	Neutrophil degranulation	16	471	2.58e-06	ENSP00000223321,ENSP00000291568,ENSP00000294742,ENSP00000310129,ENSP00000345347,ENSP00000355011,ENSP00000361883,ENSP00000367615,ENSP00000369129,ENSP00000377508,ENSP00000381607,ENSP00000382840,ENSP00000399457,ENSP00000405573,ENSP00000408411,ENSP00000477590	APRT,ARPC5,CAP1,CPNE3,CSTB,DDOST,DDX3X,DSP,GPI,GSTP1,HMGB1,ILF2,JUP,LAMP2,PSMA2,PSMD2
HSA-168256	Immune System	32	1925	2.07e-05	ENSP00000044462,ENSP00000216181,ENSP00000223321,ENSP00000226218,ENSP00000263168,ENSP00000291568,ENSP00000294742,ENSP00000310129,ENSP00000318697,ENSP00000327801,ENSP00000338413,ENSP00000345347,ENSP00000352438,ENSP00000355011,ENSP00000361883,ENSP00000367615,ENSP00000369129,ENSP00000377508,ENSP00000379350,ENSP00000379873,ENSP00000381607,ENSP00000382840,ENSP00000383118,ENSP00000396688,ENSP00000399457…	APRT,ARPC5,C4A,CAP1,CAPZA1,CDC42,CPNE3,CSTB,DDOST,DDX3X,DSP,GPI,GSTP1,HLA-A,HMGB1,ILF2,ITGB1,JUP,KPNA2,LAMP2,MYH9,P4HB,PCBP2,PSMA2,PSMA4,PSMB3,PSMD2,RPLP0,SOD2,TUBB6,UBA1,VTN
HSA-3299685	Detoxification of Reactive Oxygen Species	5	35	9.71e-05	ENSP00000298510,ENSP00000327801,ENSP00000379042,ENSP00000381607,ENSP00000446252	ERO1L,GSTP1,P4HB,PRDX3,SOD2
HSA-68867	Assembly of the pre-replicative complex	6	65	0.00011	ENSP00000044462,ENSP00000216122,ENSP00000223321,ENSP00000262105,ENSP00000310129,ENSP00000483688	MCM4,MCM5,PSMA2,PSMA4,PSMB3,PSMD2
HSA-68949	Orc1 removal from chromatin	6	68	0.00014	ENSP00000044462,ENSP00000216122,ENSP00000223321,ENSP00000262105,ENSP00000310129,ENSP00000483688	MCM4,MCM5,PSMA2,PSMA4,PSMB3,PSMD2
HSA-69239	Synthesis of DNA	7	114	0.00023	ENSP00000044462,ENSP00000216122,ENSP00000223321,ENSP00000262105,ENSP00000305480,ENSP00000310129,ENSP00000483688	FEN1,MCM4,MCM5,PSMA2,PSMA4,PSMB3,PSMD2
HSA-9020591	Interleukin-12 signaling	5	47	0.00033	ENSP00000263168,ENSP00000327801,ENSP00000383118,ENSP00000446252,ENSP00000449328	CAPZA1,CDC42,P4HB,RPLP0,SOD2
HSA-379716	Cytosolic tRNA aminoacylation	4	24	0.00042	ENSP00000234677,ENSP00000347495,ENSP00000362329,ENSP00000373918	GARS,PPA1,SARS,WARS
HSA-2262752	Cellular responses to stress	11	384	0.00083	ENSP00000044462,ENSP00000223321,ENSP00000263168,ENSP00000298510,ENSP00000310129,ENSP00000318697,ENSP00000327801,ENSP00000379042,ENSP00000381607,ENSP00000446252,ENSP00000483688	CAPZA1,ERO1L,GSTP1,P4HB,PRDX3,PSMA2,PSMA4,PSMB3,PSMD2,SOD2,TUBB6
HSA-5358346	Hedgehog ligand biogenesis	5	61	0.00090	ENSP00000044462,ENSP00000223321,ENSP00000310129,ENSP00000327801,ENSP00000483688	P4HB,PSMA2,PSMA4,PSMB3,PSMD2
HSA-1268020	Mitochondrial protein import	5	64	0.0011	ENSP00000262030,ENSP00000264954,ENSP00000265333,ENSP00000342056,ENSP00000370808	ATP5B,CS,GRPEL1,SLC25A6,VDAC1
HSA-879415	Advanced glycosylation endproduct receptor signaling	3	13	0.0016	ENSP00000263168,ENSP00000345347,ENSP00000399457	CAPZA1,DDOST,HMGB1
HSA-8852276	The role of GTSE1 in G2/M progression after G2 checkpoint	5	73	0.0018	ENSP00000044462,ENSP00000223321,ENSP00000310129,ENSP00000318697,ENSP00000483688	PSMA2,PSMA4,PSMB3,PSMD2,TUBB6
HSA-8950505	Gene and protein expression by JAK-STAT signaling after Interleukin-12 stimulation	4	38	0.0018	ENSP00000263168,ENSP00000383118,ENSP00000446252,ENSP00000449328	CAPZA1,CDC42,RPLP0,SOD2
HSA-449147	Signaling by Interleukins	11	439	0.0023	ENSP00000044462,ENSP00000223321,ENSP00000263168,ENSP00000310129,ENSP00000327801,ENSP00000345347,ENSP00000379350,ENSP00000383118,ENSP00000446252,ENSP00000449328,ENSP00000483688	CAPZA1,CDC42,HMGB1,ITGB1,P4HB,PSMA2,PSMA4,PSMB3,PSMD2,RPLP0,SOD2
HSA-1236974	ER-Phagosome pathway	5	80	0.0026	ENSP00000044462,ENSP00000223321,ENSP00000310129,ENSP00000379873,ENSP00000483688	HLA-A,PSMA2,PSMA4,PSMB3,PSMD2
HSA-69206	G1/S Transition	6	128	0.0027	ENSP00000044462,ENSP00000216122,ENSP00000223321,ENSP00000262105,ENSP00000310129,ENSP00000483688	MCM4,MCM5,PSMA2,PSMA4,PSMB3,PSMD2
HSA-1236978	Cross-presentation of soluble exogenous antigens (endosomes)	4	47	0.0034	ENSP00000044462,ENSP00000223321,ENSP00000310129,ENSP00000483688	PSMA2,PSMA4,PSMB3,PSMD2
HSA-211733	Regulation of activated PAK-2p34 by proteasome mediated degradation	4	47	0.0034	ENSP00000044462,ENSP00000223321,ENSP00000310129,ENSP00000483688	PSMA2,PSMA4,PSMB3,PSMD2
HSA-5687128	MAPK6/MAPK4 signaling	5	86	0.0034	ENSP00000044462,ENSP00000223321,ENSP00000310129,ENSP00000383118,ENSP00000483688	CDC42,PSMA2,PSMA4,PSMB3,PSMD2
HSA-350562	Regulation of ornithine decarboxylase (ODC)	4	48	0.0036	ENSP00000044462,ENSP00000223321,ENSP00000310129,ENSP00000483688	PSMA2,PSMA4,PSMB3,PSMD2
HSA-180534	Vpu mediated degradation of CD4	4	49	0.0038	ENSP00000044462,ENSP00000223321,ENSP00000310129,ENSP00000483688	PSMA2,PSMA4,PSMB3,PSMD2
HSA-180585	Vif-mediated degradation of APOBEC3G	4	50	0.0038	ENSP00000044462,ENSP00000223321,ENSP00000310129,ENSP00000483688	PSMA2,PSMA4,PSMB3,PSMD2
HSA-349425	Autodegradation of the E3 ubiquitin ligase COP1	4	49	0.0038	ENSP00000044462,ENSP00000223321,ENSP00000310129,ENSP00000483688	PSMA2,PSMA4,PSMB3,PSMD2
HSA-450408	AUF1 (hnRNP D0) binds and destabilizes mRNA	4	51	0.0038	ENSP00000044462,ENSP00000223321,ENSP00000310129,ENSP00000483688	PSMA2,PSMA4,PSMB3,PSMD2
HSA-5358351	Signaling by Hedgehog	6	143	0.0038	ENSP00000044462,ENSP00000223321,ENSP00000310129,ENSP00000318697,ENSP00000327801,ENSP00000483688	P4HB,PSMA2,PSMA4,PSMB3,PSMD2,TUBB6
HSA-69229	Ubiquitin-dependent degradation of Cyclin D1	4	49	0.0038	ENSP00000044462,ENSP00000223321,ENSP00000310129,ENSP00000483688	PSMA2,PSMA4,PSMB3,PSMD2
HSA-69601	Ubiquitin Mediated Degradation of Phosphorylated Cdc25A	4	50	0.0038	ENSP00000044462,ENSP00000223321,ENSP00000310129,ENSP00000483688	PSMA2,PSMA4,PSMB3,PSMD2
HSA-8941858	Regulation of RUNX3 expression and activity	4	51	0.0038	ENSP00000044462,ENSP00000223321,ENSP00000310129,ENSP00000483688	PSMA2,PSMA4,PSMB3,PSMD2
HSA-9604323	Negative regulation of NOTCH4 signaling	4	50	0.0038	ENSP00000044462,ENSP00000223321,ENSP00000310129,ENSP00000483688	PSMA2,PSMA4,PSMB3,PSMD2
HSA-1280215	Cytokine Signaling in Immune system	13	654	0.0039	ENSP00000044462,ENSP00000223321,ENSP00000263168,ENSP00000310129,ENSP00000327801,ENSP00000345347,ENSP00000379350,ENSP00000379873,ENSP00000383118,ENSP00000438483,ENSP00000446252,ENSP00000449328,ENSP00000483688	CAPZA1,CDC42,HLA-A,HMGB1,ITGB1,KPNA2,P4HB,PSMA2,PSMA4,PSMB3,PSMD2,RPLP0,SOD2
HSA-174113	SCF-beta-TrCP mediated degradation of Emi1	4	52	0.0039	ENSP00000044462,ENSP00000223321,ENSP00000310129,ENSP00000483688	PSMA2,PSMA4,PSMB3,PSMD2
HSA-4641257	Degradation of AXIN	4	52	0.0039	ENSP00000044462,ENSP00000223321,ENSP00000310129,ENSP00000483688	PSMA2,PSMA4,PSMB3,PSMD2
HSA-5362768	Hh mutants that don't undergo autocatalytic processing are degraded by ERAD	4	53	0.0039	ENSP00000044462,ENSP00000223321,ENSP00000310129,ENSP00000483688	PSMA2,PSMA4,PSMB3,PSMD2
HSA-69481	G2/M Checkpoints	6	148	0.0039	ENSP00000044462,ENSP00000216122,ENSP00000223321,ENSP00000262105,ENSP00000310129,ENSP00000483688	MCM4,MCM5,PSMA2,PSMA4,PSMB3,PSMD2
HSA-8854050	FBXL7 down-regulates AURKA during mitotic entry and in early mitosis	4	52	0.0039	ENSP00000044462,ENSP00000223321,ENSP00000310129,ENSP00000483688	PSMA2,PSMA4,PSMB3,PSMD2
HSA-4641258	Degradation of DVL	4	54	0.0040	ENSP00000044462,ENSP00000223321,ENSP00000310129,ENSP00000483688	PSMA2,PSMA4,PSMB3,PSMD2
HSA-9020702	Interleukin-1 signaling	5	98	0.0041	ENSP00000044462,ENSP00000223321,ENSP00000310129,ENSP00000345347,ENSP00000483688	HMGB1,PSMA2,PSMA4,PSMB3,PSMD2
HSA-389960	Formation of tubulin folding intermediates by CCT/TriC	3	23	0.0043	ENSP00000275603,ENSP00000295688,ENSP00000318697	CCT3,CCT6A,TUBB6
HSA-5676590	NIK-->noncanonical NF-kB signaling	4	56	0.0043	ENSP00000044462,ENSP00000223321,ENSP00000310129,ENSP00000483688	PSMA2,PSMA4,PSMB3,PSMD2
HSA-68827	CDT1 association with the CDC6:ORC:origin complex	4	56	0.0043	ENSP00000044462,ENSP00000223321,ENSP00000310129,ENSP00000483688	PSMA2,PSMA4,PSMB3,PSMD2
HSA-8949215	Mitochondrial calcium ion transport	3	23	0.0043	ENSP00000265333,ENSP00000428845,ENSP00000441875	PHB2,VDAC1,VDAC3
HSA-187577	SCF(Skp2)-mediated degradation of p27/p21	4	57	0.0045	ENSP00000044462,ENSP00000223321,ENSP00000310129,ENSP00000483688	PSMA2,PSMA4,PSMB3,PSMD2
HSA-5607761	Dectin-1 mediated noncanonical NF-kB signaling	4	57	0.0045	ENSP00000044462,ENSP00000223321,ENSP00000310129,ENSP00000483688	PSMA2,PSMA4,PSMB3,PSMD2
HSA-5610780	Degradation of GLI1 by the proteasome	4	57	0.0045	ENSP00000044462,ENSP00000223321,ENSP00000310129,ENSP00000483688	PSMA2,PSMA4,PSMB3,PSMD2
HSA-5610783	Degradation of GLI2 by the proteasome	4	57	0.0045	ENSP00000044462,ENSP00000223321,ENSP00000310129,ENSP00000483688	PSMA2,PSMA4,PSMB3,PSMD2
HSA-5610785	GLI3 is processed to GLI3R by the proteasome	4	57	0.0045	ENSP00000044462,ENSP00000223321,ENSP00000310129,ENSP00000483688	PSMA2,PSMA4,PSMB3,PSMD2
HSA-5678895	Defective CFTR causes cystic fibrosis	4	58	0.0045	ENSP00000044462,ENSP00000223321,ENSP00000310129,ENSP00000483688	PSMA2,PSMA4,PSMB3,PSMD2
HSA-174084	Autodegradation of Cdh1 by Cdh1:APC/C	4	59	0.0048	ENSP00000044462,ENSP00000223321,ENSP00000310129,ENSP00000483688	PSMA2,PSMA4,PSMB3,PSMD2
HSA-8957275	Post-translational protein phosphorylation	5	106	0.0051	ENSP00000295897,ENSP00000327801,ENSP00000356969,ENSP00000385385,ENSP00000396688	ALB,APOA2,C4A,P4HB,PDIA6
HSA-109581	Apoptosis	6	162	0.0052	ENSP00000044462,ENSP00000223321,ENSP00000310129,ENSP00000345347,ENSP00000369129,ENSP00000483688	DSP,HMGB1,PSMA2,PSMA4,PSMB3,PSMD2
HSA-162906	HIV Infection	7	224	0.0052	ENSP00000044462,ENSP00000223321,ENSP00000238497,ENSP00000305480,ENSP00000310129,ENSP00000370808,ENSP00000483688	FEN1,PSMA2,PSMA4,PSMB3,PSMD2,SLC25A6,VPS4B
HSA-389957	Prefoldin mediated transfer of substrate to CCT/TriC	3	26	0.0052	ENSP00000275603,ENSP00000295688,ENSP00000318697	CCT3,CCT6A,TUBB6
HSA-4608870	Asymmetric localization of PCP proteins	4	61	0.0052	ENSP00000044462,ENSP00000223321,ENSP00000310129,ENSP00000483688	PSMA2,PSMA4,PSMB3,PSMD2
HSA-5610787	Hedgehog 'off' state	5	108	0.0052	ENSP00000044462,ENSP00000223321,ENSP00000310129,ENSP00000318697,ENSP00000483688	PSMA2,PSMA4,PSMB3,PSMD2,TUBB6
HSA-1234176	Oxygen-dependent proline hydroxylation of Hypoxia-inducible Factor Alpha	4	62	0.0053	ENSP00000044462,ENSP00000223321,ENSP00000310129,ENSP00000483688	PSMA2,PSMA4,PSMB3,PSMD2
HSA-174154	APC/C:Cdc20 mediated degradation of Securin	4	63	0.0054	ENSP00000044462,ENSP00000223321,ENSP00000310129,ENSP00000483688	PSMA2,PSMA4,PSMB3,PSMD2
HSA-1169091	Activation of NF-kappaB in B cells	4	64	0.0057	ENSP00000044462,ENSP00000223321,ENSP00000310129,ENSP00000483688	PSMA2,PSMA4,PSMB3,PSMD2
HSA-5658442	Regulation of RAS by GAPs	4	65	0.0059	ENSP00000044462,ENSP00000223321,ENSP00000310129,ENSP00000483688	PSMA2,PSMA4,PSMB3,PSMD2
HSA-8948751	Regulation of PTEN stability and activity	4	66	0.0062	ENSP00000044462,ENSP00000223321,ENSP00000310129,ENSP00000483688	PSMA2,PSMA4,PSMB3,PSMD2
HSA-174178	APC/C:Cdh1 mediated degradation of Cdc20 and other APC/C:Cdh1 targeted proteins in late mitosis/early G1	4	68	0.0067	ENSP00000044462,ENSP00000223321,ENSP00000310129,ENSP00000483688	PSMA2,PSMA4,PSMB3,PSMD2
HSA-174184	Cdc20:Phospho-APC/C mediated degradation of Cyclin A	4	68	0.0067	ENSP00000044462,ENSP00000223321,ENSP00000310129,ENSP00000483688	PSMA2,PSMA4,PSMB3,PSMD2
HSA-69017	CDK-mediated phosphorylation and removal of Cdc6	4	68	0.0067	ENSP00000044462,ENSP00000223321,ENSP00000310129,ENSP00000483688	PSMA2,PSMA4,PSMB3,PSMD2
HSA-8939902	Regulation of RUNX2 expression and activity	4	68	0.0067	ENSP00000044462,ENSP00000223321,ENSP00000310129,ENSP00000483688	PSMA2,PSMA4,PSMB3,PSMD2
HSA-69190	DNA strand elongation	3	31	0.0070	ENSP00000216122,ENSP00000262105,ENSP00000305480	FEN1,MCM4,MCM5
HSA-162909	Host Interactions of HIV factors	5	121	0.0073	ENSP00000044462,ENSP00000223321,ENSP00000310129,ENSP00000370808,ENSP00000483688	PSMA2,PSMA4,PSMB3,PSMD2,SLC25A6
HSA-381426	Regulation of Insulin-like Growth Factor (IGF) transport and uptake by Insulin-like Growth Factor Binding Proteins (IGFBPs)	5	123	0.0075	ENSP00000295897,ENSP00000327801,ENSP00000356969,ENSP00000385385,ENSP00000396688	ALB,APOA2,C4A,P4HB,PDIA6
HSA-114608	Platelet degranulation	5	125	0.0079	ENSP00000266041,ENSP00000295897,ENSP00000361883,ENSP00000371958,ENSP00000408411	ALB,CAP1,CD9,ITIH4,LAMP2
HSA-69275	G2/M Transition	6	189	0.0087	ENSP00000044462,ENSP00000223321,ENSP00000310129,ENSP00000318697,ENSP00000352572,ENSP00000483688	PCNT,PSMA2,PSMA4,PSMB3,PSMD2,TUBB6
HSA-597592	Post-translational protein modification	19	1366	0.0092	ENSP00000044462,ENSP00000223321,ENSP00000263168,ENSP00000265333,ENSP00000295897,ENSP00000296255,ENSP00000310129,ENSP00000318697,ENSP00000327801,ENSP00000333547,ENSP00000338413,ENSP00000348056,ENSP00000356969,ENSP00000379873,ENSP00000385385,ENSP00000396688,ENSP00000399457,ENSP00000428845,ENSP00000483688	ALB,APOA2,C4A,CAPZA1,DDOST,HLA-A,P4HB,PDIA6,PSMA2,PSMA4,PSMB3,PSMD2,RAB11B,RPN1,TUBB6,UBA1,UBE2I,VDAC1,VDAC3
HSA-195253	Degradation of beta-catenin by the destruction complex	4	79	0.0096	ENSP00000044462,ENSP00000223321,ENSP00000310129,ENSP00000483688	PSMA2,PSMA4,PSMB3,PSMD2
HSA-2871837	FCERI mediated NF-kB activation	4	79	0.0096	ENSP00000044462,ENSP00000223321,ENSP00000310129,ENSP00000483688	PSMA2,PSMA4,PSMB3,PSMD2
HSA-5632684	Hedgehog 'on' state	4	82	0.0105	ENSP00000044462,ENSP00000223321,ENSP00000310129,ENSP00000483688	PSMA2,PSMA4,PSMB3,PSMD2
HSA-109582	Hemostasis	11	601	0.0106	ENSP00000263168,ENSP00000266041,ENSP00000295897,ENSP00000318697,ENSP00000361883,ENSP00000367123,ENSP00000369654,ENSP00000371958,ENSP00000379350,ENSP00000383118,ENSP00000408411	ALB,CAP1,CAPZA1,CD9,CDC42,HBD,ITGB1,ITIH4,LAMP2,SLC3A2,TUBB6
HSA-390450	Folding of actin by CCT/TriC	2	10	0.0106	ENSP00000275603,ENSP00000295688	CCT3,CCT6A
HSA-5689880	Ub-specific processing proteases	6	202	0.0106	ENSP00000044462,ENSP00000223321,ENSP00000265333,ENSP00000310129,ENSP00000428845,ENSP00000483688	PSMA2,PSMA4,PSMB3,PSMD2,VDAC1,VDAC3
HSA-8963888	Chylomicron assembly	2	10	0.0106	ENSP00000327801,ENSP00000356969	APOA2,P4HB
HSA-5619115	Disorders of transmembrane transporters	5	141	0.0112	ENSP00000044462,ENSP00000223321,ENSP00000295897,ENSP00000310129,ENSP00000483688	ALB,PSMA2,PSMA4,PSMB3,PSMD2
HSA-382551	Transport of small molecules	12	706	0.0119	ENSP00000044462,ENSP00000223321,ENSP00000265333,ENSP00000295897,ENSP00000310129,ENSP00000327801,ENSP00000356969,ENSP00000367123,ENSP00000428845,ENSP00000441875,ENSP00000445306,ENSP00000483688	ALB,APOA2,ATP1A1,P4HB,PHB2,PSMA2,PSMA4,PSMB3,PSMD2,SLC3A2,VDAC1,VDAC3
HSA-176974	Unwinding of DNA	2	11	0.0121	ENSP00000216122,ENSP00000262105	MCM4,MCM5
HSA-202424	Downstream TCR signaling	4	89	0.0129	ENSP00000044462,ENSP00000223321,ENSP00000310129,ENSP00000483688	PSMA2,PSMA4,PSMB3,PSMD2
HSA-5689603	UCH proteinases	4	93	0.0147	ENSP00000044462,ENSP00000223321,ENSP00000310129,ENSP00000483688	PSMA2,PSMA4,PSMB3,PSMD2
HSA-8939236	RUNX1 regulates transcription of genes involved in differentiation of HSCs	4	96	0.0162	ENSP00000044462,ENSP00000223321,ENSP00000310129,ENSP00000483688	PSMA2,PSMA4,PSMB3,PSMD2
HSA-382556	ABC-family proteins mediated transport	4	100	0.0183	ENSP00000044462,ENSP00000223321,ENSP00000310129,ENSP00000483688	PSMA2,PSMA4,PSMB3,PSMD2
HSA-72203	Processing of Capped Intron-Containing Pre-mRNA	6	234	0.0194	ENSP00000227524,ENSP00000242776,ENSP00000349428,ENSP00000352438,ENSP00000382972,ENSP00000421592	ALYREF,DDX39A,PCBP2,PRPF19,PTBP1,SNRPN
HSA-69278	Cell Cycle, Mitotic	9	483	0.0204	ENSP00000044462,ENSP00000216122,ENSP00000223321,ENSP00000262105,ENSP00000305480,ENSP00000310129,ENSP00000318697,ENSP00000352572,ENSP00000483688	FEN1,MCM4,MCM5,PCNT,PSMA2,PSMA4,PSMB3,PSMD2,TUBB6
HSA-1640170	Cell Cycle	10	586	0.0233	ENSP00000044462,ENSP00000216122,ENSP00000223321,ENSP00000262105,ENSP00000305480,ENSP00000310129,ENSP00000318697,ENSP00000348056,ENSP00000352572,ENSP00000483688	FEN1,MCM4,MCM5,PCNT,PSMA2,PSMA4,PSMB3,PSMD2,TUBB6,UBE2I
HSA-163210	Formation of ATP by chemiosmotic coupling	2	18	0.0262	ENSP00000262030,ENSP00000349142	ATP5B,ATP5C1
HSA-2467813	Separation of Sister Chromatids	5	178	0.0262	ENSP00000044462,ENSP00000223321,ENSP00000310129,ENSP00000318697,ENSP00000483688	PSMA2,PSMA4,PSMB3,PSMD2,TUBB6
HSA-72163	mRNA Splicing - Major Pathway	5	178	0.0262	ENSP00000227524,ENSP00000349428,ENSP00000352438,ENSP00000382972,ENSP00000421592	ALYREF,PCBP2,PRPF19,PTBP1,SNRPN
HSA-76002	Platelet activation, signaling and aggregation	6	256	0.0277	ENSP00000266041,ENSP00000295897,ENSP00000361883,ENSP00000371958,ENSP00000383118,ENSP00000408411	ALB,CAP1,CD9,CDC42,ITIH4,LAMP2
HSA-2029482	Regulation of actin dynamics for phagocytic cup formation	3	60	0.0282	ENSP00000216181,ENSP00000294742,ENSP00000383118	ARPC5,CDC42,MYH9
HSA-445144	Signal transduction by L1	2	20	0.0300	ENSP00000262948,ENSP00000379350	ITGB1,MAP2K2
HSA-5627123	RHO GTPases activate PAKs	2	20	0.0300	ENSP00000216181,ENSP00000383118	CDC42,MYH9
HSA-8862803	Deregulated CDK5 triggers multiple neurodegenerative pathways in Alzheimer's disease models	2	22	0.0347	ENSP00000379157,ENSP00000446252	CAST,SOD2
HSA-5683057	MAPK family signaling cascades	6	273	0.0349	ENSP00000044462,ENSP00000223321,ENSP00000262948,ENSP00000310129,ENSP00000383118,ENSP00000483688	CDC42,MAP2K2,PSMA2,PSMA4,PSMB3,PSMD2
HSA-174824	Plasma lipoprotein assembly, remodeling, and clearance	3	67	0.0353	ENSP00000295897,ENSP00000327801,ENSP00000356969	ALB,APOA2,P4HB
HSA-1852241	Organelle biogenesis and maintenance	6	287	0.0421	ENSP00000262030,ENSP00000295688,ENSP00000318697,ENSP00000349142,ENSP00000352572,ENSP00000446252	ATP5B,ATP5C1,CCT3,PCNT,SOD2,TUBB6
HSA-210991	Basigin interactions	2	25	0.0421	ENSP00000367123,ENSP00000379350	ITGB1,SLC3A2
HSA-5339562	Uptake and actions of bacterial toxins	2	25	0.0421	ENSP00000262948,ENSP00000371958	CD9,MAP2K2
HSA-3000170	Syndecan interactions	2	26	0.0441	ENSP00000226218,ENSP00000379350	ITGB1,VTN
HSA-5218920	VEGFR2 mediated vascular permeability	2	27	0.0469	ENSP00000377508,ENSP00000382004	CTNND1,JUP

## Sheet: SGL12 VS CTRL
#term ID	term description	observed gene count	background gene count	false discovery rate	matching proteins in your network (IDs)	matching proteins in your network (labels)
HSA-156842	Eukaryotic Translation Elongation	35	90	1.51e-37	ENSP00000230050,ENSP00000262584,ENSP00000272317,ENSP00000278572,ENSP00000296674,ENSP00000302896,ENSP00000307940,ENSP00000309334,ENSP00000318646,ENSP00000331901,ENSP00000339063,ENSP00000341885,ENSP00000346015,ENSP00000346037,ENSP00000348849,ENSP00000354739,ENSP00000361076,ENSP00000369757,ENSP00000375730,ENSP00000377640,ENSP00000379339,ENSP00000379506,ENSP00000379888,ENSP00000385958,ENSP00000389103…	EEF1A1,EEF1D,EEF1G,EEF2,RPL12,RPL13A,RPL14,RPL15,RPL17,RPL23,RPL23A,RPL24,RPL27A,RPL32,RPL7A,RPL8,RPL9,RPLP0,RPLP1,RPS10,RPS12,RPS14,RPS15A,RPS18,RPS19,RPS2,RPS23,RPS25,RPS26,RPS27A,RPS29,RPS3,RPS6,RPS8,RPS9
HSA-156902	Peptide chain elongation	33	86	2.12e-35	ENSP00000230050,ENSP00000262584,ENSP00000272317,ENSP00000278572,ENSP00000296674,ENSP00000302896,ENSP00000307940,ENSP00000309334,ENSP00000318646,ENSP00000339063,ENSP00000341885,ENSP00000346015,ENSP00000346037,ENSP00000348849,ENSP00000354739,ENSP00000361076,ENSP00000369757,ENSP00000375730,ENSP00000377640,ENSP00000379339,ENSP00000379506,ENSP00000379888,ENSP00000385958,ENSP00000389103,ENSP00000393241…	EEF1A1,EEF2,RPL12,RPL13A,RPL14,RPL15,RPL17,RPL23,RPL23A,RPL24,RPL27A,RPL32,RPL7A,RPL8,RPL9,RPLP0,RPLP1,RPS10,RPS12,RPS14,RPS15A,RPS18,RPS19,RPS2,RPS23,RPS25,RPS26,RPS27A,RPS29,RPS3,RPS6,RPS8,RPS9
HSA-1266738	Developmental Biology	70	1023	8.23e-34	ENSP00000167586,ENSP00000216181,ENSP00000223321,ENSP00000230050,ENSP00000246662,ENSP00000248437,ENSP00000252242,ENSP00000252244,ENSP00000261023,ENSP00000262584,ENSP00000262948,ENSP00000269576,ENSP00000272317,ENSP00000278572,ENSP00000289316,ENSP00000296417,ENSP00000296674,ENSP00000301072,ENSP00000301653,ENSP00000302896,ENSP00000307014,ENSP00000308452,ENSP00000309334,ENSP00000310129,ENSP00000310861…	ADIRF,DSP,H2AFZ,HIST1H2BB,HIST1H2BD,HIST1H2BJ,HIST1H2BL,HIST1H2BN,HSP90AA1,ITGAV,ITGB1,JUP,KRT1,KRT10,KRT14,KRT16,KRT17,KRT18,KRT19,KRT2,KRT3,KRT5,KRT6A,KRT7,KRT73,KRT8,KRT9,MAP2K2,MYH9,PSMA2,PSMC2,PSMC3,PSMD2,PSME1,RPL12,RPL13A,RPL14,RPL15,RPL17,RPL23,RPL23A,RPL24,RPL27A,RPL32,RPL7A,RPL8,RPL9,RPLP0,RPLP1,RPS10,RPS12,RPS14,RPS15A,RPS18,RPS19,RPS2,RPS23,RPS25,RPS26,RPS27A,RPS29,RPS3,RPS6,RPS8,RPS9…
HSA-1799339	SRP-dependent cotranslational protein targeting to membrane	33	109	7.05e-33	ENSP00000230050,ENSP00000262584,ENSP00000272317,ENSP00000278572,ENSP00000296255,ENSP00000296674,ENSP00000302896,ENSP00000309334,ENSP00000317331,ENSP00000318646,ENSP00000341885,ENSP00000346015,ENSP00000346037,ENSP00000348849,ENSP00000354739,ENSP00000361076,ENSP00000369757,ENSP00000375730,ENSP00000377640,ENSP00000379339,ENSP00000379506,ENSP00000379888,ENSP00000385958,ENSP00000389103,ENSP00000393241…	RPL12,RPL13A,RPL14,RPL15,RPL17,RPL23,RPL23A,RPL24,RPL27A,RPL32,RPL7A,RPL8,RPL9,RPLP0,RPLP1,RPN1,RPS10,RPS12,RPS14,RPS15A,RPS18,RPS19,RPS2,RPS23,RPS25,RPS26,RPS27A,RPS29,RPS3,RPS6,RPS8,RPS9,SSR4
HSA-192823	Viral mRNA Translation	31	86	7.85e-33	ENSP00000230050,ENSP00000262584,ENSP00000272317,ENSP00000278572,ENSP00000296674,ENSP00000302896,ENSP00000309334,ENSP00000318646,ENSP00000341885,ENSP00000346015,ENSP00000346037,ENSP00000348849,ENSP00000354739,ENSP00000361076,ENSP00000369757,ENSP00000375730,ENSP00000377640,ENSP00000379339,ENSP00000379506,ENSP00000379888,ENSP00000385958,ENSP00000389103,ENSP00000393241,ENSP00000397798,ENSP00000400467…	RPL12,RPL13A,RPL14,RPL15,RPL17,RPL23,RPL23A,RPL24,RPL27A,RPL32,RPL7A,RPL8,RPL9,RPLP0,RPLP1,RPS10,RPS12,RPS14,RPS15A,RPS18,RPS19,RPS2,RPS23,RPS25,RPS26,RPS27A,RPS29,RPS3,RPS6,RPS8,RPS9
HSA-2408557	Selenocysteine synthesis	31	90	2.10e-32	ENSP00000230050,ENSP00000262584,ENSP00000272317,ENSP00000278572,ENSP00000296674,ENSP00000302896,ENSP00000309334,ENSP00000318646,ENSP00000341885,ENSP00000346015,ENSP00000346037,ENSP00000348849,ENSP00000354739,ENSP00000361076,ENSP00000369757,ENSP00000375730,ENSP00000377640,ENSP00000379339,ENSP00000379506,ENSP00000379888,ENSP00000385958,ENSP00000389103,ENSP00000393241,ENSP00000397798,ENSP00000400467…	RPL12,RPL13A,RPL14,RPL15,RPL17,RPL23,RPL23A,RPL24,RPL27A,RPL32,RPL7A,RPL8,RPL9,RPLP0,RPLP1,RPS10,RPS12,RPS14,RPS15A,RPS18,RPS19,RPS2,RPS23,RPS25,RPS26,RPS27A,RPS29,RPS3,RPS6,RPS8,RPS9
HSA-72764	Eukaryotic Translation Termination	31	90	2.10e-32	ENSP00000230050,ENSP00000262584,ENSP00000272317,ENSP00000278572,ENSP00000296674,ENSP00000302896,ENSP00000309334,ENSP00000318646,ENSP00000341885,ENSP00000346015,ENSP00000346037,ENSP00000348849,ENSP00000354739,ENSP00000361076,ENSP00000369757,ENSP00000375730,ENSP00000377640,ENSP00000379339,ENSP00000379506,ENSP00000379888,ENSP00000385958,ENSP00000389103,ENSP00000393241,ENSP00000397798,ENSP00000400467…	RPL12,RPL13A,RPL14,RPL15,RPL17,RPL23,RPL23A,RPL24,RPL27A,RPL32,RPL7A,RPL8,RPL9,RPLP0,RPLP1,RPS10,RPS12,RPS14,RPS15A,RPS18,RPS19,RPS2,RPS23,RPS25,RPS26,RPS27A,RPS29,RPS3,RPS6,RPS8,RPS9
HSA-975956	Nonsense Mediated Decay (NMD) independent of the Exon Junction Complex (EJC)	31	92	2.77e-32	ENSP00000230050,ENSP00000262584,ENSP00000272317,ENSP00000278572,ENSP00000296674,ENSP00000302896,ENSP00000309334,ENSP00000318646,ENSP00000341885,ENSP00000346015,ENSP00000346037,ENSP00000348849,ENSP00000354739,ENSP00000361076,ENSP00000369757,ENSP00000375730,ENSP00000377640,ENSP00000379339,ENSP00000379506,ENSP00000379888,ENSP00000385958,ENSP00000389103,ENSP00000393241,ENSP00000397798,ENSP00000400467…	RPL12,RPL13A,RPL14,RPL15,RPL17,RPL23,RPL23A,RPL24,RPL27A,RPL32,RPL7A,RPL8,RPL9,RPLP0,RPLP1,RPS10,RPS12,RPS14,RPS15A,RPS18,RPS19,RPS2,RPS23,RPS25,RPS26,RPS27A,RPS29,RPS3,RPS6,RPS8,RPS9
HSA-9010553	Regulation of expression of SLITs and ROBOs	36	164	4.13e-32	ENSP00000223321,ENSP00000230050,ENSP00000262584,ENSP00000272317,ENSP00000278572,ENSP00000296674,ENSP00000302896,ENSP00000309334,ENSP00000310129,ENSP00000318646,ENSP00000341885,ENSP00000346015,ENSP00000346037,ENSP00000348849,ENSP00000354739,ENSP00000361076,ENSP00000369757,ENSP00000372155,ENSP00000375730,ENSP00000377640,ENSP00000379339,ENSP00000379506,ENSP00000379888,ENSP00000385958,ENSP00000389103…	PSMA2,PSMC2,PSMC3,PSMD2,PSME1,RPL12,RPL13A,RPL14,RPL15,RPL17,RPL23,RPL23A,RPL24,RPL27A,RPL32,RPL7A,RPL8,RPL9,RPLP0,RPLP1,RPS10,RPS12,RPS14,RPS15A,RPS18,RPS19,RPS2,RPS23,RPS25,RPS26,RPS27A,RPS29,RPS3,RPS6,RPS8,RPS9
HSA-156827	L13a-mediated translational silencing of Ceruloplasmin expression	32	107	4.41e-32	ENSP00000230050,ENSP00000262584,ENSP00000272317,ENSP00000278572,ENSP00000293831,ENSP00000296674,ENSP00000302896,ENSP00000309334,ENSP00000318646,ENSP00000341885,ENSP00000346015,ENSP00000346037,ENSP00000348849,ENSP00000354739,ENSP00000361076,ENSP00000369757,ENSP00000375730,ENSP00000377640,ENSP00000379339,ENSP00000379506,ENSP00000379888,ENSP00000385958,ENSP00000389103,ENSP00000393241,ENSP00000397798…	EIF4A1,RPL12,RPL13A,RPL14,RPL15,RPL17,RPL23,RPL23A,RPL24,RPL27A,RPL32,RPL7A,RPL8,RPL9,RPLP0,RPLP1,RPS10,RPS12,RPS14,RPS15A,RPS18,RPS19,RPS2,RPS23,RPS25,RPS26,RPS27A,RPS29,RPS3,RPS6,RPS8,RPS9
HSA-5663205	Infectious disease	46	363	4.41e-32	ENSP00000223321,ENSP00000230050,ENSP00000238497,ENSP00000262584,ENSP00000262948,ENSP00000272317,ENSP00000278572,ENSP00000290158,ENSP00000296674,ENSP00000302896,ENSP00000305480,ENSP00000307940,ENSP00000309334,ENSP00000310129,ENSP00000318646,ENSP00000335153,ENSP00000341885,ENSP00000346015,ENSP00000346037,ENSP00000348849,ENSP00000354739,ENSP00000360671,ENSP00000361076,ENSP00000369757,ENSP00000371958…	CD9,CTNND1,EEF2,FEN1,HSP90AA1,KPNA2,KPNB1,MAP2K2,PSMA2,PSMC2,PSMC3,PSMD2,PSME1,RPL12,RPL13A,RPL14,RPL15,RPL17,RPL23,RPL23A,RPL24,RPL27A,RPL32,RPL7A,RPL8,RPL9,RPLP0,RPLP1,RPS10,RPS12,RPS14,RPS15A,RPS18,RPS19,RPS2,RPS23,RPS25,RPS26,RPS27A,RPS29,RPS3,RPS6,RPS8,RPS9,SLC25A5,VPS4B
HSA-72706	GTP hydrolysis and joining of the 60S ribosomal subunit	32	108	4.73e-32	ENSP00000230050,ENSP00000262584,ENSP00000272317,ENSP00000278572,ENSP00000293831,ENSP00000296674,ENSP00000302896,ENSP00000309334,ENSP00000318646,ENSP00000341885,ENSP00000346015,ENSP00000346037,ENSP00000348849,ENSP00000354739,ENSP00000361076,ENSP00000369757,ENSP00000375730,ENSP00000377640,ENSP00000379339,ENSP00000379506,ENSP00000379888,ENSP00000385958,ENSP00000389103,ENSP00000393241,ENSP00000397798…	EIF4A1,RPL12,RPL13A,RPL14,RPL15,RPL17,RPL23,RPL23A,RPL24,RPL27A,RPL32,RPL7A,RPL8,RPL9,RPLP0,RPLP1,RPS10,RPS12,RPS14,RPS15A,RPS18,RPS19,RPS2,RPS23,RPS25,RPS26,RPS27A,RPS29,RPS3,RPS6,RPS8,RPS9
HSA-72689	Formation of a pool of free 40S subunits	31	98	8.74e-32	ENSP00000230050,ENSP00000262584,ENSP00000272317,ENSP00000278572,ENSP00000296674,ENSP00000302896,ENSP00000309334,ENSP00000318646,ENSP00000341885,ENSP00000346015,ENSP00000346037,ENSP00000348849,ENSP00000354739,ENSP00000361076,ENSP00000369757,ENSP00000375730,ENSP00000377640,ENSP00000379339,ENSP00000379506,ENSP00000379888,ENSP00000385958,ENSP00000389103,ENSP00000393241,ENSP00000397798,ENSP00000400467…	RPL12,RPL13A,RPL14,RPL15,RPL17,RPL23,RPL23A,RPL24,RPL27A,RPL32,RPL7A,RPL8,RPL9,RPLP0,RPLP1,RPS10,RPS12,RPS14,RPS15A,RPS18,RPS19,RPS2,RPS23,RPS25,RPS26,RPS27A,RPS29,RPS3,RPS6,RPS8,RPS9
HSA-168254	Influenza Infection	34	148	4.58e-31	ENSP00000230050,ENSP00000262584,ENSP00000272317,ENSP00000278572,ENSP00000290158,ENSP00000296674,ENSP00000302896,ENSP00000309334,ENSP00000318646,ENSP00000335153,ENSP00000341885,ENSP00000346015,ENSP00000346037,ENSP00000348849,ENSP00000354739,ENSP00000361076,ENSP00000369757,ENSP00000375730,ENSP00000377640,ENSP00000379339,ENSP00000379506,ENSP00000379888,ENSP00000385958,ENSP00000389103,ENSP00000393241…	HSP90AA1,KPNA2,KPNB1,RPL12,RPL13A,RPL14,RPL15,RPL17,RPL23,RPL23A,RPL24,RPL27A,RPL32,RPL7A,RPL8,RPL9,RPLP0,RPLP1,RPS10,RPS12,RPS14,RPS15A,RPS18,RPS19,RPS2,RPS23,RPS25,RPS26,RPS27A,RPS29,RPS3,RPS6,RPS8,RPS9
HSA-168255	Influenza Life Cycle	33	137	1.01e-30	ENSP00000230050,ENSP00000262584,ENSP00000272317,ENSP00000278572,ENSP00000290158,ENSP00000296674,ENSP00000302896,ENSP00000309334,ENSP00000318646,ENSP00000335153,ENSP00000341885,ENSP00000346015,ENSP00000346037,ENSP00000348849,ENSP00000354739,ENSP00000361076,ENSP00000369757,ENSP00000375730,ENSP00000377640,ENSP00000379339,ENSP00000379506,ENSP00000379888,ENSP00000385958,ENSP00000389103,ENSP00000393241…	HSP90AA1,KPNB1,RPL12,RPL13A,RPL14,RPL15,RPL17,RPL23,RPL23A,RPL24,RPL27A,RPL32,RPL7A,RPL8,RPL9,RPLP0,RPLP1,RPS10,RPS12,RPS14,RPS15A,RPS18,RPS19,RPS2,RPS23,RPS25,RPS26,RPS27A,RPS29,RPS3,RPS6,RPS8,RPS9
HSA-975957	Nonsense Mediated Decay (NMD) enhanced by the Exon Junction Complex (EJC)	31	112	2.06e-30	ENSP00000230050,ENSP00000262584,ENSP00000272317,ENSP00000278572,ENSP00000296674,ENSP00000302896,ENSP00000309334,ENSP00000318646,ENSP00000341885,ENSP00000346015,ENSP00000346037,ENSP00000348849,ENSP00000354739,ENSP00000361076,ENSP00000369757,ENSP00000375730,ENSP00000377640,ENSP00000379339,ENSP00000379506,ENSP00000379888,ENSP00000385958,ENSP00000389103,ENSP00000393241,ENSP00000397798,ENSP00000400467…	RPL12,RPL13A,RPL14,RPL15,RPL17,RPL23,RPL23A,RPL24,RPL27A,RPL32,RPL7A,RPL8,RPL9,RPLP0,RPLP1,RPS10,RPS12,RPS14,RPS15A,RPS18,RPS19,RPS2,RPS23,RPS25,RPS26,RPS27A,RPS29,RPS3,RPS6,RPS8,RPS9
HSA-168273	Influenza Viral RNA Transcription and Replication	32	128	2.73e-30	ENSP00000230050,ENSP00000262584,ENSP00000272317,ENSP00000278572,ENSP00000296674,ENSP00000302896,ENSP00000309334,ENSP00000318646,ENSP00000335153,ENSP00000341885,ENSP00000346015,ENSP00000346037,ENSP00000348849,ENSP00000354739,ENSP00000361076,ENSP00000369757,ENSP00000375730,ENSP00000377640,ENSP00000379339,ENSP00000379506,ENSP00000379888,ENSP00000385958,ENSP00000389103,ENSP00000393241,ENSP00000397798…	HSP90AA1,RPL12,RPL13A,RPL14,RPL15,RPL17,RPL23,RPL23A,RPL24,RPL27A,RPL32,RPL7A,RPL8,RPL9,RPLP0,RPLP1,RPS10,RPS12,RPS14,RPS15A,RPS18,RPS19,RPS2,RPS23,RPS25,RPS26,RPS27A,RPS29,RPS3,RPS6,RPS8,RPS9
HSA-8953854	Metabolism of RNA	53	652	7.92e-29	ENSP00000168216,ENSP00000223321,ENSP00000225792,ENSP00000230050,ENSP00000242776,ENSP00000248553,ENSP00000254108,ENSP00000262584,ENSP00000272317,ENSP00000278572,ENSP00000293831,ENSP00000296674,ENSP00000302896,ENSP00000305556,ENSP00000309334,ENSP00000310129,ENSP00000318646,ENSP00000325376,ENSP00000341885,ENSP00000346015,ENSP00000346037,ENSP00000346120,ENSP00000348849,ENSP00000349168,ENSP00000349428…	ALYREF,DDX21,DDX39A,DDX39B,DDX5,EIF4A1,ELAVL1,FUS,HNRNPH1,HNRNPK,HNRNPM,HSD17B10,HSPB1,KHSRP,PCBP1,PCBP2,PSMA2,PSMC2,PSMC3,PSMD2,PSME1,PTBP1,RPL12,RPL13A,RPL14,RPL15,RPL17,RPL23,RPL23A,RPL24,RPL27A,RPL32,RPL7A,RPL8,RPL9,RPLP0,RPLP1,RPS10,RPS12,RPS14,RPS15A,RPS18,RPS19,RPS2,RPS23,RPS25,RPS26,RPS27A,RPS29,RPS3,RPS6,RPS8,RPS9
HSA-72766	Translation	38	288	4.15e-27	ENSP00000230050,ENSP00000262584,ENSP00000272317,ENSP00000278572,ENSP00000293831,ENSP00000296255,ENSP00000296674,ENSP00000302896,ENSP00000307940,ENSP00000309334,ENSP00000317331,ENSP00000318646,ENSP00000331901,ENSP00000339063,ENSP00000341885,ENSP00000346015,ENSP00000346037,ENSP00000348849,ENSP00000354739,ENSP00000361076,ENSP00000369757,ENSP00000375730,ENSP00000377640,ENSP00000379339,ENSP00000379506…	EEF1A1,EEF1D,EEF1G,EEF2,EIF4A1,RPL12,RPL13A,RPL14,RPL15,RPL17,RPL23,RPL23A,RPL24,RPL27A,RPL32,RPL7A,RPL8,RPL9,RPLP0,RPLP1,RPN1,RPS10,RPS12,RPS14,RPS15A,RPS18,RPS19,RPS2,RPS23,RPS25,RPS26,RPS27A,RPS29,RPS3,RPS6,RPS8,RPS9,SSR4
HSA-392499	Metabolism of proteins	81	1948	2.39e-26	ENSP00000223321,ENSP00000225792,ENSP00000229268,ENSP00000230050,ENSP00000248437,ENSP00000253024,ENSP00000258091,ENSP00000262584,ENSP00000263168,ENSP00000265333,ENSP00000272317,ENSP00000278572,ENSP00000289316,ENSP00000293831,ENSP00000295688,ENSP00000296255,ENSP00000296417,ENSP00000296674,ENSP00000299767,ENSP00000301072,ENSP00000302896,ENSP00000307940,ENSP00000309334,ENSP00000310129,ENSP00000317331…	CAND1,CAPZA1,CCT3,CCT7,CKAP4,DDX5,EEF1A1,EEF1D,EEF1G,EEF2,EIF4A1,GNAI1,H2AFZ,HIST1H2BB,HIST1H2BD,HIST1H2BJ,HIST1H2BL,HIST1H2BN,HLA-A,HNRNPK,HSP90B1,HYOU1,KHSRP,LMNA,PARP1,PDIA6,PLA2G4B,PSMA2,PSMC2,PSMC3,PSMD2,PSME1,RAB11B,RPL12,RPL13A,RPL14,RPL15,RPL17,RPL23,RPL23A,RPL24,RPL27A,RPL32,RPL7A,RPL8,RPL9,RPLP0,RPLP1,RPN1,RPS10,RPS12,RPS14,RPS15A,RPS18,RPS19,RPS2,RPS23,RPS25,RPS26,RPS27A,RPS29,RPS3,RPS…
HSA-6791226	Major pathway of rRNA processing in the nucleolus and cytosol	32	179	2.39e-26	ENSP00000230050,ENSP00000262584,ENSP00000272317,ENSP00000278572,ENSP00000296674,ENSP00000302896,ENSP00000309334,ENSP00000318646,ENSP00000341885,ENSP00000346015,ENSP00000346037,ENSP00000346120,ENSP00000348849,ENSP00000354739,ENSP00000361076,ENSP00000369757,ENSP00000375730,ENSP00000377640,ENSP00000379339,ENSP00000379506,ENSP00000379888,ENSP00000385958,ENSP00000389103,ENSP00000393241,ENSP00000397798…	DDX21,RPL12,RPL13A,RPL14,RPL15,RPL17,RPL23,RPL23A,RPL24,RPL27A,RPL32,RPL7A,RPL8,RPL9,RPLP0,RPLP1,RPS10,RPS12,RPS14,RPS15A,RPS18,RPS19,RPS2,RPS23,RPS25,RPS26,RPS27A,RPS29,RPS3,RPS6,RPS8,RPS9
HSA-71291	Metabolism of amino acids and derivatives	40	354	2.60e-26	ENSP00000168216,ENSP00000223321,ENSP00000230050,ENSP00000262584,ENSP00000265838,ENSP00000272317,ENSP00000278572,ENSP00000296674,ENSP00000302896,ENSP00000309334,ENSP00000310129,ENSP00000318646,ENSP00000341885,ENSP00000346015,ENSP00000346037,ENSP00000348849,ENSP00000354739,ENSP00000358417,ENSP00000361076,ENSP00000367123,ENSP00000369757,ENSP00000372155,ENSP00000375730,ENSP00000377640,ENSP00000379339…	ACAT1,HSD17B10,PHGDH,PSMA2,PSMC2,PSMC3,PSMD2,PSME1,RPL12,RPL13A,RPL14,RPL15,RPL17,RPL23,RPL23A,RPL24,RPL27A,RPL32,RPL7A,RPL8,RPL9,RPLP0,RPLP1,RPS10,RPS12,RPS14,RPS15A,RPS18,RPS19,RPS2,RPS23,RPS25,RPS26,RPS27A,RPS29,RPS3,RPS6,RPS8,RPS9,SLC3A2
HSA-72312	rRNA processing	33	199	2.60e-26	ENSP00000168216,ENSP00000230050,ENSP00000262584,ENSP00000272317,ENSP00000278572,ENSP00000296674,ENSP00000302896,ENSP00000309334,ENSP00000318646,ENSP00000341885,ENSP00000346015,ENSP00000346037,ENSP00000346120,ENSP00000348849,ENSP00000354739,ENSP00000361076,ENSP00000369757,ENSP00000375730,ENSP00000377640,ENSP00000379339,ENSP00000379506,ENSP00000379888,ENSP00000385958,ENSP00000389103,ENSP00000393241…	DDX21,HSD17B10,RPL12,RPL13A,RPL14,RPL15,RPL17,RPL23,RPL23A,RPL24,RPL27A,RPL32,RPL7A,RPL8,RPL9,RPLP0,RPLP1,RPS10,RPS12,RPS14,RPS15A,RPS18,RPS19,RPS2,RPS23,RPS25,RPS26,RPS27A,RPS29,RPS3,RPS6,RPS8,RPS9
HSA-422475	Axon guidance	46	541	1.28e-25	ENSP00000216181,ENSP00000223321,ENSP00000230050,ENSP00000248437,ENSP00000261023,ENSP00000262584,ENSP00000262948,ENSP00000272317,ENSP00000278572,ENSP00000296674,ENSP00000301072,ENSP00000302896,ENSP00000309334,ENSP00000310129,ENSP00000318646,ENSP00000318697,ENSP00000335153,ENSP00000336799,ENSP00000341289,ENSP00000341885,ENSP00000346015,ENSP00000346037,ENSP00000348849,ENSP00000354739,ENSP00000361076…	HSP90AA1,ITGAV,ITGB1,MAP2K2,MYH9,PSMA2,PSMC2,PSMC3,PSMD2,PSME1,RPL12,RPL13A,RPL14,RPL15,RPL17,RPL23,RPL23A,RPL24,RPL27A,RPL32,RPL7A,RPL8,RPL9,RPLP0,RPLP1,RPS10,RPS12,RPS14,RPS15A,RPS18,RPS19,RPS2,RPS23,RPS25,RPS26,RPS27A,RPS29,RPS3,RPS6,RPS8,RPS9,TUBA1B,TUBA1C,TUBA4A,TUBB4B,TUBB6
HSA-1643685	Disease	53	1018	2.55e-20	ENSP00000211998,ENSP00000223321,ENSP00000230050,ENSP00000238497,ENSP00000249071,ENSP00000262584,ENSP00000262948,ENSP00000268182,ENSP00000272317,ENSP00000278572,ENSP00000290158,ENSP00000296674,ENSP00000302896,ENSP00000305480,ENSP00000307940,ENSP00000309334,ENSP00000310129,ENSP00000318646,ENSP00000335153,ENSP00000341885,ENSP00000346015,ENSP00000346037,ENSP00000348849,ENSP00000354739,ENSP00000357283…	CAST,CD9,CTNND1,EEF2,FEN1,HSP90AA1,IQGAP1,KPNA2,KPNB1,LMNA,MAP2K2,PHB,PSMA2,PSMC2,PSMC3,PSMD2,PSME1,RAC2,RPL12,RPL13A,RPL14,RPL15,RPL17,RPL23,RPL23A,RPL24,RPL27A,RPL32,RPL7A,RPL8,RPL9,RPLP0,RPLP1,RPS10,RPS12,RPS14,RPS15A,RPS18,RPS19,RPS2,RPS23,RPS25,RPS26,RPS27A,RPS29,RPS3,RPS6,RPS8,RPS9,SLC25A5,SOD2,VCL,VPS4B
HSA-72649	Translation initiation complex formation	17	55	2.58e-17	ENSP00000230050,ENSP00000272317,ENSP00000278572,ENSP00000293831,ENSP00000296674,ENSP00000302896,ENSP00000318646,ENSP00000341885,ENSP00000348849,ENSP00000369757,ENSP00000379339,ENSP00000379888,ENSP00000385958,ENSP00000393241,ENSP00000435096,ENSP00000470972,ENSP00000481646	EIF4A1,RPS10,RPS12,RPS14,RPS15A,RPS18,RPS19,RPS2,RPS23,RPS25,RPS26,RPS27A,RPS29,RPS3,RPS6,RPS8,RPS9
HSA-72702	Ribosomal scanning and start codon recognition	17	55	2.58e-17	ENSP00000230050,ENSP00000272317,ENSP00000278572,ENSP00000293831,ENSP00000296674,ENSP00000302896,ENSP00000318646,ENSP00000341885,ENSP00000348849,ENSP00000369757,ENSP00000379339,ENSP00000379888,ENSP00000385958,ENSP00000393241,ENSP00000435096,ENSP00000470972,ENSP00000481646	EIF4A1,RPS10,RPS12,RPS14,RPS15A,RPS18,RPS19,RPS2,RPS23,RPS25,RPS26,RPS27A,RPS29,RPS3,RPS6,RPS8,RPS9
HSA-72695	Formation of the ternary complex, and subsequently, the 43S complex	16	49	1.22e-16	ENSP00000230050,ENSP00000272317,ENSP00000278572,ENSP00000296674,ENSP00000302896,ENSP00000318646,ENSP00000341885,ENSP00000348849,ENSP00000369757,ENSP00000379339,ENSP00000379888,ENSP00000385958,ENSP00000393241,ENSP00000435096,ENSP00000470972,ENSP00000481646	RPS10,RPS12,RPS14,RPS15A,RPS18,RPS19,RPS2,RPS23,RPS25,RPS26,RPS27A,RPS29,RPS3,RPS6,RPS8,RPS9
HSA-1430728	Metabolism	68	2032	1.36e-16	ENSP00000168216,ENSP00000216605,ENSP00000222553,ENSP00000223321,ENSP00000230050,ENSP00000232607,ENSP00000236959,ENSP00000252603,ENSP00000262030,ENSP00000262584,ENSP00000265333,ENSP00000265838,ENSP00000267113,ENSP00000268182,ENSP00000272317,ENSP00000278572,ENSP00000290158,ENSP00000290349,ENSP00000296674,ENSP00000302896,ENSP00000304592,ENSP00000309334,ENSP00000310129,ENSP00000317780,ENSP00000318646…	ACAT1,ACOT7,ADSS,AK2,AKR1A1,ATIC,ATP5A1,ATP5B,BSG,CBR1,COX5A,CPNE3,ESYT1,FASN,GNAI1,HADHA,HADHB,HSD17B10,HSP90AA1,IQGAP1,KPNB1,MTHFD1,NAMPT,NSDHL,PGLS,PHGDH,PLA2G4B,PSMA2,PSMC2,PSMC3,PSMD2,PSME1,RPL12,RPL13A,RPL14,RPL15,RPL17,RPL23,RPL23A,RPL24,RPL27A,RPL32,RPL7A,RPL8,RPL9,RPLP0,RPLP1,RPS10,RPS12,RPS14,RPS15A,RPS18,RPS19,RPS2,RPS23,RPS25,RPS26,RPS27A,RPS29,RPS3,RPS6,RPS8,RPS9,SLC25A5,SLC3A2,UBE2I…
HSA-6809371	Formation of the cornified envelope	17	128	4.93e-12	ENSP00000167586,ENSP00000246662,ENSP00000252242,ENSP00000252244,ENSP00000269576,ENSP00000301653,ENSP00000307014,ENSP00000308452,ENSP00000310861,ENSP00000329243,ENSP00000355124,ENSP00000369129,ENSP00000369317,ENSP00000373487,ENSP00000377508,ENSP00000413479,ENSP00000449404	DSP,JUP,KRT1,KRT10,KRT14,KRT16,KRT17,KRT18,KRT19,KRT2,KRT3,KRT5,KRT6A,KRT7,KRT73,KRT8,KRT9
HSA-68886	M Phase	22	343	1.04e-09	ENSP00000223321,ENSP00000248437,ENSP00000272317,ENSP00000289316,ENSP00000296417,ENSP00000301072,ENSP00000310129,ENSP00000318697,ENSP00000335153,ENSP00000336799,ENSP00000339001,ENSP00000341289,ENSP00000352572,ENSP00000355657,ENSP00000357858,ENSP00000366618,ENSP00000372155,ENSP00000391211,ENSP00000476136,ENSP00000481029,ENSP00000482674,ENSP00000483903	BUB3,H2AFZ,HIST1H2BB,HIST1H2BD,HIST1H2BJ,HIST1H2BL,HIST1H2BN,HIST3H3,HSP90AA1,PCNT,PSMA2,PSMC2,PSMC3,PSMD2,PSME1,RPS27A,TUBA1B,TUBA1C,TUBA4A,TUBB,TUBB4B,TUBB6
HSA-2262752	Cellular responses to stress	23	384	1.31e-09	ENSP00000223321,ENSP00000248437,ENSP00000263168,ENSP00000272317,ENSP00000289316,ENSP00000296417,ENSP00000298510,ENSP00000301072,ENSP00000310129,ENSP00000318697,ENSP00000335153,ENSP00000336799,ENSP00000339063,ENSP00000341289,ENSP00000355657,ENSP00000366618,ENSP00000372155,ENSP00000391211,ENSP00000446252,ENSP00000476136,ENSP00000481029,ENSP00000482674,ENSP00000483903	CAPZA1,EEF1A1,H2AFZ,HIST1H2BB,HIST1H2BD,HIST1H2BJ,HIST1H2BL,HIST1H2BN,HIST3H3,HSP90AA1,PRDX3,PSMA2,PSMC2,PSMC3,PSMD2,PSME1,RPS27A,SOD2,TUBA1B,TUBA1C,TUBA4A,TUBB4B,TUBB6
HSA-8852276	The role of GTSE1 in G2/M progression after G2 checkpoint	12	73	1.81e-09	ENSP00000223321,ENSP00000248437,ENSP00000272317,ENSP00000301072,ENSP00000310129,ENSP00000318697,ENSP00000335153,ENSP00000336799,ENSP00000341289,ENSP00000372155,ENSP00000391211,ENSP00000481029	HSP90AA1,PSMA2,PSMC2,PSMC3,PSMD2,PSME1,RPS27A,TUBA1B,TUBA1C,TUBA4A,TUBB4B,TUBB6
HSA-6798695	Neutrophil degranulation	25	471	2.01e-09	ENSP00000211998,ENSP00000223321,ENSP00000252244,ENSP00000261023,ENSP00000268182,ENSP00000290158,ENSP00000291568,ENSP00000307940,ENSP00000310129,ENSP00000320171,ENSP00000335153,ENSP00000339001,ENSP00000339063,ENSP00000341289,ENSP00000345347,ENSP00000346032,ENSP00000355011,ENSP00000367265,ENSP00000369129,ENSP00000377508,ENSP00000382840,ENSP00000391211,ENSP00000442318,ENSP00000477590,ENSP00000481029	ANXA2,CAND1,CKAP4,CPNE3,CSTB,DDX3X,DSP,EEF1A1,EEF2,HMGB1,HSP90AA1,ILF2,IQGAP1,ITGAV,JUP,KPNB1,KRT1,PKM,PSMA2,PSMC2,PSMC3,PSMD2,TUBB,TUBB4B,VCL
HSA-69278	Cell Cycle, Mitotic	25	483	3.25e-09	ENSP00000216122,ENSP00000223321,ENSP00000248437,ENSP00000262105,ENSP00000272317,ENSP00000289316,ENSP00000296417,ENSP00000301072,ENSP00000305480,ENSP00000310129,ENSP00000318697,ENSP00000335153,ENSP00000336799,ENSP00000339001,ENSP00000341289,ENSP00000352572,ENSP00000355657,ENSP00000357858,ENSP00000366618,ENSP00000372155,ENSP00000391211,ENSP00000476136,ENSP00000481029,ENSP00000482674,ENSP00000483903	BUB3,FEN1,H2AFZ,HIST1H2BB,HIST1H2BD,HIST1H2BJ,HIST1H2BL,HIST1H2BN,HIST3H3,HSP90AA1,MCM4,MCM5,PCNT,PSMA2,PSMC2,PSMC3,PSMD2,PSME1,RPS27A,TUBA1B,TUBA1C,TUBA4A,TUBB,TUBB4B,TUBB6
HSA-5689880	Ub-specific processing proteases	17	202	3.32e-09	ENSP00000223321,ENSP00000229268,ENSP00000265333,ENSP00000272317,ENSP00000289316,ENSP00000310129,ENSP00000318297,ENSP00000355566,ENSP00000361635,ENSP00000366618,ENSP00000372155,ENSP00000391211,ENSP00000428845,ENSP00000476136,ENSP00000481029,ENSP00000482674,ENSP00000483903	HIST1H2BB,HIST1H2BD,HIST1H2BJ,HIST1H2BL,HIST1H2BN,PSMA2,PSMC2,PSMC3,PSMD2,PSME1,RPS27A,RUVBL1,TOMM20,USP5,VDAC1,VDAC2,VDAC3
HSA-1640170	Cell Cycle	27	586	6.47e-09	ENSP00000216122,ENSP00000223321,ENSP00000248437,ENSP00000262105,ENSP00000272317,ENSP00000289316,ENSP00000296417,ENSP00000301072,ENSP00000305480,ENSP00000310129,ENSP00000318297,ENSP00000318697,ENSP00000335153,ENSP00000336799,ENSP00000339001,ENSP00000341289,ENSP00000348056,ENSP00000352572,ENSP00000355657,ENSP00000357858,ENSP00000366618,ENSP00000372155,ENSP00000391211,ENSP00000476136,ENSP00000481029…	BUB3,FEN1,H2AFZ,HIST1H2BB,HIST1H2BD,HIST1H2BJ,HIST1H2BL,HIST1H2BN,HIST3H3,HSP90AA1,MCM4,MCM5,PCNT,PSMA2,PSMC2,PSMC3,PSMD2,PSME1,RPS27A,RUVBL1,TUBA1B,TUBA1C,TUBA4A,TUBB,TUBB4B,TUBB6,UBE2I
HSA-389960	Formation of tubulin folding intermediates by CCT/TriC	8	23	1.45e-08	ENSP00000248437,ENSP00000258091,ENSP00000295688,ENSP00000301072,ENSP00000317334,ENSP00000318697,ENSP00000336799,ENSP00000341289	CCT3,CCT7,TCP1,TUBA1B,TUBA1C,TUBA4A,TUBB4B,TUBB6
HSA-8939236	RUNX1 regulates transcription of genes involved in differentiation of HSCs	12	96	2.64e-08	ENSP00000223321,ENSP00000272317,ENSP00000289316,ENSP00000296417,ENSP00000310129,ENSP00000366618,ENSP00000372155,ENSP00000391211,ENSP00000476136,ENSP00000481029,ENSP00000482674,ENSP00000483903	H2AFZ,HIST1H2BB,HIST1H2BD,HIST1H2BJ,HIST1H2BL,HIST1H2BN,PSMA2,PSMC2,PSMC3,PSMD2,PSME1,RPS27A
HSA-69481	G2/M Checkpoints	14	148	3.06e-08	ENSP00000216122,ENSP00000223321,ENSP00000262105,ENSP00000272317,ENSP00000289316,ENSP00000310129,ENSP00000355657,ENSP00000366618,ENSP00000372155,ENSP00000391211,ENSP00000476136,ENSP00000481029,ENSP00000482674,ENSP00000483903	HIST1H2BB,HIST1H2BD,HIST1H2BJ,HIST1H2BL,HIST1H2BN,HIST3H3,MCM4,MCM5,PSMA2,PSMC2,PSMC3,PSMD2,PSME1,RPS27A
HSA-597592	Post-translational protein modification	39	1366	3.48e-07	ENSP00000223321,ENSP00000225792,ENSP00000229268,ENSP00000248437,ENSP00000253024,ENSP00000263168,ENSP00000265333,ENSP00000272317,ENSP00000289316,ENSP00000296255,ENSP00000299767,ENSP00000301072,ENSP00000307940,ENSP00000310129,ENSP00000318297,ENSP00000318697,ENSP00000333547,ENSP00000336799,ENSP00000338413,ENSP00000339063,ENSP00000341289,ENSP00000341885,ENSP00000348056,ENSP00000355566,ENSP00000355759…	CAND1,CAPZA1,CKAP4,DDX5,EEF1A1,EEF2,HIST1H2BB,HIST1H2BD,HIST1H2BJ,HIST1H2BL,HIST1H2BN,HLA-A,HNRNPK,HSP90B1,PARP1,PDIA6,PSMA2,PSMC2,PSMC3,PSMD2,PSME1,RAB11B,RPN1,RPS2,RPS27A,RUVBL1,TOMM20,TRIM28,TUBA1B,TUBA1C,TUBA4A,TUBB4B,TUBB6,UBA1,UBE2I,USP5,VDAC1,VDAC2,VDAC3
HSA-69275	G2/M Transition	14	189	5.14e-07	ENSP00000223321,ENSP00000248437,ENSP00000272317,ENSP00000301072,ENSP00000310129,ENSP00000318697,ENSP00000335153,ENSP00000336799,ENSP00000339001,ENSP00000341289,ENSP00000352572,ENSP00000372155,ENSP00000391211,ENSP00000481029	HSP90AA1,PCNT,PSMA2,PSMC2,PSMC3,PSMD2,PSME1,RPS27A,TUBA1B,TUBA1C,TUBA4A,TUBB,TUBB4B,TUBB6
HSA-389957	Prefoldin mediated transfer of substrate to CCT/TriC	7	26	6.28e-07	ENSP00000248437,ENSP00000258091,ENSP00000295688,ENSP00000301072,ENSP00000317334,ENSP00000318697,ENSP00000341289	CCT3,CCT7,TCP1,TUBA1C,TUBA4A,TUBB4B,TUBB6
HSA-5693606	DNA Double Strand Break Response	9	60	6.28e-07	ENSP00000272317,ENSP00000289316,ENSP00000348056,ENSP00000355657,ENSP00000366618,ENSP00000438483,ENSP00000476136,ENSP00000482674,ENSP00000483903	HIST1H2BB,HIST1H2BD,HIST1H2BJ,HIST1H2BL,HIST1H2BN,HIST3H3,KPNA2,RPS27A,UBE2I
HSA-168249	Innate Immune System	32	1012	7.39e-07	ENSP00000211998,ENSP00000216181,ENSP00000223321,ENSP00000226218,ENSP00000252244,ENSP00000261023,ENSP00000263168,ENSP00000268182,ENSP00000272317,ENSP00000290158,ENSP00000291568,ENSP00000299767,ENSP00000307940,ENSP00000310129,ENSP00000320171,ENSP00000335153,ENSP00000339001,ENSP00000339063,ENSP00000341289,ENSP00000345347,ENSP00000346032,ENSP00000352438,ENSP00000355011,ENSP00000367265,ENSP00000369129…	ANXA2,CAND1,CAPZA1,CKAP4,CPNE3,CSTB,DDX3X,DSP,EEF1A1,EEF2,HMGB1,HSP90AA1,HSP90B1,ILF2,IQGAP1,ITGAV,JUP,KPNB1,KRT1,MYH9,PCBP2,PKM,PSMA2,PSMC2,PSMC3,PSMD2,PSME1,RPS27A,TUBB,TUBB4B,VCL,VTN
HSA-5610787	Hedgehog 'off' state	11	108	7.39e-07	ENSP00000223321,ENSP00000248437,ENSP00000272317,ENSP00000301072,ENSP00000310129,ENSP00000318697,ENSP00000336799,ENSP00000341289,ENSP00000372155,ENSP00000391211,ENSP00000481029	PSMA2,PSMC2,PSMC3,PSMD2,PSME1,RPS27A,TUBA1B,TUBA1C,TUBA4A,TUBB4B,TUBB6
HSA-201681	TCF dependent signaling in response to WNT	14	198	7.95e-07	ENSP00000223321,ENSP00000272317,ENSP00000289316,ENSP00000296417,ENSP00000310129,ENSP00000318297,ENSP00000355657,ENSP00000366618,ENSP00000372155,ENSP00000391211,ENSP00000476136,ENSP00000481029,ENSP00000482674,ENSP00000483903	H2AFZ,HIST1H2BB,HIST1H2BD,HIST1H2BJ,HIST1H2BL,HIST1H2BN,HIST3H3,PSMA2,PSMC2,PSMC3,PSMD2,PSME1,RPS27A,RUVBL1
HSA-157579	Telomere Maintenance	9	63	8.46e-07	ENSP00000289316,ENSP00000296417,ENSP00000305480,ENSP00000318297,ENSP00000355657,ENSP00000366618,ENSP00000476136,ENSP00000482674,ENSP00000483903	FEN1,H2AFZ,HIST1H2BB,HIST1H2BD,HIST1H2BJ,HIST1H2BL,HIST1H2BN,HIST3H3,RUVBL1
HSA-195258	RHO GTPase Effectors	16	273	1.01e-06	ENSP00000216181,ENSP00000248437,ENSP00000249071,ENSP00000268182,ENSP00000289316,ENSP00000296417,ENSP00000301072,ENSP00000318697,ENSP00000336799,ENSP00000341289,ENSP00000357858,ENSP00000366618,ENSP00000379350,ENSP00000476136,ENSP00000482674,ENSP00000483903	BUB3,H2AFZ,HIST1H2BB,HIST1H2BD,HIST1H2BJ,HIST1H2BL,HIST1H2BN,IQGAP1,ITGB1,MYH9,RAC2,TUBA1B,TUBA1C,TUBA4A,TUBB4B,TUBB6
HSA-171306	Packaging Of Telomere Ends	7	33	2.28e-06	ENSP00000289316,ENSP00000296417,ENSP00000355657,ENSP00000366618,ENSP00000476136,ENSP00000482674,ENSP00000483903	H2AFZ,HIST1H2BB,HIST1H2BD,HIST1H2BJ,HIST1H2BL,HIST1H2BN,HIST3H3
HSA-168256	Immune System	46	1925	2.37e-06	ENSP00000211998,ENSP00000216181,ENSP00000223321,ENSP00000226218,ENSP00000248437,ENSP00000252244,ENSP00000261023,ENSP00000263168,ENSP00000268182,ENSP00000272317,ENSP00000290158,ENSP00000291568,ENSP00000293831,ENSP00000299767,ENSP00000301072,ENSP00000307940,ENSP00000310129,ENSP00000317334,ENSP00000318697,ENSP00000320171,ENSP00000335153,ENSP00000336799,ENSP00000338413,ENSP00000339001,ENSP00000339063…	ANXA2,CAND1,CAPZA1,CKAP4,CPNE3,CSTB,DDX3X,DSP,EEF1A1,EEF2,EIF4A1,FLNB,HLA-A,HMGB1,HSP90AA1,HSP90B1,ILF2,IQGAP1,ITGAV,ITGB1,JUP,KPNA2,KPNB1,KRT1,MYH9,PCBP2,PKM,PSMA2,PSMC2,PSMC3,PSMD2,PSME1,RPLP0,RPS27A,SERPINB2,SOD2,TCP1,TUBA1B,TUBA1C,TUBA4A,TUBB,TUBB4B,TUBB6,UBA1,VCL,VTN
HSA-8852135	Protein ubiquitination	9	73	2.49e-06	ENSP00000229268,ENSP00000272317,ENSP00000289316,ENSP00000338413,ENSP00000366618,ENSP00000379873,ENSP00000476136,ENSP00000482674,ENSP00000483903	HIST1H2BB,HIST1H2BD,HIST1H2BJ,HIST1H2BL,HIST1H2BN,HLA-A,RPS27A,UBA1,USP5
HSA-69620	Cell Cycle Checkpoints	15	265	3.72e-06	ENSP00000216122,ENSP00000223321,ENSP00000262105,ENSP00000272317,ENSP00000289316,ENSP00000310129,ENSP00000355657,ENSP00000357858,ENSP00000366618,ENSP00000372155,ENSP00000391211,ENSP00000476136,ENSP00000481029,ENSP00000482674,ENSP00000483903	BUB3,HIST1H2BB,HIST1H2BD,HIST1H2BJ,HIST1H2BL,HIST1H2BN,HIST3H3,MCM4,MCM5,PSMA2,PSMC2,PSMC3,PSMD2,PSME1,RPS27A
HSA-1221632	Meiotic synapsis	8	58	5.37e-06	ENSP00000289316,ENSP00000296417,ENSP00000348056,ENSP00000355657,ENSP00000366618,ENSP00000476136,ENSP00000482674,ENSP00000483903	H2AFZ,HIST1H2BB,HIST1H2BD,HIST1H2BJ,HIST1H2BL,HIST1H2BN,HIST3H3,UBE2I
HSA-5693565	Recruitment and ATM-mediated phosphorylation of repair and signaling proteins at DNA double strand breaks	8	59	5.95e-06	ENSP00000272317,ENSP00000289316,ENSP00000348056,ENSP00000355657,ENSP00000366618,ENSP00000476136,ENSP00000482674,ENSP00000483903	HIST1H2BB,HIST1H2BD,HIST1H2BJ,HIST1H2BL,HIST1H2BN,HIST3H3,RPS27A,UBE2I
HSA-450531	Regulation of mRNA stability by proteins that bind AU-rich elements	9	83	6.35e-06	ENSP00000223321,ENSP00000248553,ENSP00000272317,ENSP00000310129,ENSP00000372155,ENSP00000381216,ENSP00000385269,ENSP00000391211,ENSP00000481029	ELAVL1,HSPB1,KHSRP,PSMA2,PSMC2,PSMC3,PSMD2,PSME1,RPS27A
HSA-201722	Formation of the beta-catenin:TCF transactivating complex	8	60	6.49e-06	ENSP00000289316,ENSP00000296417,ENSP00000318297,ENSP00000355657,ENSP00000366618,ENSP00000476136,ENSP00000482674,ENSP00000483903	H2AFZ,HIST1H2BB,HIST1H2BD,HIST1H2BJ,HIST1H2BL,HIST1H2BN,HIST3H3,RUVBL1
HSA-2299718	Condensation of Prophase Chromosomes	7	42	8.47e-06	ENSP00000289316,ENSP00000296417,ENSP00000355657,ENSP00000366618,ENSP00000476136,ENSP00000482674,ENSP00000483903	H2AFZ,HIST1H2BB,HIST1H2BD,HIST1H2BJ,HIST1H2BL,HIST1H2BN,HIST3H3
HSA-2467813	Separation of Sister Chromatids	12	178	9.42e-06	ENSP00000223321,ENSP00000248437,ENSP00000272317,ENSP00000301072,ENSP00000310129,ENSP00000318697,ENSP00000336799,ENSP00000341289,ENSP00000357858,ENSP00000372155,ENSP00000391211,ENSP00000481029	BUB3,PSMA2,PSMC2,PSMC3,PSMD2,PSME1,RPS27A,TUBA1B,TUBA1C,TUBA4A,TUBB4B,TUBB6
HSA-5693532	DNA Double-Strand Break Repair	11	147	1.01e-05	ENSP00000272317,ENSP00000289316,ENSP00000305480,ENSP00000348056,ENSP00000355657,ENSP00000355759,ENSP00000366618,ENSP00000438483,ENSP00000476136,ENSP00000482674,ENSP00000483903	FEN1,HIST1H2BB,HIST1H2BD,HIST1H2BJ,HIST1H2BL,HIST1H2BN,HIST3H3,KPNA2,PARP1,RPS27A,UBE2I
HSA-68867	Assembly of the pre-replicative complex	8	65	1.04e-05	ENSP00000216122,ENSP00000223321,ENSP00000262105,ENSP00000272317,ENSP00000310129,ENSP00000372155,ENSP00000391211,ENSP00000481029	MCM4,MCM5,PSMA2,PSMC2,PSMC3,PSMD2,PSME1,RPS27A
HSA-195721	Signaling by WNT	15	293	1.06e-05	ENSP00000223321,ENSP00000249071,ENSP00000272317,ENSP00000289316,ENSP00000296417,ENSP00000310129,ENSP00000318297,ENSP00000355657,ENSP00000366618,ENSP00000372155,ENSP00000391211,ENSP00000476136,ENSP00000481029,ENSP00000482674,ENSP00000483903	H2AFZ,HIST1H2BB,HIST1H2BD,HIST1H2BJ,HIST1H2BL,HIST1H2BN,HIST3H3,PSMA2,PSMC2,PSMC3,PSMD2,PSME1,RAC2,RPS27A,RUVBL1
HSA-5693538	Homology Directed Repair	10	119	1.15e-05	ENSP00000272317,ENSP00000289316,ENSP00000305480,ENSP00000348056,ENSP00000355657,ENSP00000355759,ENSP00000366618,ENSP00000476136,ENSP00000482674,ENSP00000483903	FEN1,HIST1H2BB,HIST1H2BD,HIST1H2BJ,HIST1H2BL,HIST1H2BN,HIST3H3,PARP1,RPS27A,UBE2I
HSA-390466	Chaperonin-mediated protein folding	9	92	1.23e-05	ENSP00000248437,ENSP00000258091,ENSP00000295688,ENSP00000301072,ENSP00000317334,ENSP00000318697,ENSP00000336799,ENSP00000341289,ENSP00000343027	CCT3,CCT7,GNAI1,TCP1,TUBA1B,TUBA1C,TUBA4A,TUBB4B,TUBB6
HSA-68949	Orc1 removal from chromatin	8	68	1.33e-05	ENSP00000216122,ENSP00000223321,ENSP00000262105,ENSP00000272317,ENSP00000310129,ENSP00000372155,ENSP00000391211,ENSP00000481029	MCM4,MCM5,PSMA2,PSMC2,PSMC3,PSMD2,PSME1,RPS27A
HSA-5626467	RHO GTPases activate IQGAPs	6	29	1.52e-05	ENSP00000248437,ENSP00000268182,ENSP00000301072,ENSP00000318697,ENSP00000336799,ENSP00000341289	IQGAP1,TUBA1B,TUBA1C,TUBA4A,TUBB4B,TUBB6
HSA-157118	Signaling by NOTCH	12	197	2.20e-05	ENSP00000223321,ENSP00000272317,ENSP00000289316,ENSP00000296417,ENSP00000310129,ENSP00000366618,ENSP00000372155,ENSP00000391211,ENSP00000476136,ENSP00000481029,ENSP00000482674,ENSP00000483903	H2AFZ,HIST1H2BB,HIST1H2BD,HIST1H2BJ,HIST1H2BL,HIST1H2BN,PSMA2,PSMC2,PSMC3,PSMD2,PSME1,RPS27A
HSA-194315	Signaling by Rho GTPases	17	402	2.21e-05	ENSP00000216181,ENSP00000248437,ENSP00000249071,ENSP00000268182,ENSP00000289316,ENSP00000296417,ENSP00000301072,ENSP00000310491,ENSP00000318697,ENSP00000336799,ENSP00000341289,ENSP00000357858,ENSP00000366618,ENSP00000379350,ENSP00000476136,ENSP00000482674,ENSP00000483903	ARHGAP1,BUB3,H2AFZ,HIST1H2BB,HIST1H2BD,HIST1H2BJ,HIST1H2BL,HIST1H2BN,IQGAP1,ITGB1,MYH9,RAC2,TUBA1B,TUBA1C,TUBA4A,TUBB4B,TUBB6
HSA-450408	AUF1 (hnRNP D0) binds and destabilizes mRNA	7	51	2.26e-05	ENSP00000223321,ENSP00000248553,ENSP00000272317,ENSP00000310129,ENSP00000372155,ENSP00000391211,ENSP00000481029	HSPB1,PSMA2,PSMC2,PSMC3,PSMD2,PSME1,RPS27A
HSA-73728	RNA Polymerase I Promoter Opening	6	32	2.38e-05	ENSP00000289316,ENSP00000296417,ENSP00000366618,ENSP00000476136,ENSP00000482674,ENSP00000483903	H2AFZ,HIST1H2BB,HIST1H2BD,HIST1H2BJ,HIST1H2BL,HIST1H2BN
HSA-190840	Microtubule-dependent trafficking of connexons from Golgi to the plasma membrane	5	17	2.48e-05	ENSP00000248437,ENSP00000301072,ENSP00000318697,ENSP00000336799,ENSP00000341289	TUBA1B,TUBA1C,TUBA4A,TUBB4B,TUBB6
HSA-606279	Deposition of new CENPA-containing nucleosomes at the centromere	7	52	2.48e-05	ENSP00000289316,ENSP00000296417,ENSP00000318297,ENSP00000366618,ENSP00000476136,ENSP00000482674,ENSP00000483903	H2AFZ,HIST1H2BB,HIST1H2BD,HIST1H2BJ,HIST1H2BL,HIST1H2BN,RUVBL1
HSA-3371497	HSP90 chaperone cycle for steroid hormone receptors (SHR)	7	53	2.66e-05	ENSP00000248437,ENSP00000263168,ENSP00000301072,ENSP00000318697,ENSP00000335153,ENSP00000336799,ENSP00000341289	CAPZA1,HSP90AA1,TUBA1B,TUBA1C,TUBA4A,TUBB4B,TUBB6
HSA-8866654	E3 ubiquitin ligases ubiquitinate target proteins	7	53	2.66e-05	ENSP00000272317,ENSP00000289316,ENSP00000366618,ENSP00000379873,ENSP00000476136,ENSP00000482674,ENSP00000483903	HIST1H2BB,HIST1H2BD,HIST1H2BJ,HIST1H2BL,HIST1H2BN,HLA-A,RPS27A
HSA-5334118	DNA methylation	6	34	2.97e-05	ENSP00000289316,ENSP00000296417,ENSP00000366618,ENSP00000476136,ENSP00000482674,ENSP00000483903	H2AFZ,HIST1H2BB,HIST1H2BD,HIST1H2BJ,HIST1H2BL,HIST1H2BN
HSA-912446	Meiotic recombination	7	55	3.19e-05	ENSP00000289316,ENSP00000296417,ENSP00000355657,ENSP00000366618,ENSP00000476136,ENSP00000482674,ENSP00000483903	H2AFZ,HIST1H2BB,HIST1H2BD,HIST1H2BJ,HIST1H2BL,HIST1H2BN,HIST3H3
HSA-5693607	Processing of DNA double-strand break ends	8	81	3.65e-05	ENSP00000272317,ENSP00000289316,ENSP00000348056,ENSP00000355657,ENSP00000366618,ENSP00000476136,ENSP00000482674,ENSP00000483903	HIST1H2BB,HIST1H2BD,HIST1H2BJ,HIST1H2BL,HIST1H2BN,HIST3H3,RPS27A,UBE2I
HSA-5625886	Activated PKN1 stimulates transcription of AR (androgen receptor) regulated genes KLK2 and KLK3	6	36	3.87e-05	ENSP00000289316,ENSP00000296417,ENSP00000366618,ENSP00000476136,ENSP00000482674,ENSP00000483903	H2AFZ,HIST1H2BB,HIST1H2BD,HIST1H2BJ,HIST1H2BL,HIST1H2BN
HSA-1474165	Reproduction	9	111	4.03e-05	ENSP00000289316,ENSP00000296417,ENSP00000348056,ENSP00000355657,ENSP00000366618,ENSP00000371958,ENSP00000476136,ENSP00000482674,ENSP00000483903	CD9,H2AFZ,HIST1H2BB,HIST1H2BD,HIST1H2BJ,HIST1H2BL,HIST1H2BN,HIST3H3,UBE2I
HSA-5250924	B-WICH complex positively regulates rRNA expression	7	58	4.18e-05	ENSP00000289316,ENSP00000296417,ENSP00000346120,ENSP00000366618,ENSP00000476136,ENSP00000482674,ENSP00000483903	DDX21,H2AFZ,HIST1H2BB,HIST1H2BD,HIST1H2BJ,HIST1H2BL,HIST1H2BN
HSA-389977	Post-chaperonin tubulin folding pathway	5	20	4.22e-05	ENSP00000248437,ENSP00000301072,ENSP00000318697,ENSP00000336799,ENSP00000341289	TUBA1B,TUBA1C,TUBA4A,TUBB4B,TUBB6
HSA-427359	SIRT1 negatively regulates rRNA expression	6	37	4.24e-05	ENSP00000289316,ENSP00000296417,ENSP00000366618,ENSP00000476136,ENSP00000482674,ENSP00000483903	H2AFZ,HIST1H2BB,HIST1H2BD,HIST1H2BJ,HIST1H2BL,HIST1H2BN
HSA-69239	Synthesis of DNA	9	114	4.73e-05	ENSP00000216122,ENSP00000223321,ENSP00000262105,ENSP00000272317,ENSP00000305480,ENSP00000310129,ENSP00000372155,ENSP00000391211,ENSP00000481029	FEN1,MCM4,MCM5,PSMA2,PSMC2,PSMC3,PSMD2,PSME1,RPS27A
HSA-8950505	Gene and protein expression by JAK-STAT signaling after Interleukin-12 stimulation	6	38	4.73e-05	ENSP00000263168,ENSP00000317334,ENSP00000346032,ENSP00000401645,ENSP00000446252,ENSP00000449328	ANXA2,CAPZA1,RPLP0,SERPINB2,SOD2,TCP1
HSA-2559586	DNA Damage/Telomere Stress Induced Senescence	7	61	5.31e-05	ENSP00000289316,ENSP00000296417,ENSP00000355657,ENSP00000366618,ENSP00000476136,ENSP00000482674,ENSP00000483903	H2AFZ,HIST1H2BB,HIST1H2BD,HIST1H2BJ,HIST1H2BL,HIST1H2BN,HIST3H3
HSA-9018519	Estrogen-dependent gene expression	9	118	5.88e-05	ENSP00000225792,ENSP00000289316,ENSP00000296417,ENSP00000335153,ENSP00000366618,ENSP00000438483,ENSP00000476136,ENSP00000482674,ENSP00000483903	DDX5,H2AFZ,HIST1H2BB,HIST1H2BD,HIST1H2BJ,HIST1H2BL,HIST1H2BN,HSP90AA1,KPNA2
HSA-5625740	RHO GTPases activate PKNs	7	63	6.33e-05	ENSP00000216181,ENSP00000289316,ENSP00000296417,ENSP00000366618,ENSP00000476136,ENSP00000482674,ENSP00000483903	H2AFZ,HIST1H2BB,HIST1H2BD,HIST1H2BJ,HIST1H2BL,HIST1H2BN,MYH9
HSA-8949215	Mitochondrial calcium ion transport	5	23	6.99e-05	ENSP00000265333,ENSP00000361635,ENSP00000428845,ENSP00000441875,ENSP00000479488	PHB,PHB2,VDAC1,VDAC2,VDAC3
HSA-380320	Recruitment of NuMA to mitotic centrosomes	8	91	7.00e-05	ENSP00000248437,ENSP00000301072,ENSP00000318697,ENSP00000335153,ENSP00000336799,ENSP00000339001,ENSP00000341289,ENSP00000352572	HSP90AA1,PCNT,TUBA1B,TUBA1C,TUBA4A,TUBB,TUBB4B,TUBB6
HSA-1280215	Cytokine Signaling in Immune system	21	654	7.01e-05	ENSP00000223321,ENSP00000263168,ENSP00000272317,ENSP00000290158,ENSP00000293831,ENSP00000299767,ENSP00000310129,ENSP00000317334,ENSP00000335153,ENSP00000345347,ENSP00000346032,ENSP00000372155,ENSP00000379350,ENSP00000379873,ENSP00000391211,ENSP00000401645,ENSP00000420213,ENSP00000438483,ENSP00000446252,ENSP00000449328,ENSP00000481029	ANXA2,CAPZA1,EIF4A1,FLNB,HLA-A,HMGB1,HSP90AA1,HSP90B1,ITGB1,KPNA2,KPNB1,PSMA2,PSMC2,PSMC3,PSMD2,PSME1,RPLP0,RPS27A,SERPINB2,SOD2,TCP1
HSA-212300	PRC2 methylates histones and DNA	6	42	7.32e-05	ENSP00000289316,ENSP00000296417,ENSP00000366618,ENSP00000476136,ENSP00000482674,ENSP00000483903	H2AFZ,HIST1H2BB,HIST1H2BD,HIST1H2BJ,HIST1H2BL,HIST1H2BN
HSA-72203	Processing of Capped Intron-Containing Pre-mRNA	12	234	8.33e-05	ENSP00000225792,ENSP00000242776,ENSP00000254108,ENSP00000305556,ENSP00000325376,ENSP00000349168,ENSP00000349428,ENSP00000352438,ENSP00000365439,ENSP00000379475,ENSP00000385269,ENSP00000421592	ALYREF,DDX39A,DDX39B,DDX5,ELAVL1,FUS,HNRNPH1,HNRNPK,HNRNPM,PCBP1,PCBP2,PTBP1
HSA-174184	Cdc20:Phospho-APC/C mediated degradation of Cyclin A	7	68	9.34e-05	ENSP00000223321,ENSP00000272317,ENSP00000310129,ENSP00000357858,ENSP00000372155,ENSP00000391211,ENSP00000481029	BUB3,PSMA2,PSMC2,PSMC3,PSMD2,PSME1,RPS27A
HSA-1236975	Antigen processing-Cross presentation	8	96	9.47e-05	ENSP00000223321,ENSP00000261023,ENSP00000272317,ENSP00000310129,ENSP00000372155,ENSP00000379873,ENSP00000391211,ENSP00000481029	HLA-A,ITGAV,PSMA2,PSMC2,PSMC3,PSMD2,PSME1,RPS27A
HSA-427389	ERCC6 (CSB) and EHMT2 (G9a) positively regulate rRNA expression	6	45	0.00010	ENSP00000289316,ENSP00000296417,ENSP00000366618,ENSP00000476136,ENSP00000482674,ENSP00000483903	H2AFZ,HIST1H2BB,HIST1H2BD,HIST1H2BJ,HIST1H2BL,HIST1H2BN
HSA-1852241	Organelle biogenesis and maintenance	13	287	0.00012	ENSP00000248437,ENSP00000262030,ENSP00000295688,ENSP00000301072,ENSP00000317334,ENSP00000318697,ENSP00000335153,ENSP00000336799,ENSP00000339001,ENSP00000341289,ENSP00000352572,ENSP00000381736,ENSP00000446252	ATP5A1,ATP5B,CCT3,HSP90AA1,PCNT,SOD2,TCP1,TUBA1B,TUBA1C,TUBA4A,TUBB,TUBB4B,TUBB6
HSA-211733	Regulation of activated PAK-2p34 by proteasome mediated degradation	6	47	0.00012	ENSP00000223321,ENSP00000272317,ENSP00000310129,ENSP00000372155,ENSP00000391211,ENSP00000481029	PSMA2,PSMC2,PSMC3,PSMD2,PSME1,RPS27A
HSA-180534	Vpu mediated degradation of CD4	6	49	0.00015	ENSP00000223321,ENSP00000272317,ENSP00000310129,ENSP00000372155,ENSP00000391211,ENSP00000481029	PSMA2,PSMC2,PSMC3,PSMD2,PSME1,RPS27A
HSA-349425	Autodegradation of the E3 ubiquitin ligase COP1	6	49	0.00015	ENSP00000223321,ENSP00000272317,ENSP00000310129,ENSP00000372155,ENSP00000391211,ENSP00000481029	PSMA2,PSMC2,PSMC3,PSMD2,PSME1,RPS27A
HSA-6811436	COPI-independent Golgi-to-ER retrograde traffic	6	49	0.00015	ENSP00000248437,ENSP00000263168,ENSP00000301072,ENSP00000318697,ENSP00000336799,ENSP00000341289	CAPZA1,TUBA1B,TUBA1C,TUBA4A,TUBB4B,TUBB6
HSA-69229	Ubiquitin-dependent degradation of Cyclin D1	6	49	0.00015	ENSP00000223321,ENSP00000272317,ENSP00000310129,ENSP00000372155,ENSP00000391211,ENSP00000481029	PSMA2,PSMC2,PSMC3,PSMD2,PSME1,RPS27A
HSA-176408	Regulation of APC/C activators between G1/S and early anaphase	7	76	0.00016	ENSP00000223321,ENSP00000272317,ENSP00000310129,ENSP00000357858,ENSP00000372155,ENSP00000391211,ENSP00000481029	BUB3,PSMA2,PSMC2,PSMC3,PSMD2,PSME1,RPS27A
HSA-180585	Vif-mediated degradation of APOBEC3G	6	50	0.00016	ENSP00000223321,ENSP00000272317,ENSP00000310129,ENSP00000372155,ENSP00000391211,ENSP00000481029	PSMA2,PSMC2,PSMC3,PSMD2,PSME1,RPS27A
HSA-449147	Signaling by Interleukins	16	439	0.00016	ENSP00000223321,ENSP00000263168,ENSP00000272317,ENSP00000299767,ENSP00000310129,ENSP00000317334,ENSP00000335153,ENSP00000345347,ENSP00000346032,ENSP00000372155,ENSP00000379350,ENSP00000391211,ENSP00000401645,ENSP00000446252,ENSP00000449328,ENSP00000481029	ANXA2,CAPZA1,HMGB1,HSP90AA1,HSP90B1,ITGB1,PSMA2,PSMC2,PSMC3,PSMD2,PSME1,RPLP0,RPS27A,SERPINB2,SOD2,TCP1
HSA-69601	Ubiquitin Mediated Degradation of Phosphorylated Cdc25A	6	50	0.00016	ENSP00000223321,ENSP00000272317,ENSP00000310129,ENSP00000372155,ENSP00000391211,ENSP00000481029	PSMA2,PSMC2,PSMC3,PSMD2,PSME1,RPS27A
HSA-8941858	Regulation of RUNX3 expression and activity	6	51	0.00016	ENSP00000223321,ENSP00000272317,ENSP00000310129,ENSP00000372155,ENSP00000391211,ENSP00000481029	PSMA2,PSMC2,PSMC3,PSMD2,PSME1,RPS27A
HSA-9604323	Negative regulation of NOTCH4 signaling	6	50	0.00016	ENSP00000223321,ENSP00000272317,ENSP00000310129,ENSP00000372155,ENSP00000391211,ENSP00000481029	PSMA2,PSMC2,PSMC3,PSMD2,PSME1,RPS27A
HSA-174113	SCF-beta-TrCP mediated degradation of Emi1	6	52	0.00018	ENSP00000223321,ENSP00000272317,ENSP00000310129,ENSP00000372155,ENSP00000391211,ENSP00000481029	PSMA2,PSMC2,PSMC3,PSMD2,PSME1,RPS27A
HSA-2559582	Senescence-Associated Secretory Phenotype (SASP)	7	78	0.00018	ENSP00000272317,ENSP00000289316,ENSP00000296417,ENSP00000366618,ENSP00000476136,ENSP00000482674,ENSP00000483903	H2AFZ,HIST1H2BB,HIST1H2BD,HIST1H2BJ,HIST1H2BL,HIST1H2BN,RPS27A
HSA-4641257	Degradation of AXIN	6	52	0.00018	ENSP00000223321,ENSP00000272317,ENSP00000310129,ENSP00000372155,ENSP00000391211,ENSP00000481029	PSMA2,PSMC2,PSMC3,PSMD2,PSME1,RPS27A
HSA-5693571	Nonhomologous End-Joining (NHEJ)	6	52	0.00018	ENSP00000289316,ENSP00000355657,ENSP00000366618,ENSP00000476136,ENSP00000482674,ENSP00000483903	HIST1H2BB,HIST1H2BD,HIST1H2BJ,HIST1H2BL,HIST1H2BN,HIST3H3
HSA-72163	mRNA Splicing - Major Pathway	10	178	0.00018	ENSP00000225792,ENSP00000254108,ENSP00000305556,ENSP00000325376,ENSP00000349168,ENSP00000349428,ENSP00000352438,ENSP00000365439,ENSP00000385269,ENSP00000421592	ALYREF,DDX5,ELAVL1,FUS,HNRNPH1,HNRNPK,HNRNPM,PCBP1,PCBP2,PTBP1
HSA-8854050	FBXL7 down-regulates AURKA during mitotic entry and in early mitosis	6	52	0.00018	ENSP00000223321,ENSP00000272317,ENSP00000310129,ENSP00000372155,ENSP00000391211,ENSP00000481029	PSMA2,PSMC2,PSMC3,PSMD2,PSME1,RPS27A
HSA-977225	Amyloid fiber formation	7	78	0.00018	ENSP00000272317,ENSP00000289316,ENSP00000296417,ENSP00000366618,ENSP00000476136,ENSP00000482674,ENSP00000483903	H2AFZ,HIST1H2BB,HIST1H2BD,HIST1H2BJ,HIST1H2BL,HIST1H2BN,RPS27A
HSA-1236974	ER-Phagosome pathway	7	80	0.00019	ENSP00000223321,ENSP00000272317,ENSP00000310129,ENSP00000372155,ENSP00000379873,ENSP00000391211,ENSP00000481029	HLA-A,PSMA2,PSMC2,PSMC3,PSMD2,PSME1,RPS27A
HSA-5362768	Hh mutants that don't undergo autocatalytic processing are degraded by ERAD	6	53	0.00019	ENSP00000223321,ENSP00000272317,ENSP00000310129,ENSP00000372155,ENSP00000391211,ENSP00000481029	PSMA2,PSMC2,PSMC3,PSMD2,PSME1,RPS27A
HSA-4641258	Degradation of DVL	6	54	0.00020	ENSP00000223321,ENSP00000272317,ENSP00000310129,ENSP00000372155,ENSP00000391211,ENSP00000481029	PSMA2,PSMC2,PSMC3,PSMD2,PSME1,RPS27A
HSA-5676590	NIK-->noncanonical NF-kB signaling	6	56	0.00024	ENSP00000223321,ENSP00000272317,ENSP00000310129,ENSP00000372155,ENSP00000391211,ENSP00000481029	PSMA2,PSMC2,PSMC3,PSMD2,PSME1,RPS27A
HSA-68827	CDT1 association with the CDC6:ORC:origin complex	6	56	0.00024	ENSP00000223321,ENSP00000272317,ENSP00000310129,ENSP00000372155,ENSP00000391211,ENSP00000481029	PSMA2,PSMC2,PSMC3,PSMD2,PSME1,RPS27A
HSA-187577	SCF(Skp2)-mediated degradation of p27/p21	6	57	0.00025	ENSP00000223321,ENSP00000272317,ENSP00000310129,ENSP00000372155,ENSP00000391211,ENSP00000481029	PSMA2,PSMC2,PSMC3,PSMD2,PSME1,RPS27A
HSA-373760	L1CAM interactions	8	116	0.00025	ENSP00000248437,ENSP00000261023,ENSP00000262948,ENSP00000301072,ENSP00000318697,ENSP00000336799,ENSP00000341289,ENSP00000379350	ITGAV,ITGB1,MAP2K2,TUBA1B,TUBA1C,TUBA4A,TUBB4B,TUBB6
HSA-5607761	Dectin-1 mediated noncanonical NF-kB signaling	6	57	0.00025	ENSP00000223321,ENSP00000272317,ENSP00000310129,ENSP00000372155,ENSP00000391211,ENSP00000481029	PSMA2,PSMC2,PSMC3,PSMD2,PSME1,RPS27A
HSA-5610780	Degradation of GLI1 by the proteasome	6	57	0.00025	ENSP00000223321,ENSP00000272317,ENSP00000310129,ENSP00000372155,ENSP00000391211,ENSP00000481029	PSMA2,PSMC2,PSMC3,PSMD2,PSME1,RPS27A
HSA-5610783	Degradation of GLI2 by the proteasome	6	57	0.00025	ENSP00000223321,ENSP00000272317,ENSP00000310129,ENSP00000372155,ENSP00000391211,ENSP00000481029	PSMA2,PSMC2,PSMC3,PSMD2,PSME1,RPS27A
HSA-5610785	GLI3 is processed to GLI3R by the proteasome	6	57	0.00025	ENSP00000223321,ENSP00000272317,ENSP00000310129,ENSP00000372155,ENSP00000391211,ENSP00000481029	PSMA2,PSMC2,PSMC3,PSMD2,PSME1,RPS27A
HSA-5678895	Defective CFTR causes cystic fibrosis	6	58	0.00027	ENSP00000223321,ENSP00000272317,ENSP00000310129,ENSP00000372155,ENSP00000391211,ENSP00000481029	PSMA2,PSMC2,PSMC3,PSMD2,PSME1,RPS27A
HSA-5687128	MAPK6/MAPK4 signaling	7	86	0.00027	ENSP00000223321,ENSP00000248553,ENSP00000272317,ENSP00000310129,ENSP00000372155,ENSP00000391211,ENSP00000481029	HSPB1,PSMA2,PSMC2,PSMC3,PSMD2,PSME1,RPS27A
HSA-73777	RNA Polymerase I Chain Elongation	6	58	0.00027	ENSP00000289316,ENSP00000296417,ENSP00000366618,ENSP00000476136,ENSP00000482674,ENSP00000483903	H2AFZ,HIST1H2BB,HIST1H2BD,HIST1H2BJ,HIST1H2BL,HIST1H2BN
HSA-174084	Autodegradation of Cdh1 by Cdh1:APC/C	6	59	0.00029	ENSP00000223321,ENSP00000272317,ENSP00000310129,ENSP00000372155,ENSP00000391211,ENSP00000481029	PSMA2,PSMC2,PSMC3,PSMD2,PSME1,RPS27A
HSA-5617833	Cilium Assembly	10	195	0.00030	ENSP00000248437,ENSP00000295688,ENSP00000301072,ENSP00000317334,ENSP00000318697,ENSP00000335153,ENSP00000336799,ENSP00000339001,ENSP00000341289,ENSP00000352572	CCT3,HSP90AA1,PCNT,TCP1,TUBA1B,TUBA1C,TUBA4A,TUBB,TUBB4B,TUBB6
HSA-162909	Host Interactions of HIV factors	8	121	0.00031	ENSP00000223321,ENSP00000272317,ENSP00000290158,ENSP00000310129,ENSP00000360671,ENSP00000372155,ENSP00000391211,ENSP00000481029	KPNB1,PSMA2,PSMC2,PSMC3,PSMD2,PSME1,RPS27A,SLC25A5
HSA-4086400	PCP/CE pathway	7	89	0.00031	ENSP00000223321,ENSP00000249071,ENSP00000272317,ENSP00000310129,ENSP00000372155,ENSP00000391211,ENSP00000481029	PSMA2,PSMC2,PSMC3,PSMD2,PSME1,RAC2,RPS27A
HSA-4608870	Asymmetric localization of PCP proteins	6	61	0.00033	ENSP00000223321,ENSP00000272317,ENSP00000310129,ENSP00000372155,ENSP00000391211,ENSP00000481029	PSMA2,PSMC2,PSMC3,PSMD2,PSME1,RPS27A
HSA-5358346	Hedgehog ligand biogenesis	6	61	0.00033	ENSP00000223321,ENSP00000272317,ENSP00000310129,ENSP00000372155,ENSP00000391211,ENSP00000481029	PSMA2,PSMC2,PSMC3,PSMD2,PSME1,RPS27A
HSA-1234176	Oxygen-dependent proline hydroxylation of Hypoxia-inducible Factor Alpha	6	62	0.00035	ENSP00000223321,ENSP00000272317,ENSP00000310129,ENSP00000372155,ENSP00000391211,ENSP00000481029	PSMA2,PSMC2,PSMC3,PSMD2,PSME1,RPS27A
HSA-1912408	Pre-NOTCH Transcription and Translation	6	62	0.00035	ENSP00000289316,ENSP00000296417,ENSP00000366618,ENSP00000476136,ENSP00000482674,ENSP00000483903	H2AFZ,HIST1H2BB,HIST1H2BD,HIST1H2BJ,HIST1H2BL,HIST1H2BN
HSA-109581	Apoptosis	9	162	0.00037	ENSP00000223321,ENSP00000272317,ENSP00000290158,ENSP00000310129,ENSP00000345347,ENSP00000369129,ENSP00000372155,ENSP00000391211,ENSP00000481029	DSP,HMGB1,KPNB1,PSMA2,PSMC2,PSMC3,PSMD2,PSME1,RPS27A
HSA-174154	APC/C:Cdc20 mediated degradation of Securin	6	63	0.00037	ENSP00000223321,ENSP00000272317,ENSP00000310129,ENSP00000372155,ENSP00000391211,ENSP00000481029	PSMA2,PSMC2,PSMC3,PSMD2,PSME1,RPS27A
HSA-2559580	Oxidative Stress Induced Senescence	7	92	0.00037	ENSP00000272317,ENSP00000289316,ENSP00000296417,ENSP00000366618,ENSP00000476136,ENSP00000482674,ENSP00000483903	H2AFZ,HIST1H2BB,HIST1H2BD,HIST1H2BJ,HIST1H2BL,HIST1H2BN,RPS27A
HSA-5336415	Uptake and function of diphtheria toxin	3	6	0.00038	ENSP00000307940,ENSP00000335153,ENSP00000371958	CD9,EEF2,HSP90AA1
HSA-5689603	UCH proteinases	7	93	0.00038	ENSP00000223321,ENSP00000272317,ENSP00000310129,ENSP00000318297,ENSP00000372155,ENSP00000391211,ENSP00000481029	PSMA2,PSMC2,PSMC3,PSMD2,PSME1,RPS27A,RUVBL1
HSA-73894	DNA Repair	12	290	0.00038	ENSP00000272317,ENSP00000289316,ENSP00000305480,ENSP00000318297,ENSP00000348056,ENSP00000355657,ENSP00000355759,ENSP00000366618,ENSP00000438483,ENSP00000476136,ENSP00000482674,ENSP00000483903	FEN1,HIST1H2BB,HIST1H2BD,HIST1H2BJ,HIST1H2BL,HIST1H2BN,HIST3H3,KPNA2,PARP1,RPS27A,RUVBL1,UBE2I
HSA-1169091	Activation of NF-kappaB in B cells	6	64	0.00039	ENSP00000223321,ENSP00000272317,ENSP00000310129,ENSP00000372155,ENSP00000391211,ENSP00000481029	PSMA2,PSMC2,PSMC3,PSMD2,PSME1,RPS27A
HSA-1268020	Mitochondrial protein import	6	64	0.00039	ENSP00000215570,ENSP00000262030,ENSP00000264954,ENSP00000265333,ENSP00000355566,ENSP00000381736	ATP5A1,ATP5B,GRPEL1,TIMM13,TOMM20,VDAC1
HSA-8955332	Carboxyterminal post-translational modifications of tubulin	5	39	0.00039	ENSP00000248437,ENSP00000301072,ENSP00000318697,ENSP00000336799,ENSP00000341289	TUBA1B,TUBA1C,TUBA4A,TUBB4B,TUBB6
HSA-69206	G1/S Transition	8	128	0.00040	ENSP00000216122,ENSP00000223321,ENSP00000262105,ENSP00000272317,ENSP00000310129,ENSP00000372155,ENSP00000391211,ENSP00000481029	MCM4,MCM5,PSMA2,PSMC2,PSMC3,PSMD2,PSME1,RPS27A
HSA-5658442	Regulation of RAS by GAPs	6	65	0.00041	ENSP00000223321,ENSP00000272317,ENSP00000310129,ENSP00000372155,ENSP00000391211,ENSP00000481029	PSMA2,PSMC2,PSMC3,PSMD2,PSME1,RPS27A
HSA-109582	Hemostasis	18	601	0.00042	ENSP00000211998,ENSP00000248437,ENSP00000249071,ENSP00000261023,ENSP00000263168,ENSP00000301072,ENSP00000318697,ENSP00000333769,ENSP00000336799,ENSP00000341289,ENSP00000343027,ENSP00000346032,ENSP00000367123,ENSP00000369654,ENSP00000371958,ENSP00000379350,ENSP00000386896,ENSP00000401645	ANXA2,BSG,CAPZA1,CD9,GNAI1,HBD,ITGA6,ITGAV,ITGB1,RAC2,SERPINB2,SLC3A2,TUBA1B,TUBA1C,TUBA4A,TUBB4B,TUBB6,VCL
HSA-8936459	RUNX1 regulates genes involved in megakaryocyte differentiation and platelet function	6	66	0.00044	ENSP00000289316,ENSP00000296417,ENSP00000366618,ENSP00000476136,ENSP00000482674,ENSP00000483903	H2AFZ,HIST1H2BB,HIST1H2BD,HIST1H2BJ,HIST1H2BL,HIST1H2BN
HSA-8948751	Regulation of PTEN stability and activity	6	66	0.00044	ENSP00000223321,ENSP00000272317,ENSP00000310129,ENSP00000372155,ENSP00000391211,ENSP00000481029	PSMA2,PSMC2,PSMC3,PSMD2,PSME1,RPS27A
HSA-9020702	Interleukin-1 signaling	7	98	0.00049	ENSP00000223321,ENSP00000272317,ENSP00000310129,ENSP00000345347,ENSP00000372155,ENSP00000391211,ENSP00000481029	HMGB1,PSMA2,PSMC2,PSMC3,PSMD2,PSME1,RPS27A
HSA-174178	APC/C:Cdh1 mediated degradation of Cdc20 and other APC/C:Cdh1 targeted proteins in late mitosis/early G1	6	68	0.00051	ENSP00000223321,ENSP00000272317,ENSP00000310129,ENSP00000372155,ENSP00000391211,ENSP00000481029	PSMA2,PSMC2,PSMC3,PSMD2,PSME1,RPS27A
HSA-69017	CDK-mediated phosphorylation and removal of Cdc6	6	68	0.00051	ENSP00000223321,ENSP00000272317,ENSP00000310129,ENSP00000372155,ENSP00000391211,ENSP00000481029	PSMA2,PSMC2,PSMC3,PSMD2,PSME1,RPS27A
HSA-8939902	Regulation of RUNX2 expression and activity	6	68	0.00051	ENSP00000223321,ENSP00000272317,ENSP00000310129,ENSP00000372155,ENSP00000391211,ENSP00000481029	PSMA2,PSMC2,PSMC3,PSMD2,PSME1,RPS27A
HSA-1445148	Translocation of SLC2A4 (GLUT4) to the plasma membrane	6	69	0.00054	ENSP00000216181,ENSP00000248437,ENSP00000301072,ENSP00000318697,ENSP00000336799,ENSP00000341289	MYH9,TUBA1B,TUBA1C,TUBA4A,TUBB4B,TUBB6
HSA-211000	Gene Silencing by RNA	7	102	0.00060	ENSP00000289316,ENSP00000296417,ENSP00000335153,ENSP00000366618,ENSP00000476136,ENSP00000482674,ENSP00000483903	H2AFZ,HIST1H2BB,HIST1H2BD,HIST1H2BJ,HIST1H2BL,HIST1H2BN,HSP90AA1
HSA-5578749	Transcriptional regulation by small RNAs	6	72	0.00065	ENSP00000289316,ENSP00000296417,ENSP00000366618,ENSP00000476136,ENSP00000482674,ENSP00000483903	H2AFZ,HIST1H2BB,HIST1H2BD,HIST1H2BJ,HIST1H2BL,HIST1H2BN
HSA-5663202	Diseases of signal transduction	13	360	0.00065	ENSP00000211998,ENSP00000223321,ENSP00000249071,ENSP00000262948,ENSP00000268182,ENSP00000272317,ENSP00000310129,ENSP00000335153,ENSP00000357283,ENSP00000372155,ENSP00000391211,ENSP00000479488,ENSP00000481029	HSP90AA1,IQGAP1,LMNA,MAP2K2,PHB,PSMA2,PSMC2,PSMC3,PSMD2,PSME1,RAC2,RPS27A,VCL
HSA-437239	Recycling pathway of L1	5	45	0.00066	ENSP00000248437,ENSP00000301072,ENSP00000318697,ENSP00000336799,ENSP00000341289	TUBA1B,TUBA1C,TUBA4A,TUBB4B,TUBB6
HSA-162906	HIV Infection	10	224	0.00072	ENSP00000223321,ENSP00000238497,ENSP00000272317,ENSP00000290158,ENSP00000305480,ENSP00000310129,ENSP00000360671,ENSP00000372155,ENSP00000391211,ENSP00000481029	FEN1,KPNB1,PSMA2,PSMC2,PSMC3,PSMD2,PSME1,RPS27A,SLC25A5,VPS4B
HSA-427413	NoRC negatively regulates rRNA expression	6	74	0.00073	ENSP00000289316,ENSP00000296417,ENSP00000366618,ENSP00000476136,ENSP00000482674,ENSP00000483903	H2AFZ,HIST1H2BB,HIST1H2BD,HIST1H2BJ,HIST1H2BL,HIST1H2BN
HSA-1236978	Cross-presentation of soluble exogenous antigens (endosomes)	5	47	0.00078	ENSP00000223321,ENSP00000310129,ENSP00000372155,ENSP00000391211,ENSP00000481029	PSMA2,PSMC2,PSMC3,PSMD2,PSME1
HSA-5683057	MAPK family signaling cascades	11	273	0.00080	ENSP00000211998,ENSP00000223321,ENSP00000248553,ENSP00000262948,ENSP00000268182,ENSP00000272317,ENSP00000310129,ENSP00000372155,ENSP00000391211,ENSP00000479488,ENSP00000481029	HSPB1,IQGAP1,MAP2K2,PHB,PSMA2,PSMC2,PSMC3,PSMD2,PSME1,RPS27A,VCL
HSA-210991	Basigin interactions	4	25	0.00082	ENSP00000333769,ENSP00000367123,ENSP00000379350,ENSP00000386896	BSG,ITGA6,ITGB1,SLC3A2
HSA-5339562	Uptake and actions of bacterial toxins	4	25	0.00082	ENSP00000262948,ENSP00000307940,ENSP00000335153,ENSP00000371958	CD9,EEF2,HSP90AA1,MAP2K2
HSA-350562	Regulation of ornithine decarboxylase (ODC)	5	48	0.00083	ENSP00000223321,ENSP00000310129,ENSP00000372155,ENSP00000391211,ENSP00000481029	PSMA2,PSMC2,PSMC3,PSMD2,PSME1
HSA-5673001	RAF/MAP kinase cascade	10	229	0.00083	ENSP00000211998,ENSP00000223321,ENSP00000262948,ENSP00000268182,ENSP00000272317,ENSP00000310129,ENSP00000372155,ENSP00000391211,ENSP00000479488,ENSP00000481029	IQGAP1,MAP2K2,PHB,PSMA2,PSMC2,PSMC3,PSMD2,PSME1,RPS27A,VCL
HSA-3000170	Syndecan interactions	4	26	0.00090	ENSP00000226218,ENSP00000261023,ENSP00000379350,ENSP00000386896	ITGA6,ITGAV,ITGB1,VTN
HSA-69473	G2/M DNA damage checkpoint	6	78	0.00090	ENSP00000289316,ENSP00000355657,ENSP00000366618,ENSP00000476136,ENSP00000482674,ENSP00000483903	HIST1H2BB,HIST1H2BD,HIST1H2BJ,HIST1H2BL,HIST1H2BN,HIST3H3
HSA-68877	Mitotic Prometaphase	9	190	0.00092	ENSP00000248437,ENSP00000301072,ENSP00000318697,ENSP00000335153,ENSP00000336799,ENSP00000339001,ENSP00000341289,ENSP00000352572,ENSP00000357858	BUB3,HSP90AA1,PCNT,TUBA1B,TUBA1C,TUBA4A,TUBB,TUBB4B,TUBB6
HSA-195253	Degradation of beta-catenin by the destruction complex	6	79	0.00094	ENSP00000223321,ENSP00000272317,ENSP00000310129,ENSP00000372155,ENSP00000391211,ENSP00000481029	PSMA2,PSMC2,PSMC3,PSMD2,PSME1,RPS27A
HSA-2871837	FCERI mediated NF-kB activation	6	79	0.00094	ENSP00000223321,ENSP00000272317,ENSP00000310129,ENSP00000372155,ENSP00000391211,ENSP00000481029	PSMA2,PSMC2,PSMC3,PSMD2,PSME1,RPS27A
HSA-5620924	Intraflagellar transport	5	50	0.00094	ENSP00000248437,ENSP00000301072,ENSP00000318697,ENSP00000336799,ENSP00000341289	TUBA1B,TUBA1C,TUBA4A,TUBB4B,TUBB6
HSA-390450	Folding of actin by CCT/TriC	3	10	0.00099	ENSP00000258091,ENSP00000295688,ENSP00000317334	CCT3,CCT7,TCP1
HSA-5632684	Hedgehog 'on' state	6	82	0.0011	ENSP00000223321,ENSP00000272317,ENSP00000310129,ENSP00000372155,ENSP00000391211,ENSP00000481029	PSMA2,PSMC2,PSMC3,PSMD2,PSME1,RPS27A
HSA-446107	Type I hemidesmosome assembly	3	11	0.0012	ENSP00000167586,ENSP00000252242,ENSP00000386896	ITGA6,KRT14,KRT5
HSA-2565942	Regulation of PLK1 Activity at G2/M Transition	6	85	0.0013	ENSP00000248437,ENSP00000272317,ENSP00000335153,ENSP00000339001,ENSP00000341289,ENSP00000352572	HSP90AA1,PCNT,RPS27A,TUBA4A,TUBB,TUBB4B
HSA-2559583	Cellular Senescence	8	161	0.0014	ENSP00000272317,ENSP00000289316,ENSP00000296417,ENSP00000355657,ENSP00000366618,ENSP00000476136,ENSP00000482674,ENSP00000483903	H2AFZ,HIST1H2BB,HIST1H2BD,HIST1H2BJ,HIST1H2BL,HIST1H2BN,HIST3H3,RPS27A
HSA-9609507	Protein localization	7	122	0.0014	ENSP00000215570,ENSP00000262030,ENSP00000264954,ENSP00000265333,ENSP00000272317,ENSP00000355566,ENSP00000381736	ATP5A1,ATP5B,GRPEL1,RPS27A,TIMM13,TOMM20,VDAC1
HSA-202424	Downstream TCR signaling	6	89	0.0016	ENSP00000223321,ENSP00000272317,ENSP00000310129,ENSP00000372155,ENSP00000391211,ENSP00000481029	PSMA2,PSMC2,PSMC3,PSMD2,PSME1,RPS27A
HSA-1500931	Cell-Cell communication	7	127	0.0017	ENSP00000167586,ENSP00000252242,ENSP00000268182,ENSP00000377508,ENSP00000379350,ENSP00000382004,ENSP00000386896	CTNND1,IQGAP1,ITGA6,ITGB1,JUP,KRT14,KRT5
HSA-983189	Kinesins	5	58	0.0017	ENSP00000248437,ENSP00000301072,ENSP00000318697,ENSP00000336799,ENSP00000341289	TUBA1B,TUBA1C,TUBA4A,TUBB4B,TUBB6
HSA-446728	Cell junction organization	6	91	0.0018	ENSP00000167586,ENSP00000252242,ENSP00000377508,ENSP00000379350,ENSP00000382004,ENSP00000386896	CTNND1,ITGA6,ITGB1,JUP,KRT14,KRT5
HSA-5617472	Activation of anterior HOX genes in hindbrain development during early embryogenesis	6	91	0.0018	ENSP00000289316,ENSP00000296417,ENSP00000366618,ENSP00000476136,ENSP00000482674,ENSP00000483903	H2AFZ,HIST1H2BB,HIST1H2BD,HIST1H2BJ,HIST1H2BL,HIST1H2BN
HSA-3214815	HDACs deacetylate histones	5	60	0.0019	ENSP00000289316,ENSP00000366618,ENSP00000476136,ENSP00000482674,ENSP00000483903	HIST1H2BB,HIST1H2BD,HIST1H2BJ,HIST1H2BL,HIST1H2BN
HSA-381119	Unfolded Protein Response (UPR)	6	94	0.0020	ENSP00000299767,ENSP00000357283,ENSP00000381216,ENSP00000385385,ENSP00000396045,ENSP00000480150	HSP90B1,HYOU1,KHSRP,LMNA,PDIA6,PLA2G4B
HSA-5663220	RHO GTPases Activate Formins	7	131	0.0020	ENSP00000248437,ENSP00000301072,ENSP00000318697,ENSP00000336799,ENSP00000341289,ENSP00000357858,ENSP00000379350	BUB3,ITGB1,TUBA1B,TUBA1C,TUBA4A,TUBB4B,TUBB6
HSA-8956320	Nucleobase biosynthesis	3	15	0.0025	ENSP00000232607,ENSP00000236959,ENSP00000355493	ADSS,ATIC,UMPS
HSA-6807878	COPI-mediated anterograde transport	6	99	0.0026	ENSP00000248437,ENSP00000263168,ENSP00000301072,ENSP00000318697,ENSP00000336799,ENSP00000341289	CAPZA1,TUBA1B,TUBA1C,TUBA4A,TUBB4B,TUBB6
HSA-382556	ABC-family proteins mediated transport	6	100	0.0027	ENSP00000223321,ENSP00000272317,ENSP00000310129,ENSP00000372155,ENSP00000391211,ENSP00000481029	PSMA2,PSMC2,PSMC3,PSMD2,PSME1,RPS27A
HSA-380259	Loss of Nlp from mitotic centrosomes	5	68	0.0031	ENSP00000248437,ENSP00000335153,ENSP00000339001,ENSP00000341289,ENSP00000352572	HSP90AA1,PCNT,TUBA4A,TUBB,TUBB4B
HSA-6802946	Signaling by moderate kinase activity BRAF mutants	4	39	0.0031	ENSP00000211998,ENSP00000262948,ENSP00000268182,ENSP00000479488	IQGAP1,MAP2K2,PHB,VCL
HSA-6802955	Paradoxical activation of RAF signaling by kinase inactive BRAF	4	39	0.0031	ENSP00000211998,ENSP00000262948,ENSP00000268182,ENSP00000479488	IQGAP1,MAP2K2,PHB,VCL
HSA-77285	Beta oxidation of myristoyl-CoA to lauroyl-CoA	2	3	0.0031	ENSP00000325136,ENSP00000370023	HADHA,HADHB
HSA-77305	Beta oxidation of palmitoyl-CoA to myristoyl-CoA	2	3	0.0031	ENSP00000325136,ENSP00000370023	HADHA,HADHB
HSA-1169408	ISG15 antiviral mechanism	5	69	0.0032	ENSP00000272317,ENSP00000290158,ENSP00000293831,ENSP00000420213,ENSP00000438483	EIF4A1,FLNB,KPNA2,KPNB1,RPS27A
HSA-8876725	Protein methylation	3	17	0.0033	ENSP00000307940,ENSP00000339063,ENSP00000341885	EEF1A1,EEF2,RPS2
HSA-3214847	HATs acetylate histones	6	107	0.0036	ENSP00000289316,ENSP00000318297,ENSP00000366618,ENSP00000476136,ENSP00000482674,ENSP00000483903	HIST1H2BB,HIST1H2BD,HIST1H2BJ,HIST1H2BL,HIST1H2BN,RUVBL1
HSA-8854518	AURKA Activation by TPX2	5	71	0.0036	ENSP00000248437,ENSP00000335153,ENSP00000339001,ENSP00000341289,ENSP00000352572	HSP90AA1,PCNT,TUBA4A,TUBB,TUBB4B
HSA-6814122	Cooperation of PDCL (PhLP1) and TRiC/CCT in G-protein beta folding	4	42	0.0039	ENSP00000258091,ENSP00000295688,ENSP00000317334,ENSP00000343027	CCT3,CCT7,GNAI1,TCP1
HSA-6802957	Oncogenic MAPK signaling	5	75	0.0044	ENSP00000211998,ENSP00000262948,ENSP00000268182,ENSP00000357283,ENSP00000479488	IQGAP1,LMNA,MAP2K2,PHB,VCL
HSA-983231	Factors involved in megakaryocyte development and platelet production	7	153	0.0044	ENSP00000248437,ENSP00000263168,ENSP00000301072,ENSP00000318697,ENSP00000336799,ENSP00000341289,ENSP00000369654	CAPZA1,HBD,TUBA1B,TUBA1C,TUBA4A,TUBB4B,TUBB6
HSA-445144	Signal transduction by L1	3	20	0.0049	ENSP00000261023,ENSP00000262948,ENSP00000379350	ITGAV,ITGB1,MAP2K2
HSA-380270	Recruitment of mitotic centrosome proteins and complexes	5	79	0.0054	ENSP00000248437,ENSP00000335153,ENSP00000339001,ENSP00000341289,ENSP00000352572	HSP90AA1,PCNT,TUBA4A,TUBB,TUBB4B
HSA-2500257	Resolution of Sister Chromatid Cohesion	6	118	0.0056	ENSP00000248437,ENSP00000301072,ENSP00000318697,ENSP00000336799,ENSP00000341289,ENSP00000357858	BUB3,TUBA1B,TUBA1C,TUBA4A,TUBB4B,TUBB6
HSA-2132295	MHC class II antigen presentation	6	119	0.0058	ENSP00000248437,ENSP00000263168,ENSP00000301072,ENSP00000318697,ENSP00000336799,ENSP00000341289	CAPZA1,TUBA1B,TUBA1C,TUBA4A,TUBB4B,TUBB6
HSA-5205685	Pink/Parkin Mediated Mitophagy	3	22	0.0061	ENSP00000265333,ENSP00000272317,ENSP00000355566	RPS27A,TOMM20,VDAC1
HSA-77310	Beta oxidation of lauroyl-CoA to decanoyl-CoA-CoA	2	5	0.0061	ENSP00000325136,ENSP00000370023	HADHA,HADHB
HSA-77348	Beta oxidation of octanoyl-CoA to hexanoyl-CoA	2	5	0.0061	ENSP00000325136,ENSP00000370023	HADHA,HADHB
HSA-77350	Beta oxidation of hexanoyl-CoA to butanoyl-CoA	2	5	0.0061	ENSP00000325136,ENSP00000370023	HADHA,HADHB
HSA-216083	Integrin cell surface interactions	5	83	0.0064	ENSP00000226218,ENSP00000261023,ENSP00000333769,ENSP00000379350,ENSP00000386896	BSG,ITGA6,ITGAV,ITGB1,VTN
HSA-6802949	Signaling by RAS mutants	4	52	0.0076	ENSP00000211998,ENSP00000262948,ENSP00000268182,ENSP00000479488	IQGAP1,MAP2K2,PHB,VCL
HSA-1482798	Acyl chain remodeling of CL	2	6	0.0078	ENSP00000325136,ENSP00000370023	HADHA,HADHB
HSA-3000484	Scavenging by Class F Receptors	2	6	0.0078	ENSP00000335153,ENSP00000480150	HSP90AA1,HYOU1
HSA-77288	mitochondrial fatty acid beta-oxidation of unsaturated fatty acids	2	6	0.0078	ENSP00000325136,ENSP00000370023	HADHA,HADHB
HSA-77346	Beta oxidation of decanoyl-CoA to octanoyl-CoA-CoA	2	6	0.0078	ENSP00000325136,ENSP00000370023	HADHA,HADHB
HSA-381038	XBP1(S) activates chaperone genes	4	54	0.0085	ENSP00000357283,ENSP00000385385,ENSP00000396045,ENSP00000480150	HYOU1,LMNA,PDIA6,PLA2G4B
HSA-6803529	FGFR2 alternative splicing	3	26	0.0089	ENSP00000325376,ENSP00000349168,ENSP00000349428	HNRNPH1,HNRNPM,PTBP1
HSA-5218920	VEGFR2 mediated vascular permeability	3	27	0.0097	ENSP00000335153,ENSP00000377508,ENSP00000382004	CTNND1,HSP90AA1,JUP
HSA-4420097	VEGFA-VEGFR2 Pathway	5	95	0.0106	ENSP00000248553,ENSP00000261023,ENSP00000335153,ENSP00000377508,ENSP00000382004	CTNND1,HSP90AA1,HSPB1,ITGAV,JUP
HSA-162582	Signal Transduction	42	2605	0.0107	ENSP00000211998,ENSP00000216181,ENSP00000223321,ENSP00000225792,ENSP00000248437,ENSP00000248553,ENSP00000249071,ENSP00000261023,ENSP00000262948,ENSP00000268182,ENSP00000272317,ENSP00000289316,ENSP00000296417,ENSP00000301072,ENSP00000310129,ENSP00000310491,ENSP00000318297,ENSP00000318697,ENSP00000325376,ENSP00000335153,ENSP00000336799,ENSP00000341289,ENSP00000343027,ENSP00000349168,ENSP00000349428…	ARHGAP1,BUB3,CTNND1,DDX5,GNAI1,H2AFZ,HIST1H2BB,HIST1H2BD,HIST1H2BJ,HIST1H2BL,HIST1H2BN,HIST3H3,HNRNPH1,HNRNPM,HSP90AA1,HSPB1,IQGAP1,ITGAV,ITGB1,JUP,KPNA2,MAP2K2,MYH9,PARP1,PHB,PSMA2,PSMC2,PSMC3,PSMD2,PSME1,PTBP1,RAC2,RPS27A,RPS6,RUVBL1,SFPQ,TUBA1B,TUBA1C,TUBA4A,TUBB4B,TUBB6,VCL
HSA-382551	Transport of small molecules	16	706	0.0108	ENSP00000223321,ENSP00000265333,ENSP00000272317,ENSP00000310129,ENSP00000333769,ENSP00000357633,ENSP00000361635,ENSP00000367123,ENSP00000372155,ENSP00000391211,ENSP00000428845,ENSP00000441875,ENSP00000442318,ENSP00000445306,ENSP00000479488,ENSP00000481029	ATP1A1,BSG,CAND1,GLRX3,PHB,PHB2,PSMA2,PSMC2,PSMC3,PSMD2,PSME1,RPS27A,SLC3A2,VDAC1,VDAC2,VDAC3
HSA-5620912	Anchoring of the basal body to the plasma membrane	5	96	0.0109	ENSP00000248437,ENSP00000335153,ENSP00000339001,ENSP00000341289,ENSP00000352572	HSP90AA1,PCNT,TUBA4A,TUBB,TUBB4B
HSA-6811434	COPI-dependent Golgi-to-ER retrograde traffic	5	96	0.0109	ENSP00000248437,ENSP00000301072,ENSP00000318697,ENSP00000336799,ENSP00000341289	TUBA1B,TUBA1C,TUBA4A,TUBB4B,TUBB6
HSA-6802952	Signaling by BRAF and RAF fusions	4	59	0.0110	ENSP00000211998,ENSP00000262948,ENSP00000268182,ENSP00000357283	IQGAP1,LMNA,MAP2K2,VCL
HSA-110362	POLB-Dependent Long Patch Base Excision Repair	2	8	0.0116	ENSP00000305480,ENSP00000355759	FEN1,PARP1
HSA-3247509	Chromatin modifying enzymes	8	238	0.0116	ENSP00000289316,ENSP00000296417,ENSP00000318297,ENSP00000341885,ENSP00000366618,ENSP00000476136,ENSP00000482674,ENSP00000483903	H2AFZ,HIST1H2BB,HIST1H2BD,HIST1H2BJ,HIST1H2BL,HIST1H2BN,RPS2,RUVBL1
HSA-6790901	rRNA modification in the nucleus and cytosol	4	60	0.0116	ENSP00000302896,ENSP00000341885,ENSP00000369757,ENSP00000385958	RPS14,RPS2,RPS6,RPS9
HSA-3000157	Laminin interactions	3	30	0.0122	ENSP00000261023,ENSP00000379350,ENSP00000386896	ITGA6,ITGAV,ITGB1
HSA-8866652	Synthesis of active ubiquitin: roles of E1 and E2 enzymes	3	30	0.0122	ENSP00000229268,ENSP00000272317,ENSP00000338413	RPS27A,UBA1,USP5
HSA-69190	DNA strand elongation	3	31	0.0132	ENSP00000216122,ENSP00000262105,ENSP00000305480	FEN1,MCM4,MCM5
HSA-8876493	InlA-mediated entry of Listeria monocytogenes into host cells	2	9	0.0138	ENSP00000272317,ENSP00000382004	CTNND1,RPS27A
HSA-1280218	Adaptive Immune System	16	733	0.0146	ENSP00000223321,ENSP00000248437,ENSP00000261023,ENSP00000263168,ENSP00000272317,ENSP00000301072,ENSP00000310129,ENSP00000318697,ENSP00000336799,ENSP00000338413,ENSP00000341289,ENSP00000372155,ENSP00000379350,ENSP00000379873,ENSP00000391211,ENSP00000481029	CAPZA1,HLA-A,ITGAV,ITGB1,PSMA2,PSMC2,PSMC3,PSMD2,PSME1,RPS27A,TUBA1B,TUBA1C,TUBA4A,TUBB4B,TUBB6,UBA1
HSA-5654738	Signaling by FGFR2	4	66	0.0154	ENSP00000272317,ENSP00000325376,ENSP00000349168,ENSP00000349428	HNRNPH1,HNRNPM,PTBP1,RPS27A
HSA-5685939	HDR through MMEJ (alt-NHEJ)	2	10	0.0162	ENSP00000305480,ENSP00000355759	FEN1,PARP1
HSA-6802948	Signaling by high-kinase activity BRAF mutants	3	35	0.0176	ENSP00000211998,ENSP00000262948,ENSP00000268182	IQGAP1,MAP2K2,VCL
HSA-176974	Unwinding of DNA	2	11	0.0189	ENSP00000216122,ENSP00000262105	MCM4,MCM5
HSA-2129379	Molecules associated with elastic fibres	3	37	0.0201	ENSP00000226218,ENSP00000261023,ENSP00000379350	ITGAV,ITGB1,VTN
HSA-77289	Mitochondrial Fatty Acid Beta-Oxidation	3	37	0.0201	ENSP00000325136,ENSP00000367086,ENSP00000370023	ACOT7,HADHA,HADHB
HSA-390471	Association of TriC/CCT with target proteins during biosynthesis	3	38	0.0214	ENSP00000258091,ENSP00000295688,ENSP00000317334	CCT3,CCT7,TCP1
HSA-5696394	DNA Damage Recognition in GG-NER	3	38	0.0214	ENSP00000272317,ENSP00000318297,ENSP00000355759	PARP1,RPS27A,RUVBL1
HSA-3371511	HSF1 activation	2	12	0.0215	ENSP00000335153,ENSP00000339063	EEF1A1,HSP90AA1
HSA-73817	Purine ribonucleoside monophosphate biosynthesis	2	12	0.0215	ENSP00000236959,ENSP00000355493	ADSS,ATIC
HSA-5674135	MAP2K and MAPK activation	3	39	0.0226	ENSP00000211998,ENSP00000262948,ENSP00000268182	IQGAP1,MAP2K2,VCL
HSA-2173782	Binding and Uptake of Ligands by Scavenger Receptors	3	40	0.0241	ENSP00000299767,ENSP00000335153,ENSP00000480150	HSP90AA1,HSP90B1,HYOU1
HSA-211227	Activation of DNA fragmentation factor	2	13	0.0243	ENSP00000290158,ENSP00000345347	HMGB1,KPNB1
HSA-75205	Dissolution of Fibrin Clot	2	13	0.0243	ENSP00000346032,ENSP00000401645	ANXA2,SERPINB2
HSA-879415	Advanced glycosylation endproduct receptor signaling	2	13	0.0243	ENSP00000263168,ENSP00000345347	CAPZA1,HMGB1
HSA-3899300	SUMOylation of transcription cofactors	3	41	0.0252	ENSP00000225792,ENSP00000253024,ENSP00000348056	DDX5,TRIM28,UBE2I
HSA-5696395	Formation of Incision Complex in GG-NER	3	42	0.0267	ENSP00000272317,ENSP00000348056,ENSP00000355759	PARP1,RPS27A,UBE2I
HSA-8951664	Neddylation	7	227	0.0277	ENSP00000223321,ENSP00000272317,ENSP00000310129,ENSP00000372155,ENSP00000391211,ENSP00000442318,ENSP00000481029	CAND1,PSMA2,PSMC2,PSMC3,PSMD2,PSME1,RPS27A
HSA-5696399	Global Genome Nucleotide Excision Repair (GG-NER)	4	83	0.0303	ENSP00000272317,ENSP00000318297,ENSP00000348056,ENSP00000355759	PARP1,RPS27A,RUVBL1,UBE2I
HSA-8949664	Processing of SMDT1	2	16	0.0336	ENSP00000441875,ENSP00000479488	PHB,PHB2
HSA-446203	Asparagine N-linked glycosylation	8	298	0.0361	ENSP00000248437,ENSP00000263168,ENSP00000272317,ENSP00000296255,ENSP00000301072,ENSP00000318697,ENSP00000336799,ENSP00000341289	CAPZA1,RPN1,RPS27A,TUBA1B,TUBA1C,TUBA4A,TUBB4B,TUBB6
HSA-202733	Cell surface interactions at the vascular wall	5	135	0.0365	ENSP00000261023,ENSP00000333769,ENSP00000367123,ENSP00000379350,ENSP00000386896	BSG,ITGA6,ITGAV,ITGB1,SLC3A2
HSA-1257604	PIP3 activates AKT signaling	7	242	0.0370	ENSP00000223321,ENSP00000249071,ENSP00000272317,ENSP00000310129,ENSP00000372155,ENSP00000391211,ENSP00000481029	PSMA2,PSMC2,PSMC3,PSMD2,PSME1,RAC2,RPS27A
HSA-913531	Interferon Signaling	6	189	0.0386	ENSP00000272317,ENSP00000290158,ENSP00000293831,ENSP00000379873,ENSP00000420213,ENSP00000438483	EIF4A1,FLNB,HLA-A,KPNA2,KPNB1,RPS27A
HSA-983169	Class I MHC mediated antigen processing & presentation	9	365	0.0399	ENSP00000223321,ENSP00000261023,ENSP00000272317,ENSP00000310129,ENSP00000338413,ENSP00000372155,ENSP00000379873,ENSP00000391211,ENSP00000481029	HLA-A,ITGAV,PSMA2,PSMC2,PSMC3,PSMD2,PSME1,RPS27A,UBA1
HSA-1236382	Constitutive Signaling by Ligand-Responsive EGFR Cancer Variants	2	18	0.0404	ENSP00000272317,ENSP00000335153	HSP90AA1,RPS27A
HSA-163210	Formation of ATP by chemiosmotic coupling	2	18	0.0404	ENSP00000262030,ENSP00000381736	ATP5A1,ATP5B
HSA-75153	Apoptotic execution phase	3	51	0.0417	ENSP00000290158,ENSP00000345347,ENSP00000369129	DSP,HMGB1,KPNB1
HSA-15869	Metabolism of nucleotides	4	93	0.0419	ENSP00000232607,ENSP00000236959,ENSP00000346921,ENSP00000355493	ADSS,AK2,ATIC,UMPS
HSA-9006934	Signaling by Receptor Tyrosine Kinases	10	437	0.0444	ENSP00000248553,ENSP00000261023,ENSP00000272317,ENSP00000325376,ENSP00000335153,ENSP00000349168,ENSP00000349428,ENSP00000377508,ENSP00000379350,ENSP00000382004	CTNND1,HNRNPH1,HNRNPM,HSP90AA1,HSPB1,ITGAV,ITGB1,JUP,PTBP1,RPS27A

## Sheet: SGL15 VS CTRL
#term ID	term description	observed gene count	background gene count	false discovery rate	matching proteins in your network (IDs)	matching proteins in your network (labels)
HSA-1430728	Metabolism	39	2032	1.24e-10	ENSP00000168216,ENSP00000216605,ENSP00000222553,ENSP00000223321,ENSP00000229270,ENSP00000234590,ENSP00000236959,ENSP00000252603,ENSP00000262030,ENSP00000265333,ENSP00000267113,ENSP00000268182,ENSP00000268379,ENSP00000270776,ENSP00000290299,ENSP00000295897,ENSP00000310129,ENSP00000325548,ENSP00000339795,ENSP00000343027,ENSP00000346037,ENSP00000346921,ENSP00000348849,ENSP00000354739,ENSP00000356969…	ACOT7,AK2,AKR1A1,ALB,APOA2,ATIC,ATP5B,ATP5O,CNDP2,CPNE3,ECHS1,ENO1,ESYT1,GNAI1,GPI,GSTP1,HSD17B10,IQGAP1,MTHFD1,NAMPT,PGD,PGLS,PSMA2,PSMB3,PSMD2,RPL12,RPL32,RPL7,RPL9,RPLP1,RPS10,RPS26,RPS29,SLC25A6,SLC3A2,SUMO2,TPI1,UQCRC2,VDAC1
HSA-5663205	Infectious disease	16	363	3.47e-08	ENSP00000223321,ENSP00000238497,ENSP00000262948,ENSP00000310129,ENSP00000339795,ENSP00000346037,ENSP00000348849,ENSP00000354739,ENSP00000370808,ENSP00000371958,ENSP00000379339,ENSP00000400467,ENSP00000416429,ENSP00000438483,ENSP00000481646,ENSP00000483688	CD9,KPNA2,MAP2K2,PSMA2,PSMB3,PSMD2,RPL12,RPL32,RPL7,RPL9,RPLP1,RPS10,RPS26,RPS29,SLC25A6,VPS4B
HSA-156842	Eukaryotic Translation Elongation	9	90	3.55e-07	ENSP00000339795,ENSP00000346037,ENSP00000348849,ENSP00000354739,ENSP00000379339,ENSP00000400467,ENSP00000410059,ENSP00000416429,ENSP00000481646	EEF1D,RPL12,RPL32,RPL7,RPL9,RPLP1,RPS10,RPS26,RPS29
HSA-9010553	Regulation of expression of SLITs and ROBOs	11	164	3.55e-07	ENSP00000223321,ENSP00000310129,ENSP00000339795,ENSP00000346037,ENSP00000348849,ENSP00000354739,ENSP00000379339,ENSP00000400467,ENSP00000416429,ENSP00000481646,ENSP00000483688	PSMA2,PSMB3,PSMD2,RPL12,RPL32,RPL7,RPL9,RPLP1,RPS10,RPS26,RPS29
HSA-168254	Influenza Infection	10	148	1.12e-06	ENSP00000339795,ENSP00000346037,ENSP00000348849,ENSP00000354739,ENSP00000370808,ENSP00000379339,ENSP00000400467,ENSP00000416429,ENSP00000438483,ENSP00000481646	KPNA2,RPL12,RPL32,RPL7,RPL9,RPLP1,RPS10,RPS26,RPS29,SLC25A6
HSA-1799339	SRP-dependent cotranslational protein targeting to membrane	9	109	1.12e-06	ENSP00000296255,ENSP00000339795,ENSP00000346037,ENSP00000348849,ENSP00000354739,ENSP00000379339,ENSP00000400467,ENSP00000416429,ENSP00000481646	RPL12,RPL32,RPL7,RPL9,RPLP1,RPN1,RPS10,RPS26,RPS29
HSA-392499	Metabolism of proteins	31	1948	1.12e-06	ENSP00000223321,ENSP00000225792,ENSP00000263168,ENSP00000265062,ENSP00000265333,ENSP00000275603,ENSP00000295688,ENSP00000295897,ENSP00000296255,ENSP00000310129,ENSP00000338413,ENSP00000339795,ENSP00000343027,ENSP00000346037,ENSP00000347495,ENSP00000348849,ENSP00000354739,ENSP00000356969,ENSP00000379339,ENSP00000379873,ENSP00000385385,ENSP00000400467,ENSP00000405965,ENSP00000410059,ENSP00000416429…	ALB,APOA2,CAPZA1,CCT3,CCT6A,DDX5,EEF1D,GNAI1,HIST1H2BB,HIST1H2BN,HLA-A,HYOU1,PDIA6,PSMA2,PSMB3,PSMD2,RAB7A,RPL12,RPL32,RPL7,RPL9,RPLP1,RPN1,RPS10,RPS26,RPS29,SUMO2,UBA1,VDAC1,VDAC3,WARS
HSA-8953854	Metabolism of RNA	18	652	1.12e-06	ENSP00000168216,ENSP00000223321,ENSP00000225792,ENSP00000242776,ENSP00000310129,ENSP00000339795,ENSP00000346037,ENSP00000346120,ENSP00000348849,ENSP00000349428,ENSP00000354739,ENSP00000379339,ENSP00000400433,ENSP00000400467,ENSP00000416429,ENSP00000421592,ENSP00000481646,ENSP00000483688	ALYREF,DDX21,DDX39A,DDX5,HNRNPF,HSD17B10,PSMA2,PSMB3,PSMD2,PTBP1,RPL12,RPL32,RPL7,RPL9,RPLP1,RPS10,RPS26,RPS29
HSA-156902	Peptide chain elongation	8	86	1.77e-06	ENSP00000339795,ENSP00000346037,ENSP00000348849,ENSP00000354739,ENSP00000379339,ENSP00000400467,ENSP00000416429,ENSP00000481646	RPL12,RPL32,RPL7,RPL9,RPLP1,RPS10,RPS26,RPS29
HSA-192823	Viral mRNA Translation	8	86	1.77e-06	ENSP00000339795,ENSP00000346037,ENSP00000348849,ENSP00000354739,ENSP00000379339,ENSP00000400467,ENSP00000416429,ENSP00000481646	RPL12,RPL32,RPL7,RPL9,RPLP1,RPS10,RPS26,RPS29
HSA-2408557	Selenocysteine synthesis	8	90	2.05e-06	ENSP00000339795,ENSP00000346037,ENSP00000348849,ENSP00000354739,ENSP00000379339,ENSP00000400467,ENSP00000416429,ENSP00000481646	RPL12,RPL32,RPL7,RPL9,RPLP1,RPS10,RPS26,RPS29
HSA-72764	Eukaryotic Translation Termination	8	90	2.05e-06	ENSP00000339795,ENSP00000346037,ENSP00000348849,ENSP00000354739,ENSP00000379339,ENSP00000400467,ENSP00000416429,ENSP00000481646	RPL12,RPL32,RPL7,RPL9,RPLP1,RPS10,RPS26,RPS29
HSA-975956	Nonsense Mediated Decay (NMD) independent of the Exon Junction Complex (EJC)	8	92	2.06e-06	ENSP00000339795,ENSP00000346037,ENSP00000348849,ENSP00000354739,ENSP00000379339,ENSP00000400467,ENSP00000416429,ENSP00000481646	RPL12,RPL32,RPL7,RPL9,RPLP1,RPS10,RPS26,RPS29
HSA-71291	Metabolism of amino acids and derivatives	13	354	2.27e-06	ENSP00000168216,ENSP00000223321,ENSP00000310129,ENSP00000339795,ENSP00000346037,ENSP00000348849,ENSP00000354739,ENSP00000367123,ENSP00000379339,ENSP00000400467,ENSP00000416429,ENSP00000481646,ENSP00000483688	HSD17B10,PSMA2,PSMB3,PSMD2,RPL12,RPL32,RPL7,RPL9,RPLP1,RPS10,RPS26,RPS29,SLC3A2
HSA-72689	Formation of a pool of free 40S subunits	8	98	2.85e-06	ENSP00000339795,ENSP00000346037,ENSP00000348849,ENSP00000354739,ENSP00000379339,ENSP00000400467,ENSP00000416429,ENSP00000481646	RPL12,RPL32,RPL7,RPL9,RPLP1,RPS10,RPS26,RPS29
HSA-72312	rRNA processing	10	199	4.68e-06	ENSP00000168216,ENSP00000339795,ENSP00000346037,ENSP00000346120,ENSP00000348849,ENSP00000354739,ENSP00000379339,ENSP00000400467,ENSP00000416429,ENSP00000481646	DDX21,HSD17B10,RPL12,RPL32,RPL7,RPL9,RPLP1,RPS10,RPS26,RPS29
HSA-156827	L13a-mediated translational silencing of Ceruloplasmin expression	8	107	4.78e-06	ENSP00000339795,ENSP00000346037,ENSP00000348849,ENSP00000354739,ENSP00000379339,ENSP00000400467,ENSP00000416429,ENSP00000481646	RPL12,RPL32,RPL7,RPL9,RPLP1,RPS10,RPS26,RPS29
HSA-72706	GTP hydrolysis and joining of the 60S ribosomal subunit	8	108	4.84e-06	ENSP00000339795,ENSP00000346037,ENSP00000348849,ENSP00000354739,ENSP00000379339,ENSP00000400467,ENSP00000416429,ENSP00000481646	RPL12,RPL32,RPL7,RPL9,RPLP1,RPS10,RPS26,RPS29
HSA-6798695	Neutrophil degranulation	14	471	5.98e-06	ENSP00000223321,ENSP00000265062,ENSP00000268182,ENSP00000291568,ENSP00000310129,ENSP00000345347,ENSP00000355011,ENSP00000369129,ENSP00000377508,ENSP00000381607,ENSP00000382840,ENSP00000405573,ENSP00000408411,ENSP00000477590	CPNE3,CSTB,DDX3X,DSP,GPI,GSTP1,HMGB1,ILF2,IQGAP1,JUP,LAMP2,PSMA2,PSMD2,RAB7A
HSA-975957	Nonsense Mediated Decay (NMD) enhanced by the Exon Junction Complex (EJC)	8	112	5.98e-06	ENSP00000339795,ENSP00000346037,ENSP00000348849,ENSP00000354739,ENSP00000379339,ENSP00000400467,ENSP00000416429,ENSP00000481646	RPL12,RPL32,RPL7,RPL9,RPLP1,RPS10,RPS26,RPS29
HSA-1643685	Disease	20	1018	7.66e-06	ENSP00000223321,ENSP00000238497,ENSP00000262948,ENSP00000268182,ENSP00000295897,ENSP00000310129,ENSP00000339795,ENSP00000346037,ENSP00000348849,ENSP00000354739,ENSP00000370808,ENSP00000371958,ENSP00000379157,ENSP00000379339,ENSP00000400467,ENSP00000416429,ENSP00000438483,ENSP00000446252,ENSP00000481646,ENSP00000483688	ALB,CAST,CD9,IQGAP1,KPNA2,MAP2K2,PSMA2,PSMB3,PSMD2,RPL12,RPL32,RPL7,RPL9,RPLP1,RPS10,RPS26,RPS29,SLC25A6,SOD2,VPS4B
HSA-72766	Translation	11	288	9.58e-06	ENSP00000296255,ENSP00000339795,ENSP00000346037,ENSP00000347495,ENSP00000348849,ENSP00000354739,ENSP00000379339,ENSP00000400467,ENSP00000410059,ENSP00000416429,ENSP00000481646	EEF1D,RPL12,RPL32,RPL7,RPL9,RPLP1,RPN1,RPS10,RPS26,RPS29,WARS
HSA-6791226	Major pathway of rRNA processing in the nucleolus and cytosol	9	179	1.18e-05	ENSP00000339795,ENSP00000346037,ENSP00000346120,ENSP00000348849,ENSP00000354739,ENSP00000379339,ENSP00000400467,ENSP00000416429,ENSP00000481646	DDX21,RPL12,RPL32,RPL7,RPL9,RPLP1,RPS10,RPS26,RPS29
HSA-1266738	Developmental Biology	19	1023	2.91e-05	ENSP00000223321,ENSP00000262948,ENSP00000310129,ENSP00000310861,ENSP00000339795,ENSP00000346037,ENSP00000348849,ENSP00000354739,ENSP00000361083,ENSP00000369129,ENSP00000377508,ENSP00000379339,ENSP00000379350,ENSP00000400467,ENSP00000416429,ENSP00000481646,ENSP00000482674,ENSP00000483688,ENSP00000483903	ADIRF,DSP,HIST1H2BB,HIST1H2BN,ITGB1,JUP,KRT2,MAP2K2,PSMA2,PSMB3,PSMD2,RPL12,RPL32,RPL7,RPL9,RPLP1,RPS10,RPS26,RPS29
HSA-422475	Axon guidance	13	541	0.00010	ENSP00000223321,ENSP00000262948,ENSP00000310129,ENSP00000339795,ENSP00000346037,ENSP00000348849,ENSP00000354739,ENSP00000379339,ENSP00000379350,ENSP00000400467,ENSP00000416429,ENSP00000481646,ENSP00000483688	ITGB1,MAP2K2,PSMA2,PSMB3,PSMD2,RPL12,RPL32,RPL7,RPL9,RPLP1,RPS10,RPS26,RPS29
HSA-168256	Immune System	25	1925	0.00029	ENSP00000223321,ENSP00000263168,ENSP00000265062,ENSP00000268182,ENSP00000280357,ENSP00000291568,ENSP00000310129,ENSP00000338413,ENSP00000345347,ENSP00000355011,ENSP00000369129,ENSP00000377508,ENSP00000379350,ENSP00000379873,ENSP00000381607,ENSP00000382840,ENSP00000400433,ENSP00000401645,ENSP00000405573,ENSP00000408411,ENSP00000420213,ENSP00000438483,ENSP00000446252,ENSP00000477590,ENSP00000483688	CAPZA1,CPNE3,CSTB,DDX3X,DSP,FLNB,GPI,GSTP1,HLA-A,HMGB1,HNRNPF,IL18,ILF2,IQGAP1,ITGB1,JUP,KPNA2,LAMP2,PSMA2,PSMB3,PSMD2,RAB7A,SERPINB2,SOD2,UBA1
HSA-1280215	Cytokine Signaling in Immune system	13	654	0.00070	ENSP00000223321,ENSP00000263168,ENSP00000280357,ENSP00000310129,ENSP00000345347,ENSP00000379350,ENSP00000379873,ENSP00000400433,ENSP00000401645,ENSP00000420213,ENSP00000438483,ENSP00000446252,ENSP00000483688	CAPZA1,FLNB,HLA-A,HMGB1,HNRNPF,IL18,ITGB1,KPNA2,PSMA2,PSMB3,PSMD2,SERPINB2,SOD2
HSA-8950505	Gene and protein expression by JAK-STAT signaling after Interleukin-12 stimulation	4	38	0.0010	ENSP00000263168,ENSP00000400433,ENSP00000401645,ENSP00000446252	CAPZA1,HNRNPF,SERPINB2,SOD2
HSA-168249	Innate Immune System	16	1012	0.0012	ENSP00000223321,ENSP00000263168,ENSP00000265062,ENSP00000268182,ENSP00000291568,ENSP00000310129,ENSP00000345347,ENSP00000355011,ENSP00000369129,ENSP00000377508,ENSP00000381607,ENSP00000382840,ENSP00000405573,ENSP00000408411,ENSP00000477590,ENSP00000483688	CAPZA1,CPNE3,CSTB,DDX3X,DSP,GPI,GSTP1,HMGB1,ILF2,IQGAP1,JUP,LAMP2,PSMA2,PSMB3,PSMD2,RAB7A
HSA-5689880	Ub-specific processing proteases	7	202	0.0016	ENSP00000223321,ENSP00000265333,ENSP00000310129,ENSP00000428845,ENSP00000482674,ENSP00000483688,ENSP00000483903	HIST1H2BB,HIST1H2BN,PSMA2,PSMB3,PSMD2,VDAC1,VDAC3
HSA-449147	Signaling by Interleukins	10	439	0.0017	ENSP00000223321,ENSP00000263168,ENSP00000280357,ENSP00000310129,ENSP00000345347,ENSP00000379350,ENSP00000400433,ENSP00000401645,ENSP00000446252,ENSP00000483688	CAPZA1,HMGB1,HNRNPF,IL18,ITGB1,PSMA2,PSMB3,PSMD2,SERPINB2,SOD2
HSA-69481	G2/M Checkpoints	6	148	0.0021	ENSP00000216122,ENSP00000223321,ENSP00000310129,ENSP00000482674,ENSP00000483688,ENSP00000483903	HIST1H2BB,HIST1H2BN,MCM5,PSMA2,PSMB3,PSMD2
HSA-8939236	RUNX1 regulates transcription of genes involved in differentiation of HSCs	5	96	0.0024	ENSP00000223321,ENSP00000310129,ENSP00000482674,ENSP00000483688,ENSP00000483903	HIST1H2BB,HIST1H2BN,PSMA2,PSMB3,PSMD2
HSA-2262752	Cellular responses to stress	9	384	0.0028	ENSP00000216218,ENSP00000223321,ENSP00000263168,ENSP00000310129,ENSP00000381607,ENSP00000446252,ENSP00000482674,ENSP00000483688,ENSP00000483903	CAPZA1,GSTP1,HIST1H2BB,HIST1H2BN,PSMA2,PSMB3,PSMD2,SOD2,ST13
HSA-8949215	Mitochondrial calcium ion transport	3	23	0.0040	ENSP00000265333,ENSP00000428845,ENSP00000441875	PHB2,VDAC1,VDAC3
HSA-1268020	Mitochondrial protein import	4	64	0.0052	ENSP00000215570,ENSP00000262030,ENSP00000265333,ENSP00000370808	ATP5B,SLC25A6,TIMM13,VDAC1
HSA-68867	Assembly of the pre-replicative complex	4	65	0.0054	ENSP00000216122,ENSP00000223321,ENSP00000310129,ENSP00000483688	MCM5,PSMA2,PSMB3,PSMD2
HSA-68949	Orc1 removal from chromatin	4	68	0.0062	ENSP00000216122,ENSP00000223321,ENSP00000310129,ENSP00000483688	MCM5,PSMA2,PSMB3,PSMD2
HSA-8852135	Protein ubiquitination	4	73	0.0079	ENSP00000338413,ENSP00000379873,ENSP00000482674,ENSP00000483903	HIST1H2BB,HIST1H2BN,HLA-A,UBA1
HSA-446652	Interleukin-1 family signaling	5	134	0.0084	ENSP00000223321,ENSP00000280357,ENSP00000310129,ENSP00000345347,ENSP00000483688	HMGB1,IL18,PSMA2,PSMB3,PSMD2
HSA-597592	Post-translational protein modification	17	1366	0.0084	ENSP00000223321,ENSP00000225792,ENSP00000263168,ENSP00000265062,ENSP00000265333,ENSP00000295897,ENSP00000296255,ENSP00000310129,ENSP00000338413,ENSP00000356969,ENSP00000379873,ENSP00000385385,ENSP00000405965,ENSP00000428845,ENSP00000482674,ENSP00000483688,ENSP00000483903	ALB,APOA2,CAPZA1,DDX5,HIST1H2BB,HIST1H2BN,HLA-A,PDIA6,PSMA2,PSMB3,PSMD2,RAB7A,RPN1,SUMO2,UBA1,VDAC1,VDAC3
HSA-156590	Glutathione conjugation	3	33	0.0087	ENSP00000325548,ENSP00000361140,ENSP00000381607	AKR1A1,CNDP2,GSTP1
HSA-70263	Gluconeogenesis	3	33	0.0087	ENSP00000229270,ENSP00000234590,ENSP00000405573	ENO1,GPI,TPI1
HSA-1236974	ER-Phagosome pathway	4	80	0.0095	ENSP00000223321,ENSP00000310129,ENSP00000379873,ENSP00000483688	HLA-A,PSMA2,PSMB3,PSMD2
HSA-6814122	Cooperation of PDCL (PhLP1) and TRiC/CCT in G-protein beta folding	3	42	0.0154	ENSP00000275603,ENSP00000295688,ENSP00000343027	CCT3,CCT6A,GNAI1
HSA-390450	Folding of actin by CCT/TriC	2	10	0.0155	ENSP00000275603,ENSP00000295688	CCT3,CCT6A
HSA-109581	Apoptosis	5	162	0.0164	ENSP00000223321,ENSP00000310129,ENSP00000345347,ENSP00000369129,ENSP00000483688	DSP,HMGB1,PSMA2,PSMB3,PSMD2
HSA-9020702	Interleukin-1 signaling	4	98	0.0172	ENSP00000223321,ENSP00000310129,ENSP00000345347,ENSP00000483688	HMGB1,PSMA2,PSMB3,PSMD2
HSA-1236978	Cross-presentation of soluble exogenous antigens (endosomes)	3	47	0.0189	ENSP00000223321,ENSP00000310129,ENSP00000483688	PSMA2,PSMB3,PSMD2
HSA-211733	Regulation of activated PAK-2p34 by proteasome mediated degradation	3	47	0.0189	ENSP00000223321,ENSP00000310129,ENSP00000483688	PSMA2,PSMB3,PSMD2
HSA-350562	Regulation of ornithine decarboxylase (ODC)	3	48	0.0194	ENSP00000223321,ENSP00000310129,ENSP00000483688	PSMA2,PSMB3,PSMD2
HSA-174113	SCF-beta-TrCP mediated degradation of Emi1	3	52	0.0202	ENSP00000223321,ENSP00000310129,ENSP00000483688	PSMA2,PSMB3,PSMD2
HSA-180534	Vpu mediated degradation of CD4	3	49	0.0202	ENSP00000223321,ENSP00000310129,ENSP00000483688	PSMA2,PSMB3,PSMD2
HSA-180585	Vif-mediated degradation of APOBEC3G	3	50	0.0202	ENSP00000223321,ENSP00000310129,ENSP00000483688	PSMA2,PSMB3,PSMD2
HSA-349425	Autodegradation of the E3 ubiquitin ligase COP1	3	49	0.0202	ENSP00000223321,ENSP00000310129,ENSP00000483688	PSMA2,PSMB3,PSMD2
HSA-450408	AUF1 (hnRNP D0) binds and destabilizes mRNA	3	51	0.0202	ENSP00000223321,ENSP00000310129,ENSP00000483688	PSMA2,PSMB3,PSMD2
HSA-4641257	Degradation of AXIN	3	52	0.0202	ENSP00000223321,ENSP00000310129,ENSP00000483688	PSMA2,PSMB3,PSMD2
HSA-4641258	Degradation of DVL	3	54	0.0202	ENSP00000223321,ENSP00000310129,ENSP00000483688	PSMA2,PSMB3,PSMD2
HSA-5362768	Hh mutants that don't undergo autocatalytic processing are degraded by ERAD	3	53	0.0202	ENSP00000223321,ENSP00000310129,ENSP00000483688	PSMA2,PSMB3,PSMD2
HSA-69229	Ubiquitin-dependent degradation of Cyclin D1	3	49	0.0202	ENSP00000223321,ENSP00000310129,ENSP00000483688	PSMA2,PSMB3,PSMD2
HSA-69601	Ubiquitin Mediated Degradation of Phosphorylated Cdc25A	3	50	0.0202	ENSP00000223321,ENSP00000310129,ENSP00000483688	PSMA2,PSMB3,PSMD2
HSA-71387	Metabolism of carbohydrates	6	266	0.0202	ENSP00000229270,ENSP00000234590,ENSP00000252603,ENSP00000270776,ENSP00000361140,ENSP00000405573	AKR1A1,ENO1,GPI,PGD,PGLS,TPI1
HSA-72695	Formation of the ternary complex, and subsequently, the 43S complex	3	49	0.0202	ENSP00000348849,ENSP00000379339,ENSP00000481646	RPS10,RPS26,RPS29
HSA-879415	Advanced glycosylation endproduct receptor signaling	2	13	0.0202	ENSP00000263168,ENSP00000345347	CAPZA1,HMGB1
HSA-8854050	FBXL7 down-regulates AURKA during mitotic entry and in early mitosis	3	52	0.0202	ENSP00000223321,ENSP00000310129,ENSP00000483688	PSMA2,PSMB3,PSMD2
HSA-8866654	E3 ubiquitin ligases ubiquitinate target proteins	3	53	0.0202	ENSP00000379873,ENSP00000482674,ENSP00000483903	HIST1H2BB,HIST1H2BN,HLA-A
HSA-8941858	Regulation of RUNX3 expression and activity	3	51	0.0202	ENSP00000223321,ENSP00000310129,ENSP00000483688	PSMA2,PSMB3,PSMD2
HSA-9604323	Negative regulation of NOTCH4 signaling	3	50	0.0202	ENSP00000223321,ENSP00000310129,ENSP00000483688	PSMA2,PSMB3,PSMD2
HSA-71336	Pentose phosphate pathway	2	15	0.0204	ENSP00000252603,ENSP00000270776	PGD,PGLS
HSA-72649	Translation initiation complex formation	3	55	0.0204	ENSP00000348849,ENSP00000379339,ENSP00000481646	RPS10,RPS26,RPS29
HSA-72702	Ribosomal scanning and start codon recognition	3	55	0.0204	ENSP00000348849,ENSP00000379339,ENSP00000481646	RPS10,RPS26,RPS29
HSA-5676590	NIK-->noncanonical NF-kB signaling	3	56	0.0208	ENSP00000223321,ENSP00000310129,ENSP00000483688	PSMA2,PSMB3,PSMD2
HSA-68827	CDT1 association with the CDC6:ORC:origin complex	3	56	0.0208	ENSP00000223321,ENSP00000310129,ENSP00000483688	PSMA2,PSMB3,PSMD2
HSA-187577	SCF(Skp2)-mediated degradation of p27/p21	3	57	0.0209	ENSP00000223321,ENSP00000310129,ENSP00000483688	PSMA2,PSMB3,PSMD2
HSA-5250924	B-WICH complex positively regulates rRNA expression	3	58	0.0209	ENSP00000346120,ENSP00000482674,ENSP00000483903	DDX21,HIST1H2BB,HIST1H2BN
HSA-5607761	Dectin-1 mediated noncanonical NF-kB signaling	3	57	0.0209	ENSP00000223321,ENSP00000310129,ENSP00000483688	PSMA2,PSMB3,PSMD2
HSA-5610780	Degradation of GLI1 by the proteasome	3	57	0.0209	ENSP00000223321,ENSP00000310129,ENSP00000483688	PSMA2,PSMB3,PSMD2
HSA-5610783	Degradation of GLI2 by the proteasome	3	57	0.0209	ENSP00000223321,ENSP00000310129,ENSP00000483688	PSMA2,PSMB3,PSMD2
HSA-5610785	GLI3 is processed to GLI3R by the proteasome	3	57	0.0209	ENSP00000223321,ENSP00000310129,ENSP00000483688	PSMA2,PSMB3,PSMD2
HSA-5678895	Defective CFTR causes cystic fibrosis	3	58	0.0209	ENSP00000223321,ENSP00000310129,ENSP00000483688	PSMA2,PSMB3,PSMD2
HSA-9018519	Estrogen-dependent gene expression	4	118	0.0209	ENSP00000225792,ENSP00000438483,ENSP00000482674,ENSP00000483903	DDX5,HIST1H2BB,HIST1H2BN,KPNA2
HSA-157118	Signaling by NOTCH	5	197	0.0212	ENSP00000223321,ENSP00000310129,ENSP00000482674,ENSP00000483688,ENSP00000483903	HIST1H2BB,HIST1H2BN,PSMA2,PSMB3,PSMD2
HSA-162909	Host Interactions of HIV factors	4	121	0.0212	ENSP00000223321,ENSP00000310129,ENSP00000370808,ENSP00000483688	PSMA2,PSMB3,PSMD2,SLC25A6
HSA-174084	Autodegradation of Cdh1 by Cdh1:APC/C	3	59	0.0212	ENSP00000223321,ENSP00000310129,ENSP00000483688	PSMA2,PSMB3,PSMD2
HSA-201681	TCF dependent signaling in response to WNT	5	198	0.0212	ENSP00000223321,ENSP00000310129,ENSP00000482674,ENSP00000483688,ENSP00000483903	HIST1H2BB,HIST1H2BN,PSMA2,PSMB3,PSMD2
HSA-382551	Transport of small molecules	10	706	0.0212	ENSP00000223321,ENSP00000265333,ENSP00000295897,ENSP00000310129,ENSP00000356969,ENSP00000367123,ENSP00000428845,ENSP00000441875,ENSP00000445306,ENSP00000483688	ALB,APOA2,ATP1A1,PHB2,PSMA2,PSMB3,PSMD2,SLC3A2,VDAC1,VDAC3
HSA-5693606	DNA Double Strand Break Response	3	60	0.0212	ENSP00000438483,ENSP00000482674,ENSP00000483903	HIST1H2BB,HIST1H2BN,KPNA2
HSA-109582	Hemostasis	9	601	0.0215	ENSP00000263168,ENSP00000295897,ENSP00000343027,ENSP00000367123,ENSP00000369654,ENSP00000371958,ENSP00000379350,ENSP00000401645,ENSP00000408411	ALB,CAPZA1,CD9,GNAI1,HBD,ITGB1,LAMP2,SERPINB2,SLC3A2
HSA-4608870	Asymmetric localization of PCP proteins	3	61	0.0215	ENSP00000223321,ENSP00000310129,ENSP00000483688	PSMA2,PSMB3,PSMD2
HSA-5358346	Hedgehog ligand biogenesis	3	61	0.0215	ENSP00000223321,ENSP00000310129,ENSP00000483688	PSMA2,PSMB3,PSMD2
HSA-1234176	Oxygen-dependent proline hydroxylation of Hypoxia-inducible Factor Alpha	3	62	0.0216	ENSP00000223321,ENSP00000310129,ENSP00000483688	PSMA2,PSMB3,PSMD2
HSA-163210	Formation of ATP by chemiosmotic coupling	2	18	0.0216	ENSP00000262030,ENSP00000290299	ATP5B,ATP5O
HSA-174154	APC/C:Cdc20 mediated degradation of Securin	3	63	0.0218	ENSP00000223321,ENSP00000310129,ENSP00000483688	PSMA2,PSMB3,PSMD2
HSA-69206	G1/S Transition	4	128	0.0221	ENSP00000216122,ENSP00000223321,ENSP00000310129,ENSP00000483688	MCM5,PSMA2,PSMB3,PSMD2
HSA-1169091	Activation of NF-kappaB in B cells	3	64	0.0224	ENSP00000223321,ENSP00000310129,ENSP00000483688	PSMA2,PSMB3,PSMD2
HSA-5658442	Regulation of RAS by GAPs	3	65	0.0230	ENSP00000223321,ENSP00000310129,ENSP00000483688	PSMA2,PSMB3,PSMD2
HSA-70171	Glycolysis	3	66	0.0237	ENSP00000229270,ENSP00000234590,ENSP00000405573	ENO1,GPI,TPI1
HSA-8948751	Regulation of PTEN stability and activity	3	66	0.0237	ENSP00000223321,ENSP00000310129,ENSP00000483688	PSMA2,PSMB3,PSMD2
HSA-445144	Signal transduction by L1	2	20	0.0241	ENSP00000262948,ENSP00000379350	ITGB1,MAP2K2
HSA-174178	APC/C:Cdh1 mediated degradation of Cdc20 and other APC/C:Cdh1 targeted proteins in late mitosis/early G1	3	68	0.0251	ENSP00000223321,ENSP00000310129,ENSP00000483688	PSMA2,PSMB3,PSMD2
HSA-174184	Cdc20:Phospho-APC/C mediated degradation of Cyclin A	3	68	0.0251	ENSP00000223321,ENSP00000310129,ENSP00000483688	PSMA2,PSMB3,PSMD2
HSA-69017	CDK-mediated phosphorylation and removal of Cdc6	3	68	0.0251	ENSP00000223321,ENSP00000310129,ENSP00000483688	PSMA2,PSMB3,PSMD2
HSA-8939902	Regulation of RUNX2 expression and activity	3	68	0.0251	ENSP00000223321,ENSP00000310129,ENSP00000483688	PSMA2,PSMB3,PSMD2
HSA-162906	HIV Infection	5	224	0.0271	ENSP00000223321,ENSP00000238497,ENSP00000310129,ENSP00000370808,ENSP00000483688	PSMA2,PSMB3,PSMD2,SLC25A6,VPS4B
HSA-5619115	Disorders of transmembrane transporters	4	141	0.0271	ENSP00000223321,ENSP00000295897,ENSP00000310129,ENSP00000483688	ALB,PSMA2,PSMB3,PSMD2
HSA-8862803	Deregulated CDK5 triggers multiple neurodegenerative pathways in Alzheimer's disease models	2	22	0.0271	ENSP00000379157,ENSP00000446252	CAST,SOD2
HSA-389960	Formation of tubulin folding intermediates by CCT/TriC	2	23	0.0276	ENSP00000275603,ENSP00000295688	CCT3,CCT6A
HSA-8852276	The role of GTSE1 in G2/M progression after G2 checkpoint	3	73	0.0276	ENSP00000223321,ENSP00000310129,ENSP00000483688	PSMA2,PSMB3,PSMD2
HSA-5673001	RAF/MAP kinase cascade	5	229	0.0281	ENSP00000223321,ENSP00000262948,ENSP00000268182,ENSP00000310129,ENSP00000483688	IQGAP1,MAP2K2,PSMA2,PSMB3,PSMD2
HSA-5693532	DNA Double-Strand Break Repair	4	147	0.0292	ENSP00000405965,ENSP00000438483,ENSP00000482674,ENSP00000483903	HIST1H2BB,HIST1H2BN,KPNA2,SUMO2
HSA-72203	Processing of Capped Intron-Containing Pre-mRNA	5	234	0.0298	ENSP00000225792,ENSP00000242776,ENSP00000349428,ENSP00000400433,ENSP00000421592	ALYREF,DDX39A,DDX5,HNRNPF,PTBP1
HSA-210991	Basigin interactions	2	25	0.0304	ENSP00000367123,ENSP00000379350	ITGB1,SLC3A2
HSA-5339562	Uptake and actions of bacterial toxins	2	25	0.0304	ENSP00000262948,ENSP00000371958	CD9,MAP2K2
HSA-195253	Degradation of beta-catenin by the destruction complex	3	79	0.0310	ENSP00000223321,ENSP00000310129,ENSP00000483688	PSMA2,PSMB3,PSMD2
HSA-2871837	FCERI mediated NF-kB activation	3	79	0.0310	ENSP00000223321,ENSP00000310129,ENSP00000483688	PSMA2,PSMB3,PSMD2
HSA-389957	Prefoldin mediated transfer of substrate to CCT/TriC	2	26	0.0314	ENSP00000275603,ENSP00000295688	CCT3,CCT6A
HSA-422356	Regulation of insulin secretion	3	80	0.0314	ENSP00000268182,ENSP00000343027,ENSP00000370808	GNAI1,IQGAP1,SLC25A6
HSA-6803529	FGFR2 alternative splicing	2	26	0.0314	ENSP00000349428,ENSP00000400433	HNRNPF,PTBP1
HSA-5693607	Processing of DNA double-strand break ends	3	81	0.0319	ENSP00000405965,ENSP00000482674,ENSP00000483903	HIST1H2BB,HIST1H2BN,SUMO2
HSA-5632684	Hedgehog 'on' state	3	82	0.0323	ENSP00000223321,ENSP00000310129,ENSP00000483688	PSMA2,PSMB3,PSMD2
HSA-5687128	MAPK6/MAPK4 signaling	3	86	0.0354	ENSP00000223321,ENSP00000310129,ENSP00000483688	PSMA2,PSMB3,PSMD2
HSA-8963899	Plasma lipoprotein remodeling	2	30	0.0374	ENSP00000295897,ENSP00000356969	ALB,APOA2
HSA-202424	Downstream TCR signaling	3	89	0.0380	ENSP00000223321,ENSP00000310129,ENSP00000483688	PSMA2,PSMB3,PSMD2
HSA-8949613	Cristae formation	2	31	0.0386	ENSP00000262030,ENSP00000290299	ATP5B,ATP5O
HSA-1592230	Mitochondrial biogenesis	3	92	0.0403	ENSP00000262030,ENSP00000290299,ENSP00000446252	ATP5B,ATP5O,SOD2
HSA-73728	RNA Polymerase I Promoter Opening	2	32	0.0403	ENSP00000482674,ENSP00000483903	HIST1H2BB,HIST1H2BN
HSA-1428517	The citric acid (TCA) cycle and respiratory electron transport	4	173	0.0408	ENSP00000262030,ENSP00000265333,ENSP00000268379,ENSP00000290299	ATP5B,ATP5O,UQCRC2,VDAC1
HSA-5689603	UCH proteinases	3	93	0.0408	ENSP00000223321,ENSP00000310129,ENSP00000483688	PSMA2,PSMB3,PSMD2
HSA-171306	Packaging Of Telomere Ends	2	33	0.0415	ENSP00000482674,ENSP00000483903	HIST1H2BB,HIST1H2BN
HSA-5334118	DNA methylation	2	34	0.0433	ENSP00000482674,ENSP00000483903	HIST1H2BB,HIST1H2BN
HSA-72163	mRNA Splicing - Major Pathway	4	178	0.0435	ENSP00000225792,ENSP00000349428,ENSP00000400433,ENSP00000421592	ALYREF,DDX5,HNRNPF,PTBP1
HSA-3299685	Detoxification of Reactive Oxygen Species	2	35	0.0447	ENSP00000381607,ENSP00000446252	GSTP1,SOD2
HSA-6802948	Signaling by high-kinase activity BRAF mutants	2	35	0.0447	ENSP00000262948,ENSP00000268182	IQGAP1,MAP2K2
HSA-382556	ABC-family proteins mediated transport	3	100	0.0464	ENSP00000223321,ENSP00000310129,ENSP00000483688	PSMA2,PSMB3,PSMD2
HSA-5625886	Activated PKN1 stimulates transcription of AR (androgen receptor) regulated genes KLK2 and KLK3	2	36	0.0464	ENSP00000482674,ENSP00000483903	HIST1H2BB,HIST1H2BN
HSA-427359	SIRT1 negatively regulates rRNA expression	2	37	0.0482	ENSP00000482674,ENSP00000483903	HIST1H2BB,HIST1H2BN
HSA-77289	Mitochondrial Fatty Acid Beta-Oxidation	2	37	0.0482	ENSP00000357535,ENSP00000367086	ACOT7,ECHS1
HSA-390471	Association of TriC/CCT with target proteins during biosynthesis	2	38	0.0496	ENSP00000275603,ENSP00000295688	CCT3,CCT6A

## Sheet: SGL19 VS CTRL
#term ID	term description	observed gene count	background gene count	false discovery rate	matching proteins in your network (IDs)	matching proteins in your network (labels)
HSA-8953854	Metabolism of RNA	16	652	1.11e-06	ENSP00000168216,ENSP00000223321,ENSP00000225792,ENSP00000254108,ENSP00000262193,ENSP00000264670,ENSP00000270586,ENSP00000272317,ENSP00000346037,ENSP00000346120,ENSP00000348849,ENSP00000349428,ENSP00000359645,ENSP00000379339,ENSP00000400433,ENSP00000481646	DDX21,DDX5,FUS,HNRNPF,HSD17B10,NSUN2,PSMA2,PSMB1,PSMB6,PTBP1,RBMX,RPLP1,RPS10,RPS26,RPS27A,RPS29
HSA-5663205	Infectious disease	12	363	3.19e-06	ENSP00000223321,ENSP00000261574,ENSP00000262193,ENSP00000262948,ENSP00000270586,ENSP00000272317,ENSP00000346037,ENSP00000348849,ENSP00000370808,ENSP00000379339,ENSP00000438483,ENSP00000481646	IPO5,KPNA2,MAP2K2,PSMA2,PSMB1,PSMB6,RPLP1,RPS10,RPS26,RPS27A,RPS29,SLC25A6
HSA-1266738	Developmental Biology	18	1023	5.06e-06	ENSP00000223321,ENSP00000246662,ENSP00000252244,ENSP00000262193,ENSP00000262948,ENSP00000269576,ENSP00000270586,ENSP00000272317,ENSP00000310861,ENSP00000346037,ENSP00000348849,ENSP00000361083,ENSP00000369129,ENSP00000379339,ENSP00000379350,ENSP00000383118,ENSP00000476136,ENSP00000481646	ADIRF,CDC42,DSP,HIST1H2BJ,ITGB1,KRT1,KRT10,KRT2,KRT9,MAP2K2,PSMA2,PSMB1,PSMB6,RPLP1,RPS10,RPS26,RPS27A,RPS29
HSA-168256	Immune System	24	1925	7.57e-06	ENSP00000222968,ENSP00000223321,ENSP00000226218,ENSP00000252244,ENSP00000262193,ENSP00000270586,ENSP00000272317,ENSP00000291568,ENSP00000317334,ENSP00000338413,ENSP00000340937,ENSP00000355011,ENSP00000367615,ENSP00000369081,ENSP00000369129,ENSP00000379350,ENSP00000379873,ENSP00000382840,ENSP00000383118,ENSP00000400433,ENSP00000405573,ENSP00000420213,ENSP00000438483,ENSP00000446252	APRT,CDC42,COL17A1,CSTB,DDX3X,DSP,FLNB,GPI,HLA-A,HNRNPF,ILF2,ITGB1,KPNA2,KRT1,PDAP1,PSMA2,PSMB1,PSMB6,RPS27A,SOD2,TCP1,TXNDC5,UBA1,VTN
HSA-168254	Influenza Infection	8	148	1.22e-05	ENSP00000261574,ENSP00000272317,ENSP00000346037,ENSP00000348849,ENSP00000370808,ENSP00000379339,ENSP00000438483,ENSP00000481646	IPO5,KPNA2,RPLP1,RPS10,RPS26,RPS27A,RPS29,SLC25A6
HSA-376176	Signaling by ROBO receptors	9	210	1.22e-05	ENSP00000223321,ENSP00000262193,ENSP00000270586,ENSP00000272317,ENSP00000346037,ENSP00000348849,ENSP00000379339,ENSP00000383118,ENSP00000481646	CDC42,PSMA2,PSMB1,PSMB6,RPLP1,RPS10,RPS26,RPS27A,RPS29
HSA-1799339	SRP-dependent cotranslational protein targeting to membrane	7	109	1.84e-05	ENSP00000272317,ENSP00000296255,ENSP00000317331,ENSP00000346037,ENSP00000348849,ENSP00000379339,ENSP00000481646	RPLP1,RPN1,RPS10,RPS26,RPS27A,RPS29,SSR4
HSA-9010553	Regulation of expression of SLITs and ROBOs	8	164	1.84e-05	ENSP00000223321,ENSP00000262193,ENSP00000270586,ENSP00000272317,ENSP00000346037,ENSP00000348849,ENSP00000379339,ENSP00000481646	PSMA2,PSMB1,PSMB6,RPLP1,RPS10,RPS26,RPS27A,RPS29
HSA-6798695	Neutrophil degranulation	11	471	8.92e-05	ENSP00000222968,ENSP00000223321,ENSP00000252244,ENSP00000262193,ENSP00000291568,ENSP00000355011,ENSP00000367615,ENSP00000369081,ENSP00000369129,ENSP00000382840,ENSP00000405573	APRT,CSTB,DDX3X,DSP,GPI,ILF2,KRT1,PDAP1,PSMA2,PSMB1,TXNDC5
HSA-168249	Innate Immune System	15	1012	0.00022	ENSP00000222968,ENSP00000223321,ENSP00000226218,ENSP00000252244,ENSP00000262193,ENSP00000270586,ENSP00000272317,ENSP00000291568,ENSP00000355011,ENSP00000367615,ENSP00000369081,ENSP00000369129,ENSP00000382840,ENSP00000383118,ENSP00000405573	APRT,CDC42,CSTB,DDX3X,DSP,GPI,ILF2,KRT1,PDAP1,PSMA2,PSMB1,PSMB6,RPS27A,TXNDC5,VTN
HSA-1280215	Cytokine Signaling in Immune system	12	654	0.00027	ENSP00000223321,ENSP00000262193,ENSP00000270586,ENSP00000272317,ENSP00000317334,ENSP00000379350,ENSP00000379873,ENSP00000383118,ENSP00000400433,ENSP00000420213,ENSP00000438483,ENSP00000446252	CDC42,FLNB,HLA-A,HNRNPF,ITGB1,KPNA2,PSMA2,PSMB1,PSMB6,RPS27A,SOD2,TCP1
HSA-422475	Axon guidance	11	541	0.00027	ENSP00000223321,ENSP00000262193,ENSP00000262948,ENSP00000270586,ENSP00000272317,ENSP00000346037,ENSP00000348849,ENSP00000379339,ENSP00000379350,ENSP00000383118,ENSP00000481646	CDC42,ITGB1,MAP2K2,PSMA2,PSMB1,PSMB6,RPLP1,RPS10,RPS26,RPS27A,RPS29
HSA-71291	Metabolism of amino acids and derivatives	9	354	0.00032	ENSP00000168216,ENSP00000223321,ENSP00000262193,ENSP00000270586,ENSP00000272317,ENSP00000346037,ENSP00000348849,ENSP00000379339,ENSP00000481646	HSD17B10,PSMA2,PSMB1,PSMB6,RPLP1,RPS10,RPS26,RPS27A,RPS29
HSA-168273	Influenza Viral RNA Transcription and Replication	6	128	0.00041	ENSP00000261574,ENSP00000272317,ENSP00000346037,ENSP00000348849,ENSP00000379339,ENSP00000481646	IPO5,RPLP1,RPS10,RPS26,RPS27A,RPS29
HSA-72312	rRNA processing	7	199	0.00041	ENSP00000168216,ENSP00000272317,ENSP00000346037,ENSP00000346120,ENSP00000348849,ENSP00000379339,ENSP00000481646	DDX21,HSD17B10,RPLP1,RPS10,RPS26,RPS27A,RPS29
HSA-1236974	ER-Phagosome pathway	5	80	0.00052	ENSP00000223321,ENSP00000262193,ENSP00000270586,ENSP00000272317,ENSP00000379873	HLA-A,PSMA2,PSMB1,PSMB6,RPS27A
HSA-8950505	Gene and protein expression by JAK-STAT signaling after Interleukin-12 stimulation	4	38	0.00055	ENSP00000317334,ENSP00000383118,ENSP00000400433,ENSP00000446252	CDC42,HNRNPF,SOD2,TCP1
HSA-156902	Peptide chain elongation	5	86	0.00065	ENSP00000272317,ENSP00000346037,ENSP00000348849,ENSP00000379339,ENSP00000481646	RPLP1,RPS10,RPS26,RPS27A,RPS29
HSA-192823	Viral mRNA Translation	5	86	0.00065	ENSP00000272317,ENSP00000346037,ENSP00000348849,ENSP00000379339,ENSP00000481646	RPLP1,RPS10,RPS26,RPS27A,RPS29
HSA-5687128	MAPK6/MAPK4 signaling	5	86	0.00065	ENSP00000223321,ENSP00000262193,ENSP00000270586,ENSP00000272317,ENSP00000383118	CDC42,PSMA2,PSMB1,PSMB6,RPS27A
HSA-2408557	Selenocysteine synthesis	5	90	0.00069	ENSP00000272317,ENSP00000346037,ENSP00000348849,ENSP00000379339,ENSP00000481646	RPLP1,RPS10,RPS26,RPS27A,RPS29
HSA-72764	Eukaryotic Translation Termination	5	90	0.00069	ENSP00000272317,ENSP00000346037,ENSP00000348849,ENSP00000379339,ENSP00000481646	RPLP1,RPS10,RPS26,RPS27A,RPS29
HSA-975956	Nonsense Mediated Decay (NMD) independent of the Exon Junction Complex (EJC)	5	92	0.00069	ENSP00000272317,ENSP00000346037,ENSP00000348849,ENSP00000379339,ENSP00000481646	RPLP1,RPS10,RPS26,RPS27A,RPS29
HSA-1430728	Metabolism	20	2032	0.00073	ENSP00000168216,ENSP00000223321,ENSP00000252603,ENSP00000262193,ENSP00000267113,ENSP00000270586,ENSP00000272317,ENSP00000290299,ENSP00000290349,ENSP00000308610,ENSP00000346037,ENSP00000346921,ENSP00000348849,ENSP00000349142,ENSP00000367615,ENSP00000370023,ENSP00000370808,ENSP00000379339,ENSP00000405573,ENSP00000481646	AK2,APRT,ATP5C1,ATP5O,CBR1,ESYT1,GPD2,GPI,HADHA,HSD17B10,PGLS,PSMA2,PSMB1,PSMB6,RPLP1,RPS10,RPS26,RPS27A,RPS29,SLC25A6
HSA-1234176	Oxygen-dependent proline hydroxylation of Hypoxia-inducible Factor Alpha	4	62	0.00076	ENSP00000223321,ENSP00000262193,ENSP00000270586,ENSP00000272317	PSMA2,PSMB1,PSMB6,RPS27A
HSA-156827	L13a-mediated translational silencing of Ceruloplasmin expression	5	107	0.00076	ENSP00000272317,ENSP00000346037,ENSP00000348849,ENSP00000379339,ENSP00000481646	RPLP1,RPS10,RPS26,RPS27A,RPS29
HSA-162909	Host Interactions of HIV factors	5	121	0.00076	ENSP00000223321,ENSP00000262193,ENSP00000270586,ENSP00000272317,ENSP00000370808	PSMA2,PSMB1,PSMB6,RPS27A,SLC25A6
HSA-1643685	Disease	13	1018	0.00076	ENSP00000223321,ENSP00000261574,ENSP00000262193,ENSP00000262948,ENSP00000270586,ENSP00000272317,ENSP00000346037,ENSP00000348849,ENSP00000370808,ENSP00000379339,ENSP00000438483,ENSP00000446252,ENSP00000481646	IPO5,KPNA2,MAP2K2,PSMA2,PSMB1,PSMB6,RPLP1,RPS10,RPS26,RPS27A,RPS29,SLC25A6,SOD2
HSA-174084	Autodegradation of Cdh1 by Cdh1:APC/C	4	59	0.00076	ENSP00000223321,ENSP00000262193,ENSP00000270586,ENSP00000272317	PSMA2,PSMB1,PSMB6,RPS27A
HSA-174113	SCF-beta-TrCP mediated degradation of Emi1	4	52	0.00076	ENSP00000223321,ENSP00000262193,ENSP00000270586,ENSP00000272317	PSMA2,PSMB1,PSMB6,RPS27A
HSA-174154	APC/C:Cdc20 mediated degradation of Securin	4	63	0.00076	ENSP00000223321,ENSP00000262193,ENSP00000270586,ENSP00000272317	PSMA2,PSMB1,PSMB6,RPS27A
HSA-180534	Vpu mediated degradation of CD4	4	49	0.00076	ENSP00000223321,ENSP00000262193,ENSP00000270586,ENSP00000272317	PSMA2,PSMB1,PSMB6,RPS27A
HSA-180585	Vif-mediated degradation of APOBEC3G	4	50	0.00076	ENSP00000223321,ENSP00000262193,ENSP00000270586,ENSP00000272317	PSMA2,PSMB1,PSMB6,RPS27A
HSA-187577	SCF(Skp2)-mediated degradation of p27/p21	4	57	0.00076	ENSP00000223321,ENSP00000262193,ENSP00000270586,ENSP00000272317	PSMA2,PSMB1,PSMB6,RPS27A
HSA-211733	Regulation of activated PAK-2p34 by proteasome mediated degradation	4	47	0.00076	ENSP00000223321,ENSP00000262193,ENSP00000270586,ENSP00000272317	PSMA2,PSMB1,PSMB6,RPS27A
HSA-349425	Autodegradation of the E3 ubiquitin ligase COP1	4	49	0.00076	ENSP00000223321,ENSP00000262193,ENSP00000270586,ENSP00000272317	PSMA2,PSMB1,PSMB6,RPS27A
HSA-449147	Signaling by Interleukins	9	439	0.00076	ENSP00000223321,ENSP00000262193,ENSP00000270586,ENSP00000272317,ENSP00000317334,ENSP00000379350,ENSP00000383118,ENSP00000400433,ENSP00000446252	CDC42,HNRNPF,ITGB1,PSMA2,PSMB1,PSMB6,RPS27A,SOD2,TCP1
HSA-450408	AUF1 (hnRNP D0) binds and destabilizes mRNA	4	51	0.00076	ENSP00000223321,ENSP00000262193,ENSP00000270586,ENSP00000272317	PSMA2,PSMB1,PSMB6,RPS27A
HSA-4608870	Asymmetric localization of PCP proteins	4	61	0.00076	ENSP00000223321,ENSP00000262193,ENSP00000270586,ENSP00000272317	PSMA2,PSMB1,PSMB6,RPS27A
HSA-4641257	Degradation of AXIN	4	52	0.00076	ENSP00000223321,ENSP00000262193,ENSP00000270586,ENSP00000272317	PSMA2,PSMB1,PSMB6,RPS27A
HSA-4641258	Degradation of DVL	4	54	0.00076	ENSP00000223321,ENSP00000262193,ENSP00000270586,ENSP00000272317	PSMA2,PSMB1,PSMB6,RPS27A
HSA-5358346	Hedgehog ligand biogenesis	4	61	0.00076	ENSP00000223321,ENSP00000262193,ENSP00000270586,ENSP00000272317	PSMA2,PSMB1,PSMB6,RPS27A
HSA-5362768	Hh mutants that don't undergo autocatalytic processing are degraded by ERAD	4	53	0.00076	ENSP00000223321,ENSP00000262193,ENSP00000270586,ENSP00000272317	PSMA2,PSMB1,PSMB6,RPS27A
HSA-5607761	Dectin-1 mediated noncanonical NF-kB signaling	4	57	0.00076	ENSP00000223321,ENSP00000262193,ENSP00000270586,ENSP00000272317	PSMA2,PSMB1,PSMB6,RPS27A
HSA-5610780	Degradation of GLI1 by the proteasome	4	57	0.00076	ENSP00000223321,ENSP00000262193,ENSP00000270586,ENSP00000272317	PSMA2,PSMB1,PSMB6,RPS27A
HSA-5610783	Degradation of GLI2 by the proteasome	4	57	0.00076	ENSP00000223321,ENSP00000262193,ENSP00000270586,ENSP00000272317	PSMA2,PSMB1,PSMB6,RPS27A
HSA-5610785	GLI3 is processed to GLI3R by the proteasome	4	57	0.00076	ENSP00000223321,ENSP00000262193,ENSP00000270586,ENSP00000272317	PSMA2,PSMB1,PSMB6,RPS27A
HSA-5676590	NIK-->noncanonical NF-kB signaling	4	56	0.00076	ENSP00000223321,ENSP00000262193,ENSP00000270586,ENSP00000272317	PSMA2,PSMB1,PSMB6,RPS27A
HSA-5678895	Defective CFTR causes cystic fibrosis	4	58	0.00076	ENSP00000223321,ENSP00000262193,ENSP00000270586,ENSP00000272317	PSMA2,PSMB1,PSMB6,RPS27A
HSA-6791226	Major pathway of rRNA processing in the nucleolus and cytosol	6	179	0.00076	ENSP00000272317,ENSP00000346037,ENSP00000346120,ENSP00000348849,ENSP00000379339,ENSP00000481646	DDX21,RPLP1,RPS10,RPS26,RPS27A,RPS29
HSA-68827	CDT1 association with the CDC6:ORC:origin complex	4	56	0.00076	ENSP00000223321,ENSP00000262193,ENSP00000270586,ENSP00000272317	PSMA2,PSMB1,PSMB6,RPS27A
HSA-69229	Ubiquitin-dependent degradation of Cyclin D1	4	49	0.00076	ENSP00000223321,ENSP00000262193,ENSP00000270586,ENSP00000272317	PSMA2,PSMB1,PSMB6,RPS27A
HSA-69601	Ubiquitin Mediated Degradation of Phosphorylated Cdc25A	4	50	0.00076	ENSP00000223321,ENSP00000262193,ENSP00000270586,ENSP00000272317	PSMA2,PSMB1,PSMB6,RPS27A
HSA-72649	Translation initiation complex formation	4	55	0.00076	ENSP00000272317,ENSP00000348849,ENSP00000379339,ENSP00000481646	RPS10,RPS26,RPS27A,RPS29
HSA-72689	Formation of a pool of free 40S subunits	5	98	0.00076	ENSP00000272317,ENSP00000346037,ENSP00000348849,ENSP00000379339,ENSP00000481646	RPLP1,RPS10,RPS26,RPS27A,RPS29
HSA-72695	Formation of the ternary complex, and subsequently, the 43S complex	4	49	0.00076	ENSP00000272317,ENSP00000348849,ENSP00000379339,ENSP00000481646	RPS10,RPS26,RPS27A,RPS29
HSA-72702	Ribosomal scanning and start codon recognition	4	55	0.00076	ENSP00000272317,ENSP00000348849,ENSP00000379339,ENSP00000481646	RPS10,RPS26,RPS27A,RPS29
HSA-72706	GTP hydrolysis and joining of the 60S ribosomal subunit	5	108	0.00076	ENSP00000272317,ENSP00000346037,ENSP00000348849,ENSP00000379339,ENSP00000481646	RPLP1,RPS10,RPS26,RPS27A,RPS29
HSA-8854050	FBXL7 down-regulates AURKA during mitotic entry and in early mitosis	4	52	0.00076	ENSP00000223321,ENSP00000262193,ENSP00000270586,ENSP00000272317	PSMA2,PSMB1,PSMB6,RPS27A
HSA-8939236	RUNX1 regulates transcription of genes involved in differentiation of HSCs	5	96	0.00076	ENSP00000223321,ENSP00000262193,ENSP00000270586,ENSP00000272317,ENSP00000476136	HIST1H2BJ,PSMA2,PSMB1,PSMB6,RPS27A
HSA-8941858	Regulation of RUNX3 expression and activity	4	51	0.00076	ENSP00000223321,ENSP00000262193,ENSP00000270586,ENSP00000272317	PSMA2,PSMB1,PSMB6,RPS27A
HSA-9604323	Negative regulation of NOTCH4 signaling	4	50	0.00076	ENSP00000223321,ENSP00000262193,ENSP00000270586,ENSP00000272317	PSMA2,PSMB1,PSMB6,RPS27A
HSA-975957	Nonsense Mediated Decay (NMD) enhanced by the Exon Junction Complex (EJC)	5	112	0.00076	ENSP00000272317,ENSP00000346037,ENSP00000348849,ENSP00000379339,ENSP00000481646	RPLP1,RPS10,RPS26,RPS27A,RPS29
HSA-1169091	Activation of NF-kappaB in B cells	4	64	0.00080	ENSP00000223321,ENSP00000262193,ENSP00000270586,ENSP00000272317	PSMA2,PSMB1,PSMB6,RPS27A
HSA-5658442	Regulation of RAS by GAPs	4	65	0.00082	ENSP00000223321,ENSP00000262193,ENSP00000270586,ENSP00000272317	PSMA2,PSMB1,PSMB6,RPS27A
HSA-6809371	Formation of the cornified envelope	5	128	0.00085	ENSP00000246662,ENSP00000252244,ENSP00000269576,ENSP00000310861,ENSP00000369129	DSP,KRT1,KRT10,KRT2,KRT9
HSA-8948751	Regulation of PTEN stability and activity	4	66	0.00085	ENSP00000223321,ENSP00000262193,ENSP00000270586,ENSP00000272317	PSMA2,PSMB1,PSMB6,RPS27A
HSA-174178	APC/C:Cdh1 mediated degradation of Cdc20 and other APC/C:Cdh1 targeted proteins in late mitosis/early G1	4	68	0.00093	ENSP00000223321,ENSP00000262193,ENSP00000270586,ENSP00000272317	PSMA2,PSMB1,PSMB6,RPS27A
HSA-174184	Cdc20:Phospho-APC/C mediated degradation of Cyclin A	4	68	0.00093	ENSP00000223321,ENSP00000262193,ENSP00000270586,ENSP00000272317	PSMA2,PSMB1,PSMB6,RPS27A
HSA-68949	Orc1 removal from chromatin	4	68	0.00093	ENSP00000223321,ENSP00000262193,ENSP00000270586,ENSP00000272317	PSMA2,PSMB1,PSMB6,RPS27A
HSA-69017	CDK-mediated phosphorylation and removal of Cdc6	4	68	0.00093	ENSP00000223321,ENSP00000262193,ENSP00000270586,ENSP00000272317	PSMA2,PSMB1,PSMB6,RPS27A
HSA-8939902	Regulation of RUNX2 expression and activity	4	68	0.00093	ENSP00000223321,ENSP00000262193,ENSP00000270586,ENSP00000272317	PSMA2,PSMB1,PSMB6,RPS27A
HSA-392499	Metabolism of proteins	18	1948	0.0011	ENSP00000223321,ENSP00000225792,ENSP00000262193,ENSP00000270586,ENSP00000272317,ENSP00000296255,ENSP00000317331,ENSP00000317334,ENSP00000333547,ENSP00000338413,ENSP00000346037,ENSP00000348849,ENSP00000355759,ENSP00000379339,ENSP00000379873,ENSP00000476136,ENSP00000480150,ENSP00000481646	DDX5,HIST1H2BJ,HLA-A,HYOU1,PARP1,PSMA2,PSMB1,PSMB6,RAB11B,RPLP1,RPN1,RPS10,RPS26,RPS27A,RPS29,SSR4,TCP1,UBA1
HSA-8852135	Protein ubiquitination	4	73	0.0011	ENSP00000272317,ENSP00000338413,ENSP00000379873,ENSP00000476136	HIST1H2BJ,HLA-A,RPS27A,UBA1
HSA-8852276	The role of GTSE1 in G2/M progression after G2 checkpoint	4	73	0.0011	ENSP00000223321,ENSP00000262193,ENSP00000270586,ENSP00000272317	PSMA2,PSMB1,PSMB6,RPS27A
HSA-195253	Degradation of beta-catenin by the destruction complex	4	79	0.0014	ENSP00000223321,ENSP00000262193,ENSP00000270586,ENSP00000272317	PSMA2,PSMB1,PSMB6,RPS27A
HSA-2871837	FCERI mediated NF-kB activation	4	79	0.0014	ENSP00000223321,ENSP00000262193,ENSP00000270586,ENSP00000272317	PSMA2,PSMB1,PSMB6,RPS27A
HSA-69481	G2/M Checkpoints	5	148	0.0014	ENSP00000223321,ENSP00000262193,ENSP00000270586,ENSP00000272317,ENSP00000476136	HIST1H2BJ,PSMA2,PSMB1,PSMB6,RPS27A
HSA-5632684	Hedgehog 'on' state	4	82	0.0015	ENSP00000223321,ENSP00000262193,ENSP00000270586,ENSP00000272317	PSMA2,PSMB1,PSMB6,RPS27A
HSA-109581	Apoptosis	5	162	0.0019	ENSP00000223321,ENSP00000262193,ENSP00000270586,ENSP00000272317,ENSP00000369129	DSP,PSMA2,PSMB1,PSMB6,RPS27A
HSA-202424	Downstream TCR signaling	4	89	0.0019	ENSP00000223321,ENSP00000262193,ENSP00000270586,ENSP00000272317	PSMA2,PSMB1,PSMB6,RPS27A
HSA-5689603	UCH proteinases	4	93	0.0021	ENSP00000223321,ENSP00000262193,ENSP00000270586,ENSP00000272317	PSMA2,PSMB1,PSMB6,RPS27A
HSA-9020702	Interleukin-1 signaling	4	98	0.0025	ENSP00000223321,ENSP00000262193,ENSP00000270586,ENSP00000272317	PSMA2,PSMB1,PSMB6,RPS27A
HSA-382556	ABC-family proteins mediated transport	4	100	0.0026	ENSP00000223321,ENSP00000262193,ENSP00000270586,ENSP00000272317	PSMA2,PSMB1,PSMB6,RPS27A
HSA-5683057	MAPK family signaling cascades	6	273	0.0026	ENSP00000223321,ENSP00000262193,ENSP00000262948,ENSP00000270586,ENSP00000272317,ENSP00000383118	CDC42,MAP2K2,PSMA2,PSMB1,PSMB6,RPS27A
HSA-72163	mRNA Splicing - Major Pathway	5	178	0.0026	ENSP00000225792,ENSP00000254108,ENSP00000349428,ENSP00000359645,ENSP00000400433	DDX5,FUS,HNRNPF,PTBP1,RBMX
HSA-1236978	Cross-presentation of soluble exogenous antigens (endosomes)	3	47	0.0036	ENSP00000223321,ENSP00000262193,ENSP00000270586	PSMA2,PSMB1,PSMB6
HSA-157118	Signaling by NOTCH	5	197	0.0038	ENSP00000223321,ENSP00000262193,ENSP00000270586,ENSP00000272317,ENSP00000476136	HIST1H2BJ,PSMA2,PSMB1,PSMB6,RPS27A
HSA-350562	Regulation of ornithine decarboxylase (ODC)	3	48	0.0038	ENSP00000223321,ENSP00000262193,ENSP00000270586	PSMA2,PSMB1,PSMB6
HSA-201681	TCF dependent signaling in response to WNT	5	198	0.0039	ENSP00000223321,ENSP00000262193,ENSP00000270586,ENSP00000272317,ENSP00000476136	HIST1H2BJ,PSMA2,PSMB1,PSMB6,RPS27A
HSA-5689880	Ub-specific processing proteases	5	202	0.0041	ENSP00000223321,ENSP00000262193,ENSP00000270586,ENSP00000272317,ENSP00000476136	HIST1H2BJ,PSMA2,PSMB1,PSMB6,RPS27A
HSA-8866654	E3 ubiquitin ligases ubiquitinate target proteins	3	53	0.0047	ENSP00000272317,ENSP00000379873,ENSP00000476136	HIST1H2BJ,HLA-A,RPS27A
HSA-1280218	Adaptive Immune System	9	733	0.0061	ENSP00000223321,ENSP00000262193,ENSP00000270586,ENSP00000272317,ENSP00000338413,ENSP00000340937,ENSP00000379350,ENSP00000379873,ENSP00000383118	CDC42,COL17A1,HLA-A,ITGB1,PSMA2,PSMB1,PSMB6,RPS27A,UBA1
HSA-5693606	DNA Double Strand Break Response	3	60	0.0063	ENSP00000272317,ENSP00000438483,ENSP00000476136	HIST1H2BJ,KPNA2,RPS27A
HSA-5673001	RAF/MAP kinase cascade	5	229	0.0065	ENSP00000223321,ENSP00000262193,ENSP00000262948,ENSP00000270586,ENSP00000272317	MAP2K2,PSMA2,PSMB1,PSMB6,RPS27A
HSA-5654738	Signaling by FGFR2	3	66	0.0078	ENSP00000272317,ENSP00000349428,ENSP00000400433	HNRNPF,PTBP1,RPS27A
HSA-5693532	DNA Double-Strand Break Repair	4	147	0.0084	ENSP00000272317,ENSP00000355759,ENSP00000438483,ENSP00000476136	HIST1H2BJ,KPNA2,PARP1,RPS27A
HSA-1169408	ISG15 antiviral mechanism	3	69	0.0086	ENSP00000272317,ENSP00000420213,ENSP00000438483	FLNB,KPNA2,RPS27A
HSA-163210	Formation of ATP by chemiosmotic coupling	2	18	0.0087	ENSP00000290299,ENSP00000349142	ATP5C1,ATP5O
HSA-983169	Class I MHC mediated antigen processing & presentation	6	365	0.0087	ENSP00000223321,ENSP00000262193,ENSP00000270586,ENSP00000272317,ENSP00000338413,ENSP00000379873	HLA-A,PSMA2,PSMB1,PSMB6,RPS27A,UBA1
HSA-445144	Signal transduction by L1	2	20	0.0104	ENSP00000262948,ENSP00000379350	ITGB1,MAP2K2
HSA-2262752	Cellular responses to stress	6	384	0.0108	ENSP00000223321,ENSP00000262193,ENSP00000270586,ENSP00000272317,ENSP00000446252,ENSP00000476136	HIST1H2BJ,PSMA2,PSMB1,PSMB6,RPS27A,SOD2
HSA-2173795	Downregulation of SMAD2/3:SMAD4 transcriptional activity	2	22	0.0120	ENSP00000272317,ENSP00000355759	PARP1,RPS27A
HSA-182971	EGFR downregulation	2	24	0.0138	ENSP00000272317,ENSP00000383118	CDC42,RPS27A
HSA-2467813	Separation of Sister Chromatids	4	178	0.0152	ENSP00000223321,ENSP00000262193,ENSP00000270586,ENSP00000272317	PSMA2,PSMB1,PSMB6,RPS27A
HSA-3000170	Syndecan interactions	2	26	0.0158	ENSP00000226218,ENSP00000379350	ITGB1,VTN
HSA-6803529	FGFR2 alternative splicing	2	26	0.0158	ENSP00000349428,ENSP00000400433	HNRNPF,PTBP1
HSA-1592230	Mitochondrial biogenesis	3	92	0.0169	ENSP00000290299,ENSP00000349142,ENSP00000446252	ATP5C1,ATP5O,SOD2
HSA-983168	Antigen processing: Ubiquitination & Proteasome degradation	5	303	0.0177	ENSP00000223321,ENSP00000262193,ENSP00000270586,ENSP00000272317,ENSP00000338413	PSMA2,PSMB1,PSMB6,RPS27A,UBA1
HSA-913531	Interferon Signaling	4	189	0.0178	ENSP00000272317,ENSP00000379873,ENSP00000420213,ENSP00000438483	FLNB,HLA-A,KPNA2,RPS27A
HSA-8866652	Synthesis of active ubiquitin: roles of E1 and E2 enzymes	2	30	0.0194	ENSP00000272317,ENSP00000338413	RPS27A,UBA1
HSA-8949613	Cristae formation	2	31	0.0205	ENSP00000290299,ENSP00000349142	ATP5C1,ATP5O
HSA-2129379	Molecules associated with elastic fibres	2	37	0.0281	ENSP00000226218,ENSP00000379350	ITGB1,VTN
HSA-68886	M Phase	5	343	0.0281	ENSP00000223321,ENSP00000262193,ENSP00000270586,ENSP00000272317,ENSP00000476136	HIST1H2BJ,PSMA2,PSMB1,PSMB6,RPS27A
HSA-5696394	DNA Damage Recognition in GG-NER	2	38	0.0292	ENSP00000272317,ENSP00000355759	PARP1,RPS27A
HSA-168253	Host Interactions with Influenza Factors	2	39	0.0305	ENSP00000370808,ENSP00000438483	KPNA2,SLC25A6
HSA-9018519	Estrogen-dependent gene expression	3	118	0.0305	ENSP00000225792,ENSP00000438483,ENSP00000476136	DDX5,HIST1H2BJ,KPNA2
HSA-5693538	Homology Directed Repair	3	119	0.0311	ENSP00000272317,ENSP00000355759,ENSP00000476136	HIST1H2BJ,PARP1,RPS27A
HSA-8951664	Neddylation	4	227	0.0311	ENSP00000223321,ENSP00000262193,ENSP00000270586,ENSP00000272317	PSMA2,PSMB1,PSMB6,RPS27A
HSA-5675221	Negative regulation of MAPK pathway	2	40	0.0313	ENSP00000262948,ENSP00000272317	MAP2K2,RPS27A
HSA-5696400	Dual Incision in GG-NER	2	41	0.0325	ENSP00000272317,ENSP00000355759	PARP1,RPS27A
HSA-5663202	Diseases of signal transduction	5	360	0.0326	ENSP00000223321,ENSP00000262193,ENSP00000262948,ENSP00000270586,ENSP00000272317	MAP2K2,PSMA2,PSMB1,PSMB6,RPS27A
HSA-597592	Post-translational protein modification	11	1366	0.0333	ENSP00000223321,ENSP00000225792,ENSP00000262193,ENSP00000270586,ENSP00000272317,ENSP00000296255,ENSP00000333547,ENSP00000338413,ENSP00000355759,ENSP00000379873,ENSP00000476136	DDX5,HIST1H2BJ,HLA-A,PARP1,PSMA2,PSMB1,PSMB6,RAB11B,RPN1,RPS27A,UBA1
HSA-5696395	Formation of Incision Complex in GG-NER	2	42	0.0335	ENSP00000272317,ENSP00000355759	PARP1,RPS27A
HSA-198933	Immunoregulatory interactions between a Lymphoid and a non-Lymphoid cell	3	125	0.0338	ENSP00000340937,ENSP00000379350,ENSP00000379873	COL17A1,HLA-A,ITGB1

## Sheet: SP+SGL04
#term ID	term description	observed gene count	background gene count	false discovery rate	matching proteins in your network (IDs)	matching proteins in your network (labels)
HSA-114608	Platelet degranulation	6	125	0.00018	ENSP00000263100,ENSP00000295897,ENSP00000323929,ENSP00000370010,ENSP00000385834,ENSP00000393887	A1BG,A2M,AHSG,ALB,TF,TMSB4X
HSA-8939236	RUNX1 regulates transcription of genes involved in differentiation of HSCs	4	96	0.0068	ENSP00000216455,ENSP00000271308,ENSP00000358151,ENSP00000476136	HIST1H2BJ,HIST2H2BE,PSMA3,PSMA5
HSA-8953854	Metabolism of RNA	8	652	0.0076	ENSP00000216455,ENSP00000227524,ENSP00000270625,ENSP00000271308,ENSP00000305790,ENSP00000341826,ENSP00000359645,ENSP00000446215	HNRNPA1,PRPF19,PSMA3,PSMA5,RAN,RBMX,RPS11,SF3B3
HSA-6799990	Metal sequestration by antimicrobial proteins	2	6	0.0080	ENSP00000231751,ENSP00000357727	LTF,S100A9
HSA-157579	Telomere Maintenance	3	63	0.0194	ENSP00000358151,ENSP00000473172,ENSP00000476136	HIST1H2BJ,HIST2H2BE,RUVBL2
HSA-2559586	DNA Damage/Telomere Stress Induced Senescence	3	61	0.0194	ENSP00000244534,ENSP00000358151,ENSP00000476136	HIST1H1D,HIST1H2BJ,HIST2H2BE
HSA-69481	G2/M Checkpoints	4	148	0.0194	ENSP00000216455,ENSP00000271308,ENSP00000358151,ENSP00000476136	HIST1H2BJ,HIST2H2BE,PSMA3,PSMA5
HSA-195721	Signaling by WNT	5	293	0.0196	ENSP00000216455,ENSP00000271308,ENSP00000299138,ENSP00000358151,ENSP00000476136	HIST1H2BJ,HIST2H2BE,PSMA3,PSMA5,VPS35
HSA-5578749	Transcriptional regulation by small RNAs	3	72	0.0207	ENSP00000358151,ENSP00000446215,ENSP00000476136	HIST1H2BJ,HIST2H2BE,RAN
HSA-6798695	Neutrophil degranulation	6	471	0.0207	ENSP00000226253,ENSP00000231751,ENSP00000263100,ENSP00000271308,ENSP00000357727,ENSP00000393887	A1BG,AHSG,ALDOC,LTF,PSMA5,S100A9
HSA-72163	mRNA Splicing - Major Pathway	4	178	0.0207	ENSP00000227524,ENSP00000305790,ENSP00000341826,ENSP00000359645	HNRNPA1,PRPF19,RBMX,SF3B3
HSA-977225	Amyloid fiber formation	3	78	0.0207	ENSP00000231751,ENSP00000358151,ENSP00000476136	HIST1H2BJ,HIST2H2BE,LTF
HSA-157118	Signaling by NOTCH	4	197	0.0241	ENSP00000216455,ENSP00000271308,ENSP00000358151,ENSP00000476136	HIST1H2BJ,HIST2H2BE,PSMA3,PSMA5
HSA-201681	TCF dependent signaling in response to WNT	4	198	0.0241	ENSP00000216455,ENSP00000271308,ENSP00000358151,ENSP00000476136	HIST1H2BJ,HIST2H2BE,PSMA3,PSMA5
HSA-5663205	Infectious disease	5	363	0.0241	ENSP00000216455,ENSP00000231751,ENSP00000270625,ENSP00000271308,ENSP00000446215	LTF,PSMA3,PSMA5,RAN,RPS11
HSA-5689880	Ub-specific processing proteases	4	202	0.0241	ENSP00000216455,ENSP00000271308,ENSP00000358151,ENSP00000476136	HIST1H2BJ,HIST2H2BE,PSMA3,PSMA5
HSA-2262752	Cellular responses to stress	5	384	0.0278	ENSP00000216455,ENSP00000244534,ENSP00000271308,ENSP00000358151,ENSP00000476136	HIST1H1D,HIST1H2BJ,HIST2H2BE,PSMA3,PSMA5
HSA-168249	Innate Immune System	8	1012	0.0280	ENSP00000216455,ENSP00000223642,ENSP00000226253,ENSP00000231751,ENSP00000263100,ENSP00000271308,ENSP00000357727,ENSP00000393887	A1BG,AHSG,ALDOC,C5,LTF,PSMA3,PSMA5,S100A9
HSA-3214847	HATs acetylate histones	3	107	0.0280	ENSP00000358151,ENSP00000473172,ENSP00000476136	HIST1H2BJ,HIST2H2BE,RUVBL2
HSA-3247509	Chromatin modifying enzymes	4	238	0.0280	ENSP00000358151,ENSP00000364620,ENSP00000473172,ENSP00000476136	HIST1H2BJ,HIST2H2BE,PADI1,RUVBL2
HSA-8957275	Post-translational protein phosphorylation	3	106	0.0280	ENSP00000295897,ENSP00000385834,ENSP00000393887	AHSG,ALB,TF
HSA-73728	RNA Polymerase I Promoter Opening	2	32	0.0299	ENSP00000358151,ENSP00000476136	HIST1H2BJ,HIST2H2BE
HSA-162909	Host Interactions of HIV factors	3	121	0.0303	ENSP00000216455,ENSP00000271308,ENSP00000446215	PSMA3,PSMA5,RAN
HSA-171306	Packaging Of Telomere Ends	2	33	0.0303	ENSP00000358151,ENSP00000476136	HIST1H2BJ,HIST2H2BE
HSA-381426	Regulation of Insulin-like Growth Factor (IGF) transport and uptake by Insulin-like Growth Factor Binding Proteins (IGFBPs)	3	123	0.0303	ENSP00000295897,ENSP00000385834,ENSP00000393887	AHSG,ALB,TF
HSA-5334118	DNA methylation	2	34	0.0303	ENSP00000358151,ENSP00000476136	HIST1H2BJ,HIST2H2BE
HSA-5625886	Activated PKN1 stimulates transcription of AR (androgen receptor) regulated genes KLK2 and KLK3	2	36	0.0312	ENSP00000358151,ENSP00000476136	HIST1H2BJ,HIST2H2BE
HSA-427359	SIRT1 negatively regulates rRNA expression	2	37	0.0320	ENSP00000358151,ENSP00000476136	HIST1H2BJ,HIST2H2BE
HSA-392499	Metabolism of proteins	11	1948	0.0342	ENSP00000216455,ENSP00000231751,ENSP00000266254,ENSP00000270625,ENSP00000271308,ENSP00000295897,ENSP00000356354,ENSP00000358151,ENSP00000385834,ENSP00000393887,ENSP00000476136	AHSG,ALB,HIST1H2BJ,HIST2H2BE,LTF,PCMT1,PSMA3,PSMA5,RPS11,TF,TTLL1
HSA-5619115	Disorders of transmembrane transporters	3	141	0.0351	ENSP00000216455,ENSP00000271308,ENSP00000295897	ALB,PSMA3,PSMA5
HSA-212300	PRC2 methylates histones and DNA	2	42	0.0358	ENSP00000358151,ENSP00000476136	HIST1H2BJ,HIST2H2BE
HSA-2299718	Condensation of Prophase Chromosomes	2	42	0.0358	ENSP00000358151,ENSP00000476136	HIST1H2BJ,HIST2H2BE
HSA-8957322	Metabolism of steroids	3	146	0.0361	ENSP00000295897,ENSP00000421725,ENSP00000446215	ALB,GC,RAN
HSA-427389	ERCC6 (CSB) and EHMT2 (G9a) positively regulate rRNA expression	2	45	0.0381	ENSP00000358151,ENSP00000476136	HIST1H2BJ,HIST2H2BE
HSA-1236978	Cross-presentation of soluble exogenous antigens (endosomes)	2	47	0.0404	ENSP00000216455,ENSP00000271308	PSMA3,PSMA5
HSA-211733	Regulation of activated PAK-2p34 by proteasome mediated degradation	2	47	0.0404	ENSP00000216455,ENSP00000271308	PSMA3,PSMA5
HSA-350562	Regulation of ornithine decarboxylase (ODC)	2	48	0.0404	ENSP00000216455,ENSP00000271308	PSMA3,PSMA5
HSA-109581	Apoptosis	3	162	0.0411	ENSP00000216455,ENSP00000244534,ENSP00000271308	HIST1H1D,PSMA3,PSMA5
HSA-1169091	Activation of NF-kappaB in B cells	2	64	0.0411	ENSP00000216455,ENSP00000271308	PSMA3,PSMA5
HSA-1169408	ISG15 antiviral mechanism	2	69	0.0411	ENSP00000360869,ENSP00000381601	IFIT1,MX1
HSA-1221632	Meiotic synapsis	2	58	0.0411	ENSP00000358151,ENSP00000476136	HIST1H2BJ,HIST2H2BE
HSA-1234176	Oxygen-dependent proline hydroxylation of Hypoxia-inducible Factor Alpha	2	62	0.0411	ENSP00000216455,ENSP00000271308	PSMA3,PSMA5
HSA-1236974	ER-Phagosome pathway	2	80	0.0411	ENSP00000216455,ENSP00000271308	PSMA3,PSMA5
HSA-1640170	Cell Cycle	5	586	0.0411	ENSP00000216455,ENSP00000271308,ENSP00000358151,ENSP00000473172,ENSP00000476136	HIST1H2BJ,HIST2H2BE,PSMA3,PSMA5,RUVBL2
HSA-168256	Immune System	10	1925	0.0411	ENSP00000216455,ENSP00000223642,ENSP00000226253,ENSP00000231751,ENSP00000263100,ENSP00000271308,ENSP00000357727,ENSP00000360869,ENSP00000381601,ENSP00000393887	A1BG,AHSG,ALDOC,C5,IFIT1,LTF,MX1,PSMA3,PSMA5,S100A9
HSA-174084	Autodegradation of Cdh1 by Cdh1:APC/C	2	59	0.0411	ENSP00000216455,ENSP00000271308	PSMA3,PSMA5
HSA-174113	SCF-beta-TrCP mediated degradation of Emi1	2	52	0.0411	ENSP00000216455,ENSP00000271308	PSMA3,PSMA5
HSA-174154	APC/C:Cdc20 mediated degradation of Securin	2	63	0.0411	ENSP00000216455,ENSP00000271308	PSMA3,PSMA5
HSA-174178	APC/C:Cdh1 mediated degradation of Cdc20 and other APC/C:Cdh1 targeted proteins in late mitosis/early G1	2	68	0.0411	ENSP00000216455,ENSP00000271308	PSMA3,PSMA5
HSA-174184	Cdc20:Phospho-APC/C mediated degradation of Cyclin A	2	68	0.0411	ENSP00000216455,ENSP00000271308	PSMA3,PSMA5
HSA-174824	Plasma lipoprotein assembly, remodeling, and clearance	2	67	0.0411	ENSP00000295897,ENSP00000323929	A2M,ALB
HSA-180534	Vpu mediated degradation of CD4	2	49	0.0411	ENSP00000216455,ENSP00000271308	PSMA3,PSMA5
HSA-180585	Vif-mediated degradation of APOBEC3G	2	50	0.0411	ENSP00000216455,ENSP00000271308	PSMA3,PSMA5
HSA-187577	SCF(Skp2)-mediated degradation of p27/p21	2	57	0.0411	ENSP00000216455,ENSP00000271308	PSMA3,PSMA5
HSA-1912408	Pre-NOTCH Transcription and Translation	2	62	0.0411	ENSP00000358151,ENSP00000476136	HIST1H2BJ,HIST2H2BE
HSA-195253	Degradation of beta-catenin by the destruction complex	2	79	0.0411	ENSP00000216455,ENSP00000271308	PSMA3,PSMA5
HSA-201722	Formation of the beta-catenin:TCF transactivating complex	2	60	0.0411	ENSP00000358151,ENSP00000476136	HIST1H2BJ,HIST2H2BE
HSA-202424	Downstream TCR signaling	2	89	0.0411	ENSP00000216455,ENSP00000271308	PSMA3,PSMA5
HSA-2559580	Oxidative Stress Induced Senescence	2	92	0.0411	ENSP00000358151,ENSP00000476136	HIST1H2BJ,HIST2H2BE
HSA-2559582	Senescence-Associated Secretory Phenotype (SASP)	2	78	0.0411	ENSP00000358151,ENSP00000476136	HIST1H2BJ,HIST2H2BE
HSA-2871837	FCERI mediated NF-kB activation	2	79	0.0411	ENSP00000216455,ENSP00000271308	PSMA3,PSMA5
HSA-3214815	HDACs deacetylate histones	2	60	0.0411	ENSP00000358151,ENSP00000476136	HIST1H2BJ,HIST2H2BE
HSA-349425	Autodegradation of the E3 ubiquitin ligase COP1	2	49	0.0411	ENSP00000216455,ENSP00000271308	PSMA3,PSMA5
HSA-427413	NoRC negatively regulates rRNA expression	2	74	0.0411	ENSP00000358151,ENSP00000476136	HIST1H2BJ,HIST2H2BE
HSA-450408	AUF1 (hnRNP D0) binds and destabilizes mRNA	2	51	0.0411	ENSP00000216455,ENSP00000271308	PSMA3,PSMA5
HSA-4608870	Asymmetric localization of PCP proteins	2	61	0.0411	ENSP00000216455,ENSP00000271308	PSMA3,PSMA5
HSA-4641257	Degradation of AXIN	2	52	0.0411	ENSP00000216455,ENSP00000271308	PSMA3,PSMA5
HSA-4641258	Degradation of DVL	2	54	0.0411	ENSP00000216455,ENSP00000271308	PSMA3,PSMA5
HSA-5250924	B-WICH complex positively regulates rRNA expression	2	58	0.0411	ENSP00000358151,ENSP00000476136	HIST1H2BJ,HIST2H2BE
HSA-5358346	Hedgehog ligand biogenesis	2	61	0.0411	ENSP00000216455,ENSP00000271308	PSMA3,PSMA5
HSA-5362768	Hh mutants that don't undergo autocatalytic processing are degraded by ERAD	2	53	0.0411	ENSP00000216455,ENSP00000271308	PSMA3,PSMA5
HSA-5607761	Dectin-1 mediated noncanonical NF-kB signaling	2	57	0.0411	ENSP00000216455,ENSP00000271308	PSMA3,PSMA5
HSA-5610780	Degradation of GLI1 by the proteasome	2	57	0.0411	ENSP00000216455,ENSP00000271308	PSMA3,PSMA5
HSA-5610783	Degradation of GLI2 by the proteasome	2	57	0.0411	ENSP00000216455,ENSP00000271308	PSMA3,PSMA5
HSA-5610785	GLI3 is processed to GLI3R by the proteasome	2	57	0.0411	ENSP00000216455,ENSP00000271308	PSMA3,PSMA5
HSA-5617472	Activation of anterior HOX genes in hindbrain development during early embryogenesis	2	91	0.0411	ENSP00000358151,ENSP00000476136	HIST1H2BJ,HIST2H2BE
HSA-5632684	Hedgehog 'on' state	2	82	0.0411	ENSP00000216455,ENSP00000271308	PSMA3,PSMA5
HSA-5658442	Regulation of RAS by GAPs	2	65	0.0411	ENSP00000216455,ENSP00000271308	PSMA3,PSMA5
HSA-5676590	NIK-->noncanonical NF-kB signaling	2	56	0.0411	ENSP00000216455,ENSP00000271308	PSMA3,PSMA5
HSA-5678895	Defective CFTR causes cystic fibrosis	2	58	0.0411	ENSP00000216455,ENSP00000271308	PSMA3,PSMA5
HSA-5687128	MAPK6/MAPK4 signaling	2	86	0.0411	ENSP00000216455,ENSP00000271308	PSMA3,PSMA5
HSA-5693565	Recruitment and ATM-mediated phosphorylation of repair and signaling proteins at DNA double strand breaks	2	59	0.0411	ENSP00000358151,ENSP00000476136	HIST1H2BJ,HIST2H2BE
HSA-5693571	Nonhomologous End-Joining (NHEJ)	2	52	0.0411	ENSP00000358151,ENSP00000476136	HIST1H2BJ,HIST2H2BE
HSA-5693607	Processing of DNA double-strand break ends	2	81	0.0411	ENSP00000358151,ENSP00000476136	HIST1H2BJ,HIST2H2BE
HSA-597592	Post-translational protein modification	8	1366	0.0411	ENSP00000216455,ENSP00000266254,ENSP00000271308,ENSP00000295897,ENSP00000358151,ENSP00000385834,ENSP00000393887,ENSP00000476136	AHSG,ALB,HIST1H2BJ,HIST2H2BE,PSMA3,PSMA5,TF,TTLL1
HSA-606279	Deposition of new CENPA-containing nucleosomes at the centromere	2	52	0.0411	ENSP00000358151,ENSP00000476136	HIST1H2BJ,HIST2H2BE
HSA-68827	CDT1 association with the CDC6:ORC:origin complex	2	56	0.0411	ENSP00000216455,ENSP00000271308	PSMA3,PSMA5
HSA-68886	M Phase	4	343	0.0411	ENSP00000216455,ENSP00000271308,ENSP00000358151,ENSP00000476136	HIST1H2BJ,HIST2H2BE,PSMA3,PSMA5
HSA-68949	Orc1 removal from chromatin	2	68	0.0411	ENSP00000216455,ENSP00000271308	PSMA3,PSMA5
HSA-69017	CDK-mediated phosphorylation and removal of Cdc6	2	68	0.0411	ENSP00000216455,ENSP00000271308	PSMA3,PSMA5
HSA-69229	Ubiquitin-dependent degradation of Cyclin D1	2	49	0.0411	ENSP00000216455,ENSP00000271308	PSMA3,PSMA5
HSA-69473	G2/M DNA damage checkpoint	2	78	0.0411	ENSP00000358151,ENSP00000476136	HIST1H2BJ,HIST2H2BE
HSA-69601	Ubiquitin Mediated Degradation of Phosphorylated Cdc25A	2	50	0.0411	ENSP00000216455,ENSP00000271308	PSMA3,PSMA5
HSA-73777	RNA Polymerase I Chain Elongation	2	58	0.0411	ENSP00000358151,ENSP00000476136	HIST1H2BJ,HIST2H2BE
HSA-8852276	The role of GTSE1 in G2/M progression after G2 checkpoint	2	73	0.0411	ENSP00000216455,ENSP00000271308	PSMA3,PSMA5
HSA-8854050	FBXL7 down-regulates AURKA during mitotic entry and in early mitosis	2	52	0.0411	ENSP00000216455,ENSP00000271308	PSMA3,PSMA5
HSA-8936459	RUNX1 regulates genes involved in megakaryocyte differentiation and platelet function	2	66	0.0411	ENSP00000358151,ENSP00000476136	HIST1H2BJ,HIST2H2BE
HSA-8939902	Regulation of RUNX2 expression and activity	2	68	0.0411	ENSP00000216455,ENSP00000271308	PSMA3,PSMA5
HSA-8941858	Regulation of RUNX3 expression and activity	2	51	0.0411	ENSP00000216455,ENSP00000271308	PSMA3,PSMA5
HSA-8948751	Regulation of PTEN stability and activity	2	66	0.0411	ENSP00000216455,ENSP00000271308	PSMA3,PSMA5
HSA-9010553	Regulation of expression of SLITs and ROBOs	3	164	0.0411	ENSP00000216455,ENSP00000270625,ENSP00000271308	PSMA3,PSMA5,RPS11
HSA-909733	Interferon alpha/beta signaling	2	66	0.0411	ENSP00000360869,ENSP00000381601	IFIT1,MX1
HSA-912446	Meiotic recombination	2	55	0.0411	ENSP00000358151,ENSP00000476136	HIST1H2BJ,HIST2H2BE
HSA-9604323	Negative regulation of NOTCH4 signaling	2	50	0.0411	ENSP00000216455,ENSP00000271308	PSMA3,PSMA5
HSA-5689603	UCH proteinases	2	93	0.0417	ENSP00000216455,ENSP00000271308	PSMA3,PSMA5
HSA-9020702	Interleukin-1 signaling	2	98	0.0447	ENSP00000216455,ENSP00000271308	PSMA3,PSMA5
HSA-382551	Transport of small molecules	5	706	0.0459	ENSP00000216455,ENSP00000271308,ENSP00000295897,ENSP00000323929,ENSP00000385834	A2M,ALB,PSMA3,PSMA5,TF
HSA-382556	ABC-family proteins mediated transport	2	100	0.0459	ENSP00000216455,ENSP00000271308	PSMA3,PSMA5

## Sheet: SP+SGL07
#term ID	term description	observed gene count	background gene count	false discovery rate	matching proteins in your network (IDs)	matching proteins in your network (labels)
HSA-2559586	DNA Damage/Telomere Stress Induced Senescence	5	61	5.99e-05	ENSP00000244534,ENSP00000261366,ENSP00000307705,ENSP00000358151,ENSP00000476136	HIST1H1D,HIST1H1E,HIST1H2BJ,HIST2H2BE,LMNB1
HSA-2559584	Formation of Senescence-Associated Heterochromatin Foci (SAHF)	3	16	0.0011	ENSP00000244534,ENSP00000261366,ENSP00000307705	HIST1H1D,HIST1H1E,LMNB1
HSA-114608	Platelet degranulation	4	125	0.0084	ENSP00000295897,ENSP00000323929,ENSP00000385834,ENSP00000393887	A2M,AHSG,ALB,TF
HSA-2262752	Cellular responses to stress	6	384	0.0084	ENSP00000244534,ENSP00000261366,ENSP00000271308,ENSP00000307705,ENSP00000358151,ENSP00000476136	HIST1H1D,HIST1H1E,HIST1H2BJ,HIST2H2BE,LMNB1,PSMA5
HSA-6799990	Metal sequestration by antimicrobial proteins	2	6	0.0084	ENSP00000231751,ENSP00000357727	LTF,S100A9
HSA-75153	Apoptotic execution phase	3	51	0.0084	ENSP00000244534,ENSP00000261366,ENSP00000307705	HIST1H1D,HIST1H1E,LMNB1
HSA-1221632	Meiotic synapsis	3	58	0.0087	ENSP00000261366,ENSP00000358151,ENSP00000476136	HIST1H2BJ,HIST2H2BE,LMNB1
HSA-109581	Apoptosis	4	162	0.0093	ENSP00000244534,ENSP00000261366,ENSP00000271308,ENSP00000307705	HIST1H1D,HIST1H1E,LMNB1,PSMA5
HSA-211227	Activation of DNA fragmentation factor	2	13	0.0102	ENSP00000244534,ENSP00000307705	HIST1H1D,HIST1H1E
HSA-5578749	Transcriptional regulation by small RNAs	3	72	0.0102	ENSP00000358151,ENSP00000446215,ENSP00000476136	HIST1H2BJ,HIST2H2BE,RAN
HSA-977225	Amyloid fiber formation	3	78	0.0113	ENSP00000231751,ENSP00000358151,ENSP00000476136	HIST1H2BJ,HIST2H2BE,LTF
HSA-392499	Metabolism of proteins	11	1948	0.0176	ENSP00000231751,ENSP00000266254,ENSP00000270625,ENSP00000271308,ENSP00000295897,ENSP00000340466,ENSP00000356354,ENSP00000358151,ENSP00000385834,ENSP00000393887,ENSP00000476136	AHSG,ALB,GANAB,HIST1H2BJ,HIST2H2BE,LTF,PCMT1,PSMA5,RPS11,TF,TTLL1
HSA-8939236	RUNX1 regulates transcription of genes involved in differentiation of HSCs	3	96	0.0176	ENSP00000271308,ENSP00000358151,ENSP00000476136	HIST1H2BJ,HIST2H2BE,PSMA5
HSA-68875	Mitotic Prophase	3	101	0.0188	ENSP00000261366,ENSP00000358151,ENSP00000476136	HIST1H2BJ,HIST2H2BE,LMNB1
HSA-8957275	Post-translational protein phosphorylation	3	106	0.0195	ENSP00000295897,ENSP00000385834,ENSP00000393887	AHSG,ALB,TF
HSA-8953854	Metabolism of RNA	6	652	0.0226	ENSP00000227524,ENSP00000270625,ENSP00000271308,ENSP00000341826,ENSP00000359645,ENSP00000446215	HNRNPA1,PRPF19,PSMA5,RAN,RBMX,RPS11
HSA-381426	Regulation of Insulin-like Growth Factor (IGF) transport and uptake by Insulin-like Growth Factor Binding Proteins (IGFBPs)	3	123	0.0251	ENSP00000295897,ENSP00000385834,ENSP00000393887	AHSG,ALB,TF
HSA-73728	RNA Polymerase I Promoter Opening	2	32	0.0257	ENSP00000358151,ENSP00000476136	HIST1H2BJ,HIST2H2BE
HSA-171306	Packaging Of Telomere Ends	2	33	0.0262	ENSP00000358151,ENSP00000476136	HIST1H2BJ,HIST2H2BE
HSA-5334118	DNA methylation	2	34	0.0268	ENSP00000358151,ENSP00000476136	HIST1H2BJ,HIST2H2BE
HSA-195721	Signaling by WNT	4	293	0.0288	ENSP00000271308,ENSP00000299138,ENSP00000358151,ENSP00000476136	HIST1H2BJ,HIST2H2BE,PSMA5,VPS35
HSA-427359	SIRT1 negatively regulates rRNA expression	2	37	0.0288	ENSP00000358151,ENSP00000476136	HIST1H2BJ,HIST2H2BE
HSA-5625886	Activated PKN1 stimulates transcription of AR (androgen receptor) regulated genes KLK2 and KLK3	2	36	0.0288	ENSP00000358151,ENSP00000476136	HIST1H2BJ,HIST2H2BE
HSA-8957322	Metabolism of steroids	3	146	0.0318	ENSP00000295897,ENSP00000421725,ENSP00000446215	ALB,GC,RAN
HSA-69481	G2/M Checkpoints	3	148	0.0320	ENSP00000271308,ENSP00000358151,ENSP00000476136	HIST1H2BJ,HIST2H2BE,PSMA5
HSA-212300	PRC2 methylates histones and DNA	2	42	0.0330	ENSP00000358151,ENSP00000476136	HIST1H2BJ,HIST2H2BE
HSA-2299718	Condensation of Prophase Chromosomes	2	42	0.0330	ENSP00000358151,ENSP00000476136	HIST1H2BJ,HIST2H2BE
HSA-427389	ERCC6 (CSB) and EHMT2 (G9a) positively regulate rRNA expression	2	45	0.0355	ENSP00000358151,ENSP00000476136	HIST1H2BJ,HIST2H2BE
HSA-597592	Post-translational protein modification	8	1366	0.0388	ENSP00000266254,ENSP00000271308,ENSP00000295897,ENSP00000340466,ENSP00000358151,ENSP00000385834,ENSP00000393887,ENSP00000476136	AHSG,ALB,GANAB,HIST1H2BJ,HIST2H2BE,PSMA5,TF,TTLL1
HSA-68886	M Phase	4	343	0.0399	ENSP00000261366,ENSP00000271308,ENSP00000358151,ENSP00000476136	HIST1H2BJ,HIST2H2BE,LMNB1,PSMA5
HSA-5663205	Infectious disease	4	363	0.0431	ENSP00000231751,ENSP00000270625,ENSP00000271308,ENSP00000446215	LTF,PSMA5,RAN,RPS11
HSA-5693571	Nonhomologous End-Joining (NHEJ)	2	52	0.0431	ENSP00000358151,ENSP00000476136	HIST1H2BJ,HIST2H2BE
HSA-606279	Deposition of new CENPA-containing nucleosomes at the centromere	2	52	0.0431	ENSP00000358151,ENSP00000476136	HIST1H2BJ,HIST2H2BE
HSA-72163	mRNA Splicing - Major Pathway	3	178	0.0431	ENSP00000227524,ENSP00000341826,ENSP00000359645	HNRNPA1,PRPF19,RBMX
HSA-912446	Meiotic recombination	2	55	0.0431	ENSP00000358151,ENSP00000476136	HIST1H2BJ,HIST2H2BE
HSA-157118	Signaling by NOTCH	3	197	0.0451	ENSP00000271308,ENSP00000358151,ENSP00000476136	HIST1H2BJ,HIST2H2BE,PSMA5
HSA-1912408	Pre-NOTCH Transcription and Translation	2	62	0.0451	ENSP00000358151,ENSP00000476136	HIST1H2BJ,HIST2H2BE
HSA-201681	TCF dependent signaling in response to WNT	3	198	0.0451	ENSP00000271308,ENSP00000358151,ENSP00000476136	HIST1H2BJ,HIST2H2BE,PSMA5
HSA-201722	Formation of the beta-catenin:TCF transactivating complex	2	60	0.0451	ENSP00000358151,ENSP00000476136	HIST1H2BJ,HIST2H2BE
HSA-3214815	HDACs deacetylate histones	2	60	0.0451	ENSP00000358151,ENSP00000476136	HIST1H2BJ,HIST2H2BE
HSA-5250924	B-WICH complex positively regulates rRNA expression	2	58	0.0451	ENSP00000358151,ENSP00000476136	HIST1H2BJ,HIST2H2BE
HSA-5689880	Ub-specific processing proteases	3	202	0.0451	ENSP00000271308,ENSP00000358151,ENSP00000476136	HIST1H2BJ,HIST2H2BE,PSMA5
HSA-5693565	Recruitment and ATM-mediated phosphorylation of repair and signaling proteins at DNA double strand breaks	2	59	0.0451	ENSP00000358151,ENSP00000476136	HIST1H2BJ,HIST2H2BE
HSA-73777	RNA Polymerase I Chain Elongation	2	58	0.0451	ENSP00000358151,ENSP00000476136	HIST1H2BJ,HIST2H2BE
HSA-8936459	RUNX1 regulates genes involved in megakaryocyte differentiation and platelet function	2	66	0.0451	ENSP00000358151,ENSP00000476136	HIST1H2BJ,HIST2H2BE
HSA-1650814	Collagen biosynthesis and modifying enzymes	2	67	0.0455	ENSP00000300026,ENSP00000340937	COL17A1,PPIB
HSA-174824	Plasma lipoprotein assembly, remodeling, and clearance	2	67	0.0455	ENSP00000295897,ENSP00000323929	A2M,ALB

## Sheet: SP+SGL10
#term ID	term description	observed gene count	background gene count	false discovery rate	matching proteins in your network (IDs)	matching proteins in your network (labels)
HSA-114608	Platelet degranulation	8	125	6.01e-07	ENSP00000263100,ENSP00000295897,ENSP00000323929,ENSP00000357076,ENSP00000370010,ENSP00000371958,ENSP00000385834,ENSP00000393887	A1BG,A2M,AHSG,ALB,CD9,TAGLN2,TF,TMSB4X
HSA-109581	Apoptosis	7	162	3.06e-05	ENSP00000244534,ENSP00000271308,ENSP00000306330,ENSP00000307705,ENSP00000307786,ENSP00000330074,ENSP00000361930	CYCS,HIST1H1B,HIST1H1D,HIST1H1E,PSMA5,YWHAB,YWHAG
HSA-109582	Hemostasis	11	601	3.06e-05	ENSP00000215754,ENSP00000263100,ENSP00000295897,ENSP00000323929,ENSP00000357076,ENSP00000369654,ENSP00000370010,ENSP00000371958,ENSP00000385834,ENSP00000393887,ENSP00000418447	A1BG,A2M,AHSG,ALB,CD9,HBD,MIF,PPP2CA,TAGLN2,TF,TMSB4X
HSA-2262752	Cellular responses to stress	9	384	3.20e-05	ENSP00000216218,ENSP00000244534,ENSP00000262746,ENSP00000271308,ENSP00000301522,ENSP00000307705,ENSP00000307786,ENSP00000330074,ENSP00000476136	CYCS,HIST1H1B,HIST1H1D,HIST1H1E,HIST1H2BJ,PRDX1,PRDX2,PSMA5,ST13
HSA-5628897	TP53 Regulates Metabolic Genes	5	83	0.00014	ENSP00000262746,ENSP00000301522,ENSP00000306330,ENSP00000307786,ENSP00000361930	CYCS,PRDX1,PRDX2,YWHAB,YWHAG
HSA-211227	Activation of DNA fragmentation factor	3	13	0.00037	ENSP00000244534,ENSP00000307705,ENSP00000330074	HIST1H1B,HIST1H1D,HIST1H1E
HSA-2559584	Formation of Senescence-Associated Heterochromatin Foci (SAHF)	3	16	0.00054	ENSP00000244534,ENSP00000307705,ENSP00000330074	HIST1H1B,HIST1H1D,HIST1H1E
HSA-2559586	DNA Damage/Telomere Stress Induced Senescence	4	61	0.00075	ENSP00000244534,ENSP00000307705,ENSP00000330074,ENSP00000476136	HIST1H1B,HIST1H1D,HIST1H1E,HIST1H2BJ
HSA-3299685	Detoxification of Reactive Oxygen Species	3	35	0.0039	ENSP00000262746,ENSP00000301522,ENSP00000307786	CYCS,PRDX1,PRDX2
HSA-6798695	Neutrophil degranulation	7	471	0.0054	ENSP00000215754,ENSP00000231751,ENSP00000263100,ENSP00000271308,ENSP00000369538,ENSP00000376886,ENSP00000393887	A1BG,AHSG,GDI2,LTF,MIF,NME1-NME2,PSMA5
HSA-1643685	Disease	10	1018	0.0055	ENSP00000231751,ENSP00000262746,ENSP00000271308,ENSP00000295897,ENSP00000301522,ENSP00000361930,ENSP00000371958,ENSP00000402103,ENSP00000418447,ENSP00000467466	ALB,CD9,HK1,LTF,PPP2CA,PRDX1,PRDX2,PSMA5,RPS15,YWHAB
HSA-109606	Intrinsic Pathway for Apoptosis	3	43	0.0057	ENSP00000306330,ENSP00000307786,ENSP00000361930	CYCS,YWHAB,YWHAG
HSA-3700989	Transcriptional Regulation by TP53	6	359	0.0073	ENSP00000262746,ENSP00000301522,ENSP00000306330,ENSP00000307786,ENSP00000361930,ENSP00000418447	CYCS,PPP2CA,PRDX1,PRDX2,YWHAB,YWHAG
HSA-194315	Signaling by Rho GTPases	6	402	0.0119	ENSP00000306330,ENSP00000323929,ENSP00000361930,ENSP00000369538,ENSP00000418447,ENSP00000476136	A2M,GDI2,HIST1H2BJ,PPP2CA,YWHAB,YWHAG
HSA-5625740	RHO GTPases activate PKNs	3	63	0.0123	ENSP00000306330,ENSP00000361930,ENSP00000476136	HIST1H2BJ,YWHAB,YWHAG
HSA-69481	G2/M Checkpoints	4	148	0.0123	ENSP00000271308,ENSP00000306330,ENSP00000361930,ENSP00000476136	HIST1H2BJ,PSMA5,YWHAB,YWHAG
HSA-69620	Cell Cycle Checkpoints	5	265	0.0123	ENSP00000271308,ENSP00000306330,ENSP00000361930,ENSP00000418447,ENSP00000476136	HIST1H2BJ,PPP2CA,PSMA5,YWHAB,YWHAG
HSA-75035	Chk1/Chk2(Cds1) mediated inactivation of Cyclin B:Cdk1 complex	2	13	0.0123	ENSP00000306330,ENSP00000361930	YWHAB,YWHAG
HSA-70171	Glycolysis	3	66	0.0127	ENSP00000229239,ENSP00000402103,ENSP00000418447	GAPDH,HK1,PPP2CA
HSA-111447	Activation of BAD and translocation to mitochondria	2	15	0.0140	ENSP00000306330,ENSP00000361930	YWHAB,YWHAG
HSA-168249	Innate Immune System	9	1012	0.0141	ENSP00000215754,ENSP00000223642,ENSP00000231751,ENSP00000263100,ENSP00000271308,ENSP00000369538,ENSP00000376886,ENSP00000393887,ENSP00000418447	A1BG,AHSG,C5,GDI2,LTF,MIF,NME1-NME2,PPP2CA,PSMA5
HSA-69473	G2/M DNA damage checkpoint	3	78	0.0175	ENSP00000306330,ENSP00000361930,ENSP00000476136	HIST1H2BJ,YWHAB,YWHAG
HSA-8862803	Deregulated CDK5 triggers multiple neurodegenerative pathways in Alzheimer's disease models	2	22	0.0245	ENSP00000262746,ENSP00000301522	PRDX1,PRDX2
HSA-5673000	RAF activation	2	24	0.0270	ENSP00000361930,ENSP00000418447	PPP2CA,YWHAB
HSA-168256	Immune System	12	1925	0.0327	ENSP00000215754,ENSP00000223642,ENSP00000231751,ENSP00000263100,ENSP00000271308,ENSP00000340937,ENSP00000361930,ENSP00000369538,ENSP00000376886,ENSP00000381601,ENSP00000393887,ENSP00000418447	A1BG,AHSG,C5,COL17A1,GDI2,LTF,MIF,MX1,NME1-NME2,PPP2CA,PSMA5,YWHAB
HSA-8957275	Post-translational protein phosphorylation	3	106	0.0340	ENSP00000295897,ENSP00000385834,ENSP00000393887	AHSG,ALB,TF
HSA-73857	RNA Polymerase II Transcription	9	1233	0.0413	ENSP00000262746,ENSP00000271308,ENSP00000301522,ENSP00000306330,ENSP00000307786,ENSP00000361930,ENSP00000418447,ENSP00000421592,ENSP00000476136	ALYREF,CYCS,HIST1H2BJ,PPP2CA,PRDX1,PRDX2,PSMA5,YWHAB,YWHAG
HSA-381426	Regulation of Insulin-like Growth Factor (IGF) transport and uptake by Insulin-like Growth Factor Binding Proteins (IGFBPs)	3	123	0.0471	ENSP00000295897,ENSP00000385834,ENSP00000393887	AHSG,ALB,TF

## Sheet: SP+SGL12
#term ID	term description	observed gene count	background gene count	false discovery rate	matching proteins in your network (IDs)	matching proteins in your network (labels)
HSA-114608	Platelet degranulation	8	125	4.04e-06	ENSP00000236850,ENSP00000263100,ENSP00000295897,ENSP00000323929,ENSP00000370010,ENSP00000378394,ENSP00000385834,ENSP00000393887	A1BG,A2M,AHSG,ALB,APOA1,PSAP,TF,TMSB4X
HSA-109581	Apoptosis	8	162	9.20e-06	ENSP00000044462,ENSP00000244534,ENSP00000271308,ENSP00000306330,ENSP00000307705,ENSP00000330074,ENSP00000345347,ENSP00000361930	HIST1H1B,HIST1H1D,HIST1H1E,HMGB1,PSMA4,PSMA5,YWHAB,YWHAG
HSA-211227	Activation of DNA fragmentation factor	4	13	2.01e-05	ENSP00000244534,ENSP00000307705,ENSP00000330074,ENSP00000345347	HIST1H1B,HIST1H1D,HIST1H1E,HMGB1
HSA-2559586	DNA Damage/Telomere Stress Induced Senescence	5	61	0.00012	ENSP00000244534,ENSP00000307705,ENSP00000330074,ENSP00000358151,ENSP00000476136	HIST1H1B,HIST1H1D,HIST1H1E,HIST1H2BJ,HIST2H2BE
HSA-1643685	Disease	14	1018	0.00014	ENSP00000044462,ENSP00000231751,ENSP00000262746,ENSP00000271308,ENSP00000295897,ENSP00000301522,ENSP00000321259,ENSP00000361076,ENSP00000361930,ENSP00000375730,ENSP00000402103,ENSP00000418447,ENSP00000418868,ENSP00000446215	ALB,HK1,LTF,PPP2CA,PRDX1,PRDX2,PSMA4,PSMA5,RAN,RPL13A,RPL29,RPL7A,TALDO1,YWHAB
HSA-6799990	Metal sequestration by antimicrobial proteins	3	6	0.00014	ENSP00000231751,ENSP00000357722,ENSP00000357727	LTF,S100A8,S100A9
HSA-2262752	Cellular responses to stress	9	384	0.00015	ENSP00000044462,ENSP00000244534,ENSP00000262746,ENSP00000271308,ENSP00000301522,ENSP00000307705,ENSP00000330074,ENSP00000358151,ENSP00000476136	HIST1H1B,HIST1H1D,HIST1H1E,HIST1H2BJ,HIST2H2BE,PRDX1,PRDX2,PSMA4,PSMA5
HSA-8953854	Metabolism of RNA	11	652	0.00023	ENSP00000044462,ENSP00000227524,ENSP00000271308,ENSP00000341826,ENSP00000361076,ENSP00000361930,ENSP00000375730,ENSP00000386458,ENSP00000418447,ENSP00000418868,ENSP00000446215	HNRNPA1,PPP2CA,PRPF19,PRPF40A,PSMA4,PSMA5,RAN,RPL13A,RPL29,RPL7A,YWHAB
HSA-69481	G2/M Checkpoints	6	148	0.00033	ENSP00000044462,ENSP00000271308,ENSP00000306330,ENSP00000358151,ENSP00000361930,ENSP00000476136	HIST1H2BJ,HIST2H2BE,PSMA4,PSMA5,YWHAB,YWHAG
HSA-69620	Cell Cycle Checkpoints	7	265	0.00072	ENSP00000044462,ENSP00000271308,ENSP00000306330,ENSP00000358151,ENSP00000361930,ENSP00000418447,ENSP00000476136	HIST1H2BJ,HIST2H2BE,PPP2CA,PSMA4,PSMA5,YWHAB,YWHAG
HSA-2559584	Formation of Senescence-Associated Heterochromatin Foci (SAHF)	3	16	0.00082	ENSP00000244534,ENSP00000307705,ENSP00000330074	HIST1H1B,HIST1H1D,HIST1H1E
HSA-1430728	Metabolism	18	2032	0.00093	ENSP00000044462,ENSP00000229270,ENSP00000236850,ENSP00000251527,ENSP00000271308,ENSP00000280346,ENSP00000295897,ENSP00000321259,ENSP00000358727,ENSP00000361076,ENSP00000362329,ENSP00000375730,ENSP00000378394,ENSP00000402103,ENSP00000418447,ENSP00000418868,ENSP00000421725,ENSP00000446215	ALB,APOA1,DLAT,ESYT2,GC,GSTO1,HK1,PPA1,PPP2CA,PSAP,PSMA4,PSMA5,RAN,RPL13A,RPL29,RPL7A,TALDO1,TPI1
HSA-5686938	Regulation of TLR by endogenous ligand	3	19	0.0011	ENSP00000345347,ENSP00000357722,ENSP00000357727	HMGB1,S100A8,S100A9
HSA-157579	Telomere Maintenance	4	63	0.0014	ENSP00000358151,ENSP00000368458,ENSP00000473172,ENSP00000476136	HIST1H2BJ,HIST2H2BE,PCNA,RUVBL2
HSA-5625740	RHO GTPases activate PKNs	4	63	0.0014	ENSP00000306330,ENSP00000358151,ENSP00000361930,ENSP00000476136	HIST1H2BJ,HIST2H2BE,YWHAB,YWHAG
HSA-392499	Metabolism of proteins	17	1948	0.0016	ENSP00000044462,ENSP00000231751,ENSP00000236850,ENSP00000266254,ENSP00000271308,ENSP00000295897,ENSP00000356354,ENSP00000358151,ENSP00000361076,ENSP00000362329,ENSP00000368458,ENSP00000375730,ENSP00000385834,ENSP00000393887,ENSP00000418770,ENSP00000418868,ENSP00000476136	AHSG,ALB,APOA1,HIST1H2BJ,HIST2H2BE,LTF,PARK7,PCMT1,PCNA,PPA1,PSMA4,PSMA5,RPL13A,RPL29,RPL7A,TF,TTLL1
HSA-1640170	Cell Cycle	9	586	0.0019	ENSP00000044462,ENSP00000271308,ENSP00000306330,ENSP00000358151,ENSP00000361930,ENSP00000368458,ENSP00000418447,ENSP00000473172,ENSP00000476136	HIST1H2BJ,HIST2H2BE,PCNA,PPP2CA,PSMA4,PSMA5,RUVBL2,YWHAB,YWHAG
HSA-109582	Hemostasis	9	601	0.0022	ENSP00000236850,ENSP00000263100,ENSP00000295897,ENSP00000323929,ENSP00000370010,ENSP00000378394,ENSP00000385834,ENSP00000393887,ENSP00000418447	A1BG,A2M,AHSG,ALB,APOA1,PPP2CA,PSAP,TF,TMSB4X
HSA-6798695	Neutrophil degranulation	8	471	0.0023	ENSP00000231751,ENSP00000263100,ENSP00000271308,ENSP00000345347,ENSP00000357722,ENSP00000357727,ENSP00000378394,ENSP00000393887	A1BG,AHSG,HMGB1,LTF,PSAP,PSMA5,S100A8,S100A9
HSA-69473	G2/M DNA damage checkpoint	4	78	0.0024	ENSP00000306330,ENSP00000358151,ENSP00000361930,ENSP00000476136	HIST1H2BJ,HIST2H2BE,YWHAB,YWHAG
HSA-977225	Amyloid fiber formation	4	78	0.0024	ENSP00000231751,ENSP00000236850,ENSP00000358151,ENSP00000476136	APOA1,HIST1H2BJ,HIST2H2BE,LTF
HSA-5663205	Infectious disease	7	363	0.0027	ENSP00000044462,ENSP00000231751,ENSP00000271308,ENSP00000361076,ENSP00000375730,ENSP00000418868,ENSP00000446215	LTF,PSMA4,PSMA5,RAN,RPL13A,RPL29,RPL7A
HSA-5628897	TP53 Regulates Metabolic Genes	4	83	0.0028	ENSP00000262746,ENSP00000301522,ENSP00000306330,ENSP00000361930	PRDX1,PRDX2,YWHAB,YWHAG
HSA-9010553	Regulation of expression of SLITs and ROBOs	5	164	0.0030	ENSP00000044462,ENSP00000271308,ENSP00000361076,ENSP00000375730,ENSP00000418868	PSMA4,PSMA5,RPL13A,RPL29,RPL7A
HSA-8939236	RUNX1 regulates transcription of genes involved in differentiation of HSCs	4	96	0.0041	ENSP00000044462,ENSP00000271308,ENSP00000358151,ENSP00000476136	HIST1H2BJ,HIST2H2BE,PSMA4,PSMA5
HSA-168249	Innate Immune System	11	1012	0.0042	ENSP00000044462,ENSP00000223642,ENSP00000231751,ENSP00000263100,ENSP00000271308,ENSP00000345347,ENSP00000357722,ENSP00000357727,ENSP00000378394,ENSP00000393887,ENSP00000418447	A1BG,AHSG,C5,HMGB1,LTF,PPP2CA,PSAP,PSMA4,PSMA5,S100A8,S100A9
HSA-8963896	HDL assembly	2	7	0.0050	ENSP00000236850,ENSP00000323929	A2M,APOA1
HSA-8957275	Post-translational protein phosphorylation	4	106	0.0055	ENSP00000236850,ENSP00000295897,ENSP00000385834,ENSP00000393887	AHSG,ALB,APOA1,TF
HSA-201681	TCF dependent signaling in response to WNT	5	198	0.0058	ENSP00000044462,ENSP00000271308,ENSP00000358151,ENSP00000418447,ENSP00000476136	HIST1H2BJ,HIST2H2BE,PPP2CA,PSMA4,PSMA5
HSA-975957	Nonsense Mediated Decay (NMD) enhanced by the Exon Junction Complex (EJC)	4	112	0.0063	ENSP00000361076,ENSP00000375730,ENSP00000418447,ENSP00000418868	PPP2CA,RPL13A,RPL29,RPL7A
HSA-8964058	HDL remodeling	2	9	0.0066	ENSP00000236850,ENSP00000295897	ALB,APOA1
HSA-381426	Regulation of Insulin-like Growth Factor (IGF) transport and uptake by Insulin-like Growth Factor Binding Proteins (IGFBPs)	4	123	0.0081	ENSP00000236850,ENSP00000295897,ENSP00000385834,ENSP00000393887	AHSG,ALB,APOA1,TF
HSA-168256	Immune System	15	1925	0.0083	ENSP00000044462,ENSP00000223642,ENSP00000231751,ENSP00000263100,ENSP00000271308,ENSP00000321259,ENSP00000345347,ENSP00000357722,ENSP00000357727,ENSP00000358727,ENSP00000361930,ENSP00000378394,ENSP00000381601,ENSP00000393887,ENSP00000418447	A1BG,AHSG,C5,GSTO1,HMGB1,LTF,MX1,PPP2CA,PSAP,PSMA4,PSMA5,S100A8,S100A9,TALDO1,YWHAB
HSA-68886	M Phase	6	343	0.0087	ENSP00000044462,ENSP00000271308,ENSP00000306330,ENSP00000358151,ENSP00000418447,ENSP00000476136	HIST1H2BJ,HIST2H2BE,PPP2CA,PSMA4,PSMA5,YWHAG
HSA-69206	G1/S Transition	4	128	0.0087	ENSP00000044462,ENSP00000271308,ENSP00000368458,ENSP00000418447	PCNA,PPP2CA,PSMA4,PSMA5
HSA-69278	Cell Cycle, Mitotic	7	483	0.0088	ENSP00000044462,ENSP00000271308,ENSP00000306330,ENSP00000358151,ENSP00000368458,ENSP00000418447,ENSP00000476136	HIST1H2BJ,HIST2H2BE,PCNA,PPP2CA,PSMA4,PSMA5,YWHAG
HSA-71291	Metabolism of amino acids and derivatives	6	354	0.0095	ENSP00000044462,ENSP00000271308,ENSP00000280346,ENSP00000361076,ENSP00000375730,ENSP00000418868	DLAT,PSMA4,PSMA5,RPL13A,RPL29,RPL7A
HSA-3700989	Transcriptional Regulation by TP53	6	359	0.0100	ENSP00000262746,ENSP00000301522,ENSP00000306330,ENSP00000361930,ENSP00000368458,ENSP00000418447	PCNA,PPP2CA,PRDX1,PRDX2,YWHAB,YWHAG
HSA-168255	Influenza Life Cycle	4	137	0.0102	ENSP00000361076,ENSP00000375730,ENSP00000418868,ENSP00000446215	RAN,RPL13A,RPL29,RPL7A
HSA-2168880	Scavenging of heme from plasma	2	13	0.0102	ENSP00000236850,ENSP00000295897	ALB,APOA1
HSA-75035	Chk1/Chk2(Cds1) mediated inactivation of Cyclin B:Cdk1 complex	2	13	0.0102	ENSP00000306330,ENSP00000361930	YWHAB,YWHAG
HSA-5619115	Disorders of transmembrane transporters	4	141	0.0107	ENSP00000044462,ENSP00000271308,ENSP00000295897,ENSP00000402103	ALB,HK1,PSMA4,PSMA5
HSA-111447	Activation of BAD and translocation to mitochondria	2	15	0.0120	ENSP00000306330,ENSP00000361930	YWHAB,YWHAG
HSA-70171	Glycolysis	3	66	0.0120	ENSP00000229270,ENSP00000402103,ENSP00000418447	HK1,PPP2CA,TPI1
HSA-168898	Toll-like Receptor Cascades	4	151	0.0122	ENSP00000345347,ENSP00000357722,ENSP00000357727,ENSP00000418447	HMGB1,PPP2CA,S100A8,S100A9
HSA-174824	Plasma lipoprotein assembly, remodeling, and clearance	3	67	0.0122	ENSP00000236850,ENSP00000295897,ENSP00000323929	A2M,ALB,APOA1
HSA-194315	Signaling by Rho GTPases	6	402	0.0144	ENSP00000306330,ENSP00000323929,ENSP00000358151,ENSP00000361930,ENSP00000418447,ENSP00000476136	A2M,HIST1H2BJ,HIST2H2BE,PPP2CA,YWHAB,YWHAG
HSA-5578749	Transcriptional regulation by small RNAs	3	72	0.0144	ENSP00000358151,ENSP00000446215,ENSP00000476136	HIST1H2BJ,HIST2H2BE,RAN
HSA-195258	RHO GTPase Effectors	5	273	0.0145	ENSP00000306330,ENSP00000358151,ENSP00000361930,ENSP00000418447,ENSP00000476136	HIST1H2BJ,HIST2H2BE,PPP2CA,YWHAB,YWHAG
HSA-195253	Degradation of beta-catenin by the destruction complex	3	79	0.0174	ENSP00000044462,ENSP00000271308,ENSP00000418447	PPP2CA,PSMA4,PSMA5
HSA-212436	Generic Transcription Pathway	10	1112	0.0181	ENSP00000044462,ENSP00000262746,ENSP00000271308,ENSP00000301522,ENSP00000306330,ENSP00000358151,ENSP00000361930,ENSP00000368458,ENSP00000418447,ENSP00000476136	HIST1H2BJ,HIST2H2BE,PCNA,PPP2CA,PRDX1,PRDX2,PSMA4,PSMA5,YWHAB,YWHAG
HSA-450531	Regulation of mRNA stability by proteins that bind AU-rich elements	3	83	0.0190	ENSP00000044462,ENSP00000271308,ENSP00000361930	PSMA4,PSMA5,YWHAB
HSA-449147	Signaling by Interleukins	6	439	0.0193	ENSP00000044462,ENSP00000271308,ENSP00000321259,ENSP00000345347,ENSP00000358727,ENSP00000418447	GSTO1,HMGB1,PPP2CA,PSMA4,PSMA5,TALDO1
HSA-8862803	Deregulated CDK5 triggers multiple neurodegenerative pathways in Alzheimer's disease models	2	22	0.0193	ENSP00000262746,ENSP00000301522	PRDX1,PRDX2
HSA-156902	Peptide chain elongation	3	86	0.0195	ENSP00000361076,ENSP00000375730,ENSP00000418868	RPL13A,RPL29,RPL7A
HSA-192823	Viral mRNA Translation	3	86	0.0195	ENSP00000361076,ENSP00000375730,ENSP00000418868	RPL13A,RPL29,RPL7A
HSA-5673000	RAF activation	2	24	0.0205	ENSP00000361930,ENSP00000418447	PPP2CA,YWHAB
HSA-2408557	Selenocysteine synthesis	3	90	0.0209	ENSP00000361076,ENSP00000375730,ENSP00000418868	RPL13A,RPL29,RPL7A
HSA-597592	Post-translational protein modification	11	1366	0.0209	ENSP00000044462,ENSP00000236850,ENSP00000266254,ENSP00000271308,ENSP00000295897,ENSP00000358151,ENSP00000368458,ENSP00000385834,ENSP00000393887,ENSP00000418770,ENSP00000476136	AHSG,ALB,APOA1,HIST1H2BJ,HIST2H2BE,PARK7,PCNA,PSMA4,PSMA5,TF,TTLL1
HSA-69275	G2/M Transition	4	189	0.0209	ENSP00000044462,ENSP00000271308,ENSP00000306330,ENSP00000418447	PPP2CA,PSMA4,PSMA5,YWHAG
HSA-72764	Eukaryotic Translation Termination	3	90	0.0209	ENSP00000361076,ENSP00000375730,ENSP00000418868	RPL13A,RPL29,RPL7A
HSA-74160	Gene expression (Transcription)	11	1366	0.0209	ENSP00000044462,ENSP00000262746,ENSP00000271308,ENSP00000301522,ENSP00000306330,ENSP00000358151,ENSP00000361930,ENSP00000368458,ENSP00000418447,ENSP00000446215,ENSP00000476136	HIST1H2BJ,HIST2H2BE,PCNA,PPP2CA,PRDX1,PRDX2,PSMA4,PSMA5,RAN,YWHAB,YWHAG
HSA-975956	Nonsense Mediated Decay (NMD) independent of the Exon Junction Complex (EJC)	3	92	0.0209	ENSP00000361076,ENSP00000375730,ENSP00000418868	RPL13A,RPL29,RPL7A
HSA-157118	Signaling by NOTCH	4	197	0.0220	ENSP00000044462,ENSP00000271308,ENSP00000358151,ENSP00000476136	HIST1H2BJ,HIST2H2BE,PSMA4,PSMA5
HSA-5689880	Ub-specific processing proteases	4	202	0.0233	ENSP00000044462,ENSP00000271308,ENSP00000358151,ENSP00000476136	HIST1H2BJ,HIST2H2BE,PSMA4,PSMA5
HSA-72689	Formation of a pool of free 40S subunits	3	98	0.0233	ENSP00000361076,ENSP00000375730,ENSP00000418868	RPL13A,RPL29,RPL7A
HSA-9020702	Interleukin-1 signaling	3	98	0.0233	ENSP00000044462,ENSP00000271308,ENSP00000345347	HMGB1,PSMA4,PSMA5
HSA-382556	ABC-family proteins mediated transport	3	100	0.0238	ENSP00000044462,ENSP00000236850,ENSP00000271308	APOA1,PSMA4,PSMA5
HSA-68875	Mitotic Prophase	3	101	0.0241	ENSP00000358151,ENSP00000418447,ENSP00000476136	HIST1H2BJ,HIST2H2BE,PPP2CA
HSA-1280215	Cytokine Signaling in Immune system	7	654	0.0242	ENSP00000044462,ENSP00000271308,ENSP00000321259,ENSP00000345347,ENSP00000358727,ENSP00000381601,ENSP00000418447	GSTO1,HMGB1,MX1,PPP2CA,PSMA4,PSMA5,TALDO1
HSA-180786	Extension of Telomeres	2	30	0.0246	ENSP00000368458,ENSP00000473172	PCNA,RUVBL2
HSA-156827	L13a-mediated translational silencing of Ceruloplasmin expression	3	107	0.0262	ENSP00000361076,ENSP00000375730,ENSP00000418868	RPL13A,RPL29,RPL7A
HSA-3214847	HATs acetylate histones	3	107	0.0262	ENSP00000358151,ENSP00000473172,ENSP00000476136	HIST1H2BJ,HIST2H2BE,RUVBL2
HSA-72706	GTP hydrolysis and joining of the 60S ribosomal subunit	3	108	0.0263	ENSP00000361076,ENSP00000375730,ENSP00000418868	RPL13A,RPL29,RPL7A
HSA-73728	RNA Polymerase I Promoter Opening	2	32	0.0263	ENSP00000358151,ENSP00000476136	HIST1H2BJ,HIST2H2BE
HSA-1799339	SRP-dependent cotranslational protein targeting to membrane	3	109	0.0264	ENSP00000361076,ENSP00000375730,ENSP00000418868	RPL13A,RPL29,RPL7A
HSA-171306	Packaging Of Telomere Ends	2	33	0.0270	ENSP00000358151,ENSP00000476136	HIST1H2BJ,HIST2H2BE
HSA-5334118	DNA methylation	2	34	0.0280	ENSP00000358151,ENSP00000476136	HIST1H2BJ,HIST2H2BE
HSA-5693567	HDR through Homologous Recombination (HRR) or Single Strand Annealing (SSA)	3	113	0.0280	ENSP00000358151,ENSP00000368458,ENSP00000476136	HIST1H2BJ,HIST2H2BE,PCNA
HSA-69239	Synthesis of DNA	3	114	0.0284	ENSP00000044462,ENSP00000271308,ENSP00000368458	PCNA,PSMA4,PSMA5
HSA-3299685	Detoxification of Reactive Oxygen Species	2	35	0.0287	ENSP00000262746,ENSP00000301522	PRDX1,PRDX2
HSA-5673001	RAF/MAP kinase cascade	4	229	0.0287	ENSP00000044462,ENSP00000271308,ENSP00000361930,ENSP00000418447	PPP2CA,PSMA4,PSMA5,YWHAB
HSA-5625886	Activated PKN1 stimulates transcription of AR (androgen receptor) regulated genes KLK2 and KLK3	2	36	0.0292	ENSP00000358151,ENSP00000476136	HIST1H2BJ,HIST2H2BE
HSA-427359	SIRT1 negatively regulates rRNA expression	2	37	0.0299	ENSP00000358151,ENSP00000476136	HIST1H2BJ,HIST2H2BE
HSA-162909	Host Interactions of HIV factors	3	121	0.0307	ENSP00000044462,ENSP00000271308,ENSP00000446215	PSMA4,PSMA5,RAN
HSA-8950505	Gene and protein expression by JAK-STAT signaling after Interleukin-12 stimulation	2	38	0.0308	ENSP00000321259,ENSP00000358727	GSTO1,TALDO1
HSA-5675221	Negative regulation of MAPK pathway	2	40	0.0333	ENSP00000361930,ENSP00000418447	PPP2CA,YWHAB
HSA-212300	PRC2 methylates histones and DNA	2	42	0.0355	ENSP00000358151,ENSP00000476136	HIST1H2BJ,HIST2H2BE
HSA-2299718	Condensation of Prophase Chromosomes	2	42	0.0355	ENSP00000358151,ENSP00000476136	HIST1H2BJ,HIST2H2BE
HSA-1660662	Glycosphingolipid metabolism	2	44	0.0375	ENSP00000251527,ENSP00000378394	ESYT2,PSAP
HSA-427389	ERCC6 (CSB) and EHMT2 (G9a) positively regulate rRNA expression	2	45	0.0388	ENSP00000358151,ENSP00000476136	HIST1H2BJ,HIST2H2BE
HSA-71387	Metabolism of carbohydrates	4	266	0.0405	ENSP00000229270,ENSP00000321259,ENSP00000402103,ENSP00000418447	HK1,PPP2CA,TALDO1,TPI1
HSA-1236978	Cross-presentation of soluble exogenous antigens (endosomes)	2	47	0.0413	ENSP00000044462,ENSP00000271308	PSMA4,PSMA5
HSA-211733	Regulation of activated PAK-2p34 by proteasome mediated degradation	2	47	0.0413	ENSP00000044462,ENSP00000271308	PSMA4,PSMA5
HSA-350562	Regulation of ornithine decarboxylase (ODC)	2	48	0.0420	ENSP00000044462,ENSP00000271308	PSMA4,PSMA5
HSA-180534	Vpu mediated degradation of CD4	2	49	0.0429	ENSP00000044462,ENSP00000271308	PSMA4,PSMA5
HSA-180585	Vif-mediated degradation of APOBEC3G	2	50	0.0429	ENSP00000044462,ENSP00000271308	PSMA4,PSMA5
HSA-349425	Autodegradation of the E3 ubiquitin ligase COP1	2	49	0.0429	ENSP00000044462,ENSP00000271308	PSMA4,PSMA5
HSA-450408	AUF1 (hnRNP D0) binds and destabilizes mRNA	2	51	0.0429	ENSP00000044462,ENSP00000271308	PSMA4,PSMA5
HSA-69229	Ubiquitin-dependent degradation of Cyclin D1	2	49	0.0429	ENSP00000044462,ENSP00000271308	PSMA4,PSMA5
HSA-69601	Ubiquitin Mediated Degradation of Phosphorylated Cdc25A	2	50	0.0429	ENSP00000044462,ENSP00000271308	PSMA4,PSMA5
HSA-8941858	Regulation of RUNX3 expression and activity	2	51	0.0429	ENSP00000044462,ENSP00000271308	PSMA4,PSMA5
HSA-8957322	Metabolism of steroids	3	146	0.0429	ENSP00000295897,ENSP00000421725,ENSP00000446215	ALB,GC,RAN
HSA-9604323	Negative regulation of NOTCH4 signaling	2	50	0.0429	ENSP00000044462,ENSP00000271308	PSMA4,PSMA5
HSA-174113	SCF-beta-TrCP mediated degradation of Emi1	2	52	0.0430	ENSP00000044462,ENSP00000271308	PSMA4,PSMA5
HSA-4641257	Degradation of AXIN	2	52	0.0430	ENSP00000044462,ENSP00000271308	PSMA4,PSMA5
HSA-5362768	Hh mutants that don't undergo autocatalytic processing are degraded by ERAD	2	53	0.0430	ENSP00000044462,ENSP00000271308	PSMA4,PSMA5
HSA-5693571	Nonhomologous End-Joining (NHEJ)	2	52	0.0430	ENSP00000358151,ENSP00000476136	HIST1H2BJ,HIST2H2BE
HSA-606279	Deposition of new CENPA-containing nucleosomes at the centromere	2	52	0.0430	ENSP00000358151,ENSP00000476136	HIST1H2BJ,HIST2H2BE
HSA-72766	Translation	4	288	0.0430	ENSP00000361076,ENSP00000362329,ENSP00000375730,ENSP00000418868	PPA1,RPL13A,RPL29,RPL7A
HSA-8854050	FBXL7 down-regulates AURKA during mitotic entry and in early mitosis	2	52	0.0430	ENSP00000044462,ENSP00000271308	PSMA4,PSMA5
HSA-8866654	E3 ubiquitin ligases ubiquitinate target proteins	2	53	0.0430	ENSP00000368458,ENSP00000476136	HIST1H2BJ,PCNA
HSA-4641258	Degradation of DVL	2	54	0.0432	ENSP00000044462,ENSP00000271308	PSMA4,PSMA5
HSA-73894	DNA Repair	4	290	0.0432	ENSP00000227524,ENSP00000358151,ENSP00000368458,ENSP00000476136	HIST1H2BJ,HIST2H2BE,PCNA,PRPF19
HSA-912446	Meiotic recombination	2	55	0.0438	ENSP00000358151,ENSP00000476136	HIST1H2BJ,HIST2H2BE
HSA-1266738	Developmental Biology	8	1023	0.0450	ENSP00000044462,ENSP00000271308,ENSP00000301607,ENSP00000358151,ENSP00000361076,ENSP00000375730,ENSP00000418868,ENSP00000476136	EVPL,HIST1H2BJ,HIST2H2BE,PSMA4,PSMA5,RPL13A,RPL29,RPL7A
HSA-5676590	NIK-->noncanonical NF-kB signaling	2	56	0.0450	ENSP00000044462,ENSP00000271308	PSMA4,PSMA5
HSA-68827	CDT1 association with the CDC6:ORC:origin complex	2	56	0.0450	ENSP00000044462,ENSP00000271308	PSMA4,PSMA5
HSA-1221632	Meiotic synapsis	2	58	0.0454	ENSP00000358151,ENSP00000476136	HIST1H2BJ,HIST2H2BE
HSA-187577	SCF(Skp2)-mediated degradation of p27/p21	2	57	0.0454	ENSP00000044462,ENSP00000271308	PSMA4,PSMA5
HSA-5250924	B-WICH complex positively regulates rRNA expression	2	58	0.0454	ENSP00000358151,ENSP00000476136	HIST1H2BJ,HIST2H2BE
HSA-5607761	Dectin-1 mediated noncanonical NF-kB signaling	2	57	0.0454	ENSP00000044462,ENSP00000271308	PSMA4,PSMA5
HSA-5610780	Degradation of GLI1 by the proteasome	2	57	0.0454	ENSP00000044462,ENSP00000271308	PSMA4,PSMA5
HSA-5610783	Degradation of GLI2 by the proteasome	2	57	0.0454	ENSP00000044462,ENSP00000271308	PSMA4,PSMA5
HSA-5610785	GLI3 is processed to GLI3R by the proteasome	2	57	0.0454	ENSP00000044462,ENSP00000271308	PSMA4,PSMA5
HSA-5678895	Defective CFTR causes cystic fibrosis	2	58	0.0454	ENSP00000044462,ENSP00000271308	PSMA4,PSMA5
HSA-73777	RNA Polymerase I Chain Elongation	2	58	0.0454	ENSP00000358151,ENSP00000476136	HIST1H2BJ,HIST2H2BE
HSA-174084	Autodegradation of Cdh1 by Cdh1:APC/C	2	59	0.0456	ENSP00000044462,ENSP00000271308	PSMA4,PSMA5
HSA-5693565	Recruitment and ATM-mediated phosphorylation of repair and signaling proteins at DNA double strand breaks	2	59	0.0456	ENSP00000358151,ENSP00000476136	HIST1H2BJ,HIST2H2BE
HSA-201722	Formation of the beta-catenin:TCF transactivating complex	2	60	0.0464	ENSP00000358151,ENSP00000476136	HIST1H2BJ,HIST2H2BE
HSA-3214815	HDACs deacetylate histones	2	60	0.0464	ENSP00000358151,ENSP00000476136	HIST1H2BJ,HIST2H2BE
HSA-9006931	Signaling by Nuclear Receptors	3	167	0.0464	ENSP00000280346,ENSP00000358151,ENSP00000476136	DLAT,HIST1H2BJ,HIST2H2BE
HSA-4608870	Asymmetric localization of PCP proteins	2	61	0.0468	ENSP00000044462,ENSP00000271308	PSMA4,PSMA5
HSA-5358346	Hedgehog ligand biogenesis	2	61	0.0468	ENSP00000044462,ENSP00000271308	PSMA4,PSMA5
HSA-1234176	Oxygen-dependent proline hydroxylation of Hypoxia-inducible Factor Alpha	2	62	0.0477	ENSP00000044462,ENSP00000271308	PSMA4,PSMA5
HSA-1912408	Pre-NOTCH Transcription and Translation	2	62	0.0477	ENSP00000358151,ENSP00000476136	HIST1H2BJ,HIST2H2BE
HSA-174154	APC/C:Cdc20 mediated degradation of Securin	2	63	0.0481	ENSP00000044462,ENSP00000271308	PSMA4,PSMA5
HSA-1169091	Activation of NF-kappaB in B cells	2	64	0.0492	ENSP00000044462,ENSP00000271308	PSMA4,PSMA5
HSA-6782210	Gap-filling DNA repair synthesis and ligation in TC-NER	2	64	0.0492	ENSP00000227524,ENSP00000368458	PCNA,PRPF19
HSA-2467813	Separation of Sister Chromatids	3	178	0.0499	ENSP00000044462,ENSP00000271308,ENSP00000418447	PPP2CA,PSMA4,PSMA5
HSA-5658442	Regulation of RAS by GAPs	2	65	0.0499	ENSP00000044462,ENSP00000271308	PSMA4,PSMA5
HSA-6782135	Dual incision in TC-NER	2	65	0.0499	ENSP00000227524,ENSP00000368458	PCNA,PRPF19
HSA-72163	mRNA Splicing - Major Pathway	3	178	0.0499	ENSP00000227524,ENSP00000341826,ENSP00000386458	HNRNPA1,PRPF19,PRPF40A
HSA-5654738	Signaling by FGFR2	2	66	0.0500	ENSP00000341826,ENSP00000418447	HNRNPA1,PPP2CA
HSA-6791226	Major pathway of rRNA processing in the nucleolus and cytosol	3	179	0.0500	ENSP00000361076,ENSP00000375730,ENSP00000418868	RPL13A,RPL29,RPL7A
HSA-8936459	RUNX1 regulates genes involved in megakaryocyte differentiation and platelet function	2	66	0.0500	ENSP00000358151,ENSP00000476136	HIST1H2BJ,HIST2H2BE
HSA-8948751	Regulation of PTEN stability and activity	2	66	0.0500	ENSP00000044462,ENSP00000271308	PSMA4,PSMA5

[truncated: 10 more sheets: SP+SGL15, SP+SGL19, SA+SGL04, SA+SGL07, SA+SGL10, SA+SGL12, SA+SGL15, SA+SGL19, SA VS CTRL, SP VS CTRL]
